# Supplementary material for: AMPLIFY: attention-based mixup for performance improvement and label smoothing in transformer
Source: PeerJ Comput Sci. 2024 Apr 30;10:e2011. doi: 10.7717/peerj-cs.2011 (PMC11157605; doi:10.7717/peerj-cs.2011)
Supplement: Supplemental Information 1 — The task involves categorizing the reviews into five sentiment categories: very negative, negative, neutral, positive, and very positive. The dataset consists of 650,000 user review samples, with each sample having a five-class sentiment label. [file peerj-cs-10-2011-s001.zip]

Archive with 6 entries (5 files):
- YELP/
- __MACOSX/._YELP
- YELP/.DS_Store
- __MACOSX/YELP/._.DS_Store
- YELP/yelp_academic_dataset_business.json
- __MACOSX/YELP/._yelp_academic_dataset_business.json
