# Supplementary material for: AMPLIFY: attention-based mixup for performance improvement and label smoothing in transformer
Source: PeerJ Comput Sci. 2024 Apr 30;10:e2011. doi: 10.7717/peerj-cs.2011 (PMC11157605; doi:10.7717/peerj-cs.2011)
Supplement: Supplemental Information 2 — The dataset comprises 3669 sentence pairs, with each pair having a binary label. [file peerj-cs-10-2011-s002.zip]

Archive with 7 entries (6 files):
- MRPC/
- MRPC/train.jsonl
- __MACOSX/MRPC/._train.jsonl
- MRPC/test.jsonl
- __MACOSX/MRPC/._test.jsonl
- MRPC/validation.jsonl
- __MACOSX/MRPC/._validation.jsonl
