# Supplementary material for: AMPLIFY: attention-based mixup for performance improvement and label smoothing in transformer
Source: PeerJ Comput Sci. 2024 Apr 30;10:e2011. doi: 10.7717/peerj-cs.2011 (PMC11157605; doi:10.7717/peerj-cs.2011)
Supplement: Supplemental Information 3 — It encompasses diverse types of questions, including those related to person names, locations, numbers, and more. The dataset consists of 5453 question samples, with six coarse-grained labels and 50 fine-grained labels. [file peerj-cs-10-2011-s003.zip]

Archive with 6 entries (5 files):
- TREC/
- __MACOSX/._TREC
- TREC/test.csv
- __MACOSX/TREC/._test.csv
- TREC/train.csv
- __MACOSX/TREC/._train.csv
