# Supplementary material for: AMPLIFY: attention-based mixup for performance improvement and label smoothing in transformer
Source: PeerJ Comput Sci. 2024 Apr 30;10:e2011. doi: 10.7717/peerj-cs.2011 (PMC11157605; doi:10.7717/peerj-cs.2011)
Supplement: Supplemental Information 3 — It encompasses diverse types of questions, including those related to person names, locations, numbers, and more. The dataset consists of 5453 question samples, with six coarse-grained labels and 50 fine-grained labels. [file peerj-cs-10-2011-s003.zip › TREC/test.csv]

label-coarse	label-fine	text
4	40	How far is it from Denver to Aspen ?
5	21	What county is Modesto , California in ?
3	12	Who was Galileo ?
0	7	What is an atom ?
4	8	When did Hawaii become a state ?
4	40	How tall is the Sears Building ?
3	5	George Bush purchased a small interest in which baseball team ?
1	30	What is Australia 's national flower ?
0	9	Why does the moon turn orange ?
0	7	What is autism ?
5	21	What city had a world fair in 1900 ?
3	4	What person 's head is on a dime ?
4	45	What is the average weight of a Yellow Labrador ?
3	4	Who was the first man to fly across the Pacific Ocean ?
4	8	When did Idaho become a state ?
4	14	What is the life expectancy for crickets ?
1	28	What metal has the highest melting point ?
3	4	Who developed the vaccination against polio ?
0	7	What is epilepsy ?
4	8	What year did the Titanic sink ?
3	4	Who was the first American to walk in space ?
0	7	What is a biosphere ?
5	14	What river in the US is known as the Big Muddy ?
0	7	What is bipolar disorder ?
0	7	What is cholesterol ?
3	4	Who developed the Macintosh computer ?
0	7	What is caffeine ?
5	14	What imaginary line is halfway between the North and South Poles ?
5	14	Where is John Wayne airport ?
5	14	What hemisphere is the Philippines in ?
4	35	What is the average speed of the horses at the Kentucky Derby ?
5	24	Where are the Rocky Mountains ?
0	7	What are invertebrates ?
4	41	What is the temperature at the center of the earth ?
4	8	When did John F. Kennedy get elected as President ?
4	27	How old was Elvis Presley when he died ?
5	14	Where is the Orinoco River ?
4	40	How far is the service line from the net in tennis ?
4	13	How much fiber should you have per day ?
4	13	How many Great Lakes are there ?
1	30	Material called linen is made from what plant ?
0	7	What is Teflon ?
0	7	What is amitriptyline ?
0	7	What is a shaman ?
1	2	What is the proper name for a female walrus ?
1	2	What is a group of turkeys called ?
4	27	How long did Rip Van Winkle sleep ?
0	7	What are triglycerides ?
4	13	How many liters in a gallon ?
3	5	What is the name of the chocolate company in San Francisco ?
0	7	What are amphibians ?
3	4	Who discovered x-rays ?
3	4	Which comedian 's signature line is `` Can we talk '' ?
0	7	What is fibromyalgia ?
0	12	What is done with worn or outdated flags ?
0	7	What does cc in engines mean ?
4	8	When did Elvis Presley die ?
5	21	What is the capital of Yugoslavia ?
5	21	Where is Milan ?
4	35	What is the speed hummingbirds fly ?
5	21	What is the oldest city in the United States ?
3	4	What was W.C. Fields ' real name ?
5	14	What river flows between Fargo , North Dakota and Moorhead , Minnesota ?
1	17	What do bats eat ?
5	11	What state did the Battle of Bighorn take place in ?
3	12	Who was Abraham Lincoln ?
1	20	What do you call a newborn kangaroo ?
0	7	What are spider veins ?
4	8	What day and month did John Lennon die ?
5	14	What strait separates North America from Asia ?
4	14	What is the population of Seattle ?
4	25	How much was a ticket for the Titanic ?
5	21	What is the largest city in the world ?
3	4	What American composer wrote the music for `` West Side Story '' ?
5	14	Where is the Mall of the America ?
0	7	What is the pH scale ?
1	46	What type of currency is used in Australia ?
4	40	How tall is the Gateway Arch in St. Louis , MO ?
4	45	How much does the human adult female brain weigh ?
3	4	Who was the first governor of Alaska ?
0	7	What is a prism ?
4	8	When was the first liver transplant ?
3	4	Who was elected president of South Africa in 1994 ?
4	14	What is the population of China ?
4	8	When was Rosa Parks born ?
0	9	Why is a ladybug helpful ?
0	7	What is amoxicillin ?
3	4	Who was the first female United States Representative ?
0	7	What are xerophytes ?
5	18	What country did Ponce de Leon come from ?
1	10	The U.S. Department of Treasury first issued paper currency for the U.S. during which war ?
0	7	What is desktop publishing ?
4	41	What is the temperature of the sun 's surface ?
4	8	What year did Canada join the United Nations ?
3	5	What is the oldest university in the US ?
5	14	Where is Prince Edward Island ?
4	8	Mercury , what year was it discovered ?
0	7	What is cryogenics ?
0	7	What are coral reefs ?
1	14	What is the longest major league baseball-winning streak ?
0	7	What is neurology ?
3	4	Who invented the calculator ?
0	0	How do you measure earthquakes ?
3	12	Who is Duke Ellington ?
5	21	What county is Phoenix , AZ in ?
0	7	What is a micron ?
4	41	The sun 's core , what is the temperature ?
1	2	What is the Ohio state bird ?
4	8	When were William Shakespeare 's twins born ?
5	14	What is the highest dam in the U.S. ?
1	19	What color is a poison arrow frog ?
0	7	What is acupuncture ?
4	40	What is the length of the coastline of the state of Alaska ?
3	4	What is the name of Neil Armstrong 's wife ?
1	30	What is Hawaii 's state flower ?
3	4	Who won Ms. American in 1989 ?
4	8	When did the Hindenberg crash ?
1	28	What mineral helps prevent osteoporosis ?
4	8	What was the last year that the Chicago Cubs won the World Series ?
5	14	Where is Perth ?
4	8	What year did WWII begin ?
4	40	What is the diameter of a golf ball ?
0	7	What is an eclipse ?
3	4	Who discovered America ?
4	40	What is the earth 's diameter ?
3	4	Which president was unmarried ?
4	40	How wide is the Milky Way galaxy ?
4	8	During which season do most thunderstorms occur ?
0	7	What is Wimbledon ?
4	27	What is the gestation period for a cat ?
4	40	How far is a nautical mile ?
3	4	Who was the abolitionist who led the raid on Harper 's Ferry in 1859 ?
0	7	What does target heart rate mean ?
1	26	What was the first satellite to go into space ?
0	7	What is foreclosure ?
1	14	What is the major fault line near Kentucky ?
5	14	Where is the Holland Tunnel ?
3	4	Who wrote the hymn `` Amazing Grace '' ?
3	6	What position did Willie Davis play in baseball ?
0	7	What are platelets ?
0	7	What is severance pay ?
1	2	What is the name of Roy Roger 's dog ?
5	14	Where are the National Archives ?
1	2	What is a baby turkey called ?
0	7	What is poliomyelitis ?
1	22	What is the longest bone in the human body ?
3	4	Who is a German philosopher ?
1	44	What were Christopher Columbus ' three ships ?
0	7	What does Phi Beta Kappa mean ?
0	7	What is nicotine ?
1	20	What is another name for vitamin B1 ?
3	4	Who discovered radium ?
0	7	What are sunspots ?
4	8	When was Algeria colonized ?
3	5	What baseball team was the first to make numbers part of their uniform ?
5	14	What continent is Egypt on ?
5	21	What is the capital of Mongolia ?
0	7	What is nanotechnology ?
5	14	In the late 1700 's British convicts were used to populate which colony ?
5	11	What state is the geographic center of the lower 48 states ?
0	7	What is an obtuse angle ?
0	7	What are polymers ?
4	8	When is hurricane season in the Caribbean ?
5	14	Where is the volcano Mauna Loa ?
1	20	What is another astronomic term for the Northern Lights ?
5	14	What peninsula is Spain part of ?
4	8	When was Lyndon B. Johnson born ?
0	7	What is acetaminophen ?
5	11	What state has the least amount of rain per year ?
3	4	Who founded American Red Cross ?
4	8	What year did the Milwaukee Braves become the Atlanta Braves ?
4	35	How fast is alcohol absorbed ?
4	8	When is the summer solstice ?
0	7	What is supernova ?
5	14	Where is the Shawnee National Forest ?
5	11	What U.S. state 's motto is `` Live free or Die '' ?
5	14	Where is the Lourve ?
4	8	When was the first stamp issued ?
1	19	What primary colors do you mix to make orange ?
4	40	How far is Pluto from the sun ?
5	14	What body of water are the Canary Islands in ?
0	7	What is neuropathy ?
5	14	Where is the Euphrates River ?
0	7	What is cryptography ?
1	28	What is natural gas composed of ?
3	4	Who is the Prime Minister of Canada ?
3	4	What French ruler was defeated at the battle of Waterloo ?
0	7	What is leukemia ?
5	14	Where did Howard Hughes die ?
1	28	What is the birthstone for June ?
1	14	What is the sales tax in Minnesota ?
4	40	What is the distance in miles from the earth to the sun ?
4	27	What is the average life span for a chicken ?
4	8	When was the first Wal-Mart store opened ?
0	7	What is relative humidity ?
5	21	What city has the zip code of 35824 ?
1	46	What currency is used in Algeria ?
3	4	Who invented the hula hoop ?
1	26	What was the most popular toy in 1957 ?
1	28	What is pastrami made of ?
1	26	What is the name of the satellite that the Soviet Union sent into space in 1957 ?
5	21	What city 's newspaper is called `` The Enquirer '' ?
3	4	Who invented the slinky ?
1	2	What are the animals that don 't have backbones called ?
4	14	What is the melting point of copper ?
5	14	Where is the volcano Olympus Mons located ?
3	4	Who was the 23rd president of the United States ?
4	41	What is the average body temperature ?
0	12	What does a defibrillator do ?
0	12	What is the effect of acid rain ?
4	8	What year did the United States abolish the draft ?
4	35	How fast is the speed of light ?
5	11	What province is Montreal in ?
5	14	What New York City structure is also known as the Twin Towers ?
0	7	What is fungus ?
1	37	What is the most frequently spoken language in the Netherlands ?
0	7	What is sodium chloride ?
1	20	What are the spots on dominoes called ?
4	13	How many pounds in a ton ?
0	7	What is influenza ?
0	7	What is ozone depletion ?
4	8	What year was the Mona Lisa painted ?
0	7	What does `` Sitting Shiva '' mean ?
1	14	What is the electrical output in Madrid , Spain ?
5	24	Which mountain range in North America stretches from Maine to Georgia ?
1	28	What is plastic made of ?
4	14	What is the population of Nigeria ?
0	12	What does your spleen do ?
5	14	Where is the Grand Canyon ?
3	4	Who invented the telephone ?
4	8	What year did the U.S. buy Alaska ?
3	4	What is the name of the leader of Ireland ?
0	7	What is phenylalanine ?
4	13	How many gallons of water are there in a cubic foot ?
1	14	What are the two houses of the Legislative branch ?
0	7	What is sonar ?
5	14	In Poland , where do most people live ?
0	7	What is phosphorus ?
5	14	What is the location of the Sea of Tranquility ?
4	35	How fast is sound ?
5	11	What French province is cognac produced in ?
0	7	What is Valentine 's Day ?
0	9	What causes gray hair ?
0	7	What is hypertension ?
0	7	What is bandwidth ?
5	14	What is the longest suspension bridge in the U.S. ?
0	7	What is a parasite ?
0	7	What is home equity ?
0	12	What do meteorologists do ?
1	14	What is the criterion for being legally blind ?
3	4	Who is the tallest man in the world ?
5	21	What are the twin cities ?
1	14	What did Edward Binney and Howard Smith invent in 1903 ?
1	28	What is the statue of liberty made of ?
0	7	What is pilates ?
5	14	What planet is known as the `` red '' planet ?
4	40	What is the depth of the Nile river ?
1	20	What is the colorful Korean traditional dress called ?
0	7	What is Mardi Gras ?
4	25	Mexican pesos are worth what in U.S. dollars ?
3	4	Who was the first African American to play for the Brooklyn Dodgers ?
3	4	Who was the first Prime Minister of Canada ?
4	13	How many Admirals are there in the U.S. Navy ?
1	33	What instrument did Glenn Miller play ?
4	27	How old was Joan of Arc when she died ?
0	7	What does the word fortnight mean ?
0	7	What is dianetics ?
5	21	What is the capital of Ethiopia ?
4	27	For how long is an elephant pregnant ?
0	0	How did Janice Joplin die ?
1	37	What is the primary language in Iceland ?
0	12	What is the difference between AM radio stations and FM radio stations ?
0	7	What is osteoporosis ?
3	4	Who was the first woman governor in the U.S. ?
0	7	What is peyote ?
0	9	What is the esophagus used for ?
0	7	What is viscosity ?
4	8	What year did Oklahoma become a state ?
2	34	What is the abbreviation for Texas ?
1	28	What is a mirror made out of ?
5	14	Where on the body is a mortarboard worn ?
3	4	What was J.F.K. 's wife 's name ?
2	3	What does I.V. stand for ?
0	7	What is the chunnel ?
5	14	Where is Hitler buried ?
0	7	What are antacids ?
0	7	What is pulmonary fibrosis ?
0	7	What are Quaaludes ?
0	7	What is naproxen ?
0	7	What is strep throat ?
5	21	What is the largest city in the U.S. ?
1	23	What is foot and mouth disease ?
4	14	What is the life expectancy of a dollar bill ?
1	20	What do you call a professional map drawer ?
0	7	What are Aborigines ?
0	7	What is hybridization ?
1	19	What color is indigo ?
4	27	How old do you have to be in order to rent a car in Italy ?
1	14	What does a barometer measure ?
1	19	What color is a giraffe 's tongue ?
2	3	What does USPS stand for ?
4	8	What year did the NFL go on strike ?
0	7	What is solar wind ?
4	8	What date did Neil Armstrong land on the moon ?
4	8	When was Hiroshima bombed ?
5	14	Where is the Savannah River ?
3	4	Who was the first woman killed in the Vietnam War ?
5	14	What planet has the strongest magnetic field of all the planets ?
3	4	Who is the governor of Alaska ?
4	8	What year did Mussolini seize power in Italy ?
5	21	What is the capital of Persia ?
5	14	Where is the Eiffel Tower ?
4	13	How many hearts does an octopus have ?
0	7	What is pneumonia ?
5	14	What is the deepest lake in the US ?
0	7	What is a fuel cell ?
3	4	Who was the first U.S. president to appear on TV ?
5	14	Where is the Little League Museum ?
1	14	What are the two types of twins ?
5	14	What is the brightest star ?
0	7	What is diabetes ?
4	8	When was President Kennedy shot ?
2	3	What is TMJ ?
1	19	What color is yak milk ?
4	8	What date was Dwight D. Eisenhower born ?
2	3	What does the technical term ISDN mean ?
0	9	Why is the sun yellow ?
4	25	What is the conversion rate between dollars and pounds ?
4	8	When was Abraham Lincoln born ?
0	7	What is the Milky Way ?
0	7	What is mold ?
4	8	What year was Mozart born ?
1	2	What is a group of frogs called ?
1	44	What is the name of William Penn 's ship ?
4	14	What is the melting point of gold ?
5	14	What is the street address of the White House ?
0	7	What is semolina ?
1	17	What fruit is Melba sauce made from ?
0	7	What is Ursa Major ?
4	38	What is the percentage of water content in the human body ?
4	45	How much does water weigh ?
1	10	What was President Lyndon Johnson 's reform program called ?
4	38	What is the murder rate in Windsor , Ontario ?
3	4	Who is the only president to serve 2 non-consecutive terms ?
4	14	What is the population of Australia ?
3	4	Who painted the ceiling of the Sistine Chapel ?
1	23	Name a stimulant .
0	12	What is the effect of volcanoes on the climate ?
4	8	What year did the Andy Griffith show begin ?
0	7	What is acid rain ?
4	8	What is the date of Mexico 's independence ?
5	14	What is the location of Lake Champlain ?
1	30	What is the Illinois state flower ?
1	2	What is Maryland 's state bird ?
0	7	What is quicksilver ?
3	4	Who wrote `` The Divine Comedy '' ?
4	35	What is the speed of light ?
4	40	What is the width of a football field ?
0	9	Why in tennis are zero points called love ?
1	2	What kind of dog was Toto in the Wizard of Oz ?
0	7	What is a thyroid ?
0	7	What does ciao mean ?
1	22	What is the only artery that carries blue blood from the heart to the lungs ?
4	14	How often does Old Faithful erupt at Yellowstone National Park ?
0	7	What is acetic acid ?
4	40	What is the elevation of St. Louis , MO ?
1	19	What color does litmus paper turn when it comes into contact with a strong acid ?
1	19	What are the colors of the German flag ?
0	7	What is the Moulin Rouge ?
5	14	What soviet seaport is on the Black Sea ?
4	45	What is the atomic weight of silver ?
1	46	What currency do they use in Brazil ?
0	7	What are pathogens ?
0	7	What is mad cow disease ?
1	17	Name a food high in zinc .
4	8	When did North Carolina enter the union ?
5	14	Where do apple snails live ?
0	7	What are ethics ?
2	3	What does CPR stand for ?
0	7	What is an annuity ?
3	4	Who killed John F. Kennedy ?
3	4	Who was the first vice president of the U.S. ?
1	28	What birthstone is turquoise ?
3	4	Who was the first US President to ride in an automobile to his inauguration ?
4	27	How old was the youngest president of the United States ?
4	8	When was Ulysses S. Grant born ?
0	7	What is Muscular Dystrophy ?
3	4	Who lived in the Neuschwanstein castle ?
0	7	What is propylene glycol ?
0	7	What is a panic disorder ?
3	4	Who invented the instant Polaroid camera ?
0	7	What is a carcinogen ?
1	2	What is a baby lion called ?
4	14	What is the world 's population ?
0	7	What is nepotism ?
0	7	What is die-casting ?
0	7	What is myopia ?
4	14	What is the sales tax rate in New York ?
4	38	Developing nations comprise what percentage of the world 's population ?
5	24	What is the fourth highest mountain in the world ?
3	4	What is Shakespeare 's nickname ?
1	28	What is the heaviest naturally occurring element ?
4	8	When is Father 's Day ?
2	3	What does the acronym NASA stand for ?
4	40	How long is the Columbia River in miles ?
5	21	What city 's newspaper is called `` The Star '' ?
0	7	What is carbon dioxide ?
5	14	Where is the Mason/Dixon line ?
4	8	When was the Boston tea party ?
0	7	What is metabolism ?
3	4	Which U.S.A. president appeared on `` Laugh-In '' ?
1	28	What are cigarettes made of ?
5	21	What is the capital of Zimbabwe ?
2	3	What does NASA stand for ?
1	30	What is the state flower of Michigan ?
0	7	What are semiconductors ?
0	7	What is nuclear power ?
0	7	What is a tsunami ?
3	4	Who is the congressman from state of Texas on the armed forces committee ?
3	4	Who was president in 1913 ?
4	8	When was the first kidney transplant ?
5	14	What are Canada 's two territories ?
1	44	What was the name of the plane Lindbergh flew solo across the Atlantic ?
0	7	What is genocide ?
5	14	What continent is Argentina on ?
1	14	What monastery was raided by Vikings in the late eighth century ?
0	7	What is an earthquake ?
5	14	Where is the tallest roller coaster located ?
0	7	What are enzymes ?
3	4	Who discovered oxygen ?
0	7	What is bangers and mash ?
1	2	What is the name given to the Tiger at Louisiana State University ?
5	14	Where are the British crown jewels kept ?
3	4	Who was the first person to reach the North Pole ?
0	7	What is an ulcer ?
0	7	What is vertigo ?
0	7	What is the spirometer test ?
4	8	When is the official first day of summer ?
2	3	What does the abbreviation SOS mean ?
1	2	What is the smallest bird in Britain ?
3	4	Who invented Trivial Pursuit ?
1	28	What gasses are in the troposphere ?
5	18	Which country has the most water pollution ?
1	2	What is the scientific name for elephant ?
3	4	Who is the actress known for her role in the movie `` Gypsy '' ?
1	2	What breed of hunting dog did the Beverly Hillbillies own ?
5	14	What is the rainiest place on Earth ?
3	4	Who was the first African American to win the Nobel Prize in literature ?
4	8	When is St. Patrick 's Day ?
1	2	What was FDR 's dog 's name ?
1	19	What colors need to be mixed to get the color pink ?
1	29	What is the most popular sport in Japan ?
1	17	What is the active ingredient in baking soda ?
4	8	When was Thomas Jefferson born ?
4	41	How cold should a refrigerator be ?
4	8	When was the telephone invented ?
1	19	What is the most common eye color ?
5	14	Where was the first golf course in the United States ?
0	7	What is schizophrenia ?
0	7	What is angiotensin ?
3	5	What did Jesse Jackson organize ?
1	2	What is New York 's state bird ?
5	14	What is the National Park in Utah ?
4	8	What is Susan B. Anthony 's birthday ?
5	11	In which state would you find the Catskill Mountains ?
1	20	What do you call a word that is spelled the same backwards and forwards ?
0	7	What are pediatricians ?
3	5	What chain store is headquartered in Bentonville , Arkansas ?
0	7	What are solar cells ?
0	7	What is compounded interest ?
0	7	What are capers ?
0	7	What is an antigen ?
1	46	What currency does Luxembourg use ?
4	14	What is the population of Venezuela ?
1	14	What type of polymer is used for bulletproof vests ?
1	46	What currency does Argentina use ?
0	7	What is a thermometer ?
5	21	What Canadian city has the largest population ?
1	19	What color are crickets ?
5	18	Which country gave New York the Statue of Liberty ?
1	26	What was the name of the first U.S. satellite sent into space ?
1	28	What precious stone is a form of pure carbon ?
1	28	What kind of gas is in a fluorescent bulb ?
0	7	What is rheumatoid arthritis ?
5	14	What river runs through Rowe , Italy ?
0	7	What is cerebral palsy ?
5	21	What city is also known as `` The Gateway to the West '' ?
4	40	How far away is the moon ?
1	14	What is the source of natural gas ?
1	44	In what spacecraft did U.S. astronaut Alan Shepard make his historic 1961 flight ?
0	7	What is pectin ?
0	7	What is bio-diversity ?
1	31	What 's the easiest way to remove wallpaper ?
4	8	What year did the Titanic start on its journey ?
4	13	How much of an apple is water ?
3	4	Who was the 22nd President of the US ?
1	46	What is the money they use in Zambia ?
4	13	How many feet in a mile ?
1	28	What is the birthstone of October ?
0	7	What is e-coli ?
