# Supplementary material for: AMPLIFY: attention-based mixup for performance improvement and label smoothing in transformer
Source: PeerJ Comput Sci. 2024 Apr 30;10:e2011. doi: 10.7717/peerj-cs.2011 (PMC11157605; doi:10.7717/peerj-cs.2011)
Supplement: Supplemental Information 3 — It encompasses diverse types of questions, including those related to person names, locations, numbers, and more. The dataset consists of 5453 question samples, with six coarse-grained labels and 50 fine-grained labels. [file peerj-cs-10-2011-s003.zip › TREC/train.csv]

label-coarse	label-fine	text
0	0	How did serfdom develop in and then leave Russia ?
1	1	What films featured the character Popeye Doyle ?
0	0	How can I find a list of celebrities ' real names ?
1	2	What fowl grabs the spotlight after the Chinese Year of the Monkey ?
2	3	What is the full form of .com ?
3	4	What contemptible scoundrel stole the cork from my lunch ?
3	5	What team did baseball 's St. Louis Browns become ?
3	6	What is the oldest profession ?
0	7	What are liver enzymes ?
3	4	Name the scar-faced bounty hunter of The Old West .
4	8	When was Ozzy Osbourne born ?
0	9	Why do heavier objects travel downhill faster ?
3	4	Who was The Pride of the Yankees ?
3	4	Who killed Gandhi ?
1	10	What is considered the costliest disaster the insurance industry has ever faced ?
5	11	What sprawling U.S. state boasts the most airports ?
0	12	What did the only repealed amendment to the U.S. Constitution deal with ?
4	13	How many Jews were executed in concentration camps during WWII ?
0	7	What is `` Nine Inch Nails '' ?
0	7	What is an annotated bibliography ?
4	8	What is the date of Boxing Day ?
1	14	What articles of clothing are tokens in Monopoly ?
3	4	Name 11 famous martyrs .
0	12	What 's the Olympic motto ?
0	12	What is the origin of the name ` Scarlett ' ?
1	15	What 's the second-most-used vowel in English ?
3	4	Who was the inventor of silly putty ?
5	14	What is the highest waterfall in the United States ?
1	14	Name a golf course in Myrtle Beach .
5	11	Which two states enclose Chesapeake Bay ?
2	3	What does the abbreviation AIDS stand for ?
1	14	What does a spermologer collect ?
4	13	How many points make up a perfect fivepin bowling score ?
3	5	Which company that manufactures video-game hardware sells the `` super system '' ?
4	13	How many Community Chest cards are there in Monopoly ?
0	12	What do Mormons believe ?
4	8	When did the neanderthal man live ?
1	16	In what religion was Isis the nature goddess ?
5	14	Where do the adventures of `` The Swiss Family Robinson '' take place ?
1	2	What relative of the racoon is sometimes known as the cat-bear ?
0	0	How can I register my website in Yahoo for free ?
1	14	What was cash-conscious Colonel Edwin L. Drake the first to drill ?
4	13	How many people in the world speak French ?
4	13	How many inches over six feet is the Venus de Milo ?
0	0	How do they find or choose witnesses to an execution ?
3	4	What 1920s cowboy star rode Tony the Wonder Horse ?
1	17	What cocktail inspired John Doxat to write the book Stirred-Not Shaken ?
3	5	What ISPs exist in the Caribbean ?
0	0	How do you ask a total stranger out on a date ?
1	14	What weapon is the mythological character Apollo most proficient with ?
5	18	What country do the Galapagos Islands belong to ?
0	7	What is ethology ?
3	4	Who was the prophet of the Muslim people ?
0	12	Where did the term `` 86ed '' come from ?
3	4	Who is Snoopy 's arch-enemy ?
0	7	What is the nature of learning ?
1	19	What 's the only color Johnny Cash wears on stage ?
1	20	What 's the term for a young fox ?
5	11	What U.S. state lived under six flags ?
0	7	What is the Kashmir issue ?
5	14	Where is the Loop ?
0	7	What does `` extended definition '' mean and how would one write a paper on it ?
5	18	What country 's capital is Tirana ?
0	7	What is titanium ?
3	4	Who do Herb and Tootsie live next door to ?
5	21	Which city has the oldest relationship as a sister city with Los Angeles ?
0	7	What is a caldera ?
0	9	Why do people get calluses ?
5	14	What are the names of the tourist attractions in Reims ?
0	9	What are Cushman and Wakefield known for ?
5	14	What body of water does the Danube River flow into ?
3	4	Who is the founder of Scientology ?
1	14	What does the six-footed Musca domestica become when it enters a house ?
0	12	What is the history of skateboarding ?
3	4	Who starred in Singing in the Rain and The Singing Nun ?
0	0	How do I make fuel bricks from recycled newspaper ?
3	4	What 19th-century painter died in the Marquesas Islands ?
1	22	The corpus callosum is in what part of the body ?
0	0	How do I log on to home page at Headquarters U.S. European Command ?
5	18	What country did the Nazis occupy for 1 , CD NNS IN NNP NNP NNP .
1	14	What is Nebraska 's most valuable resource ?
4	13	How many species of the Great White shark are there ?
0	12	What is the origin of head lice ?
5	11	What is the nickname for the state of Mississippi ?
1	2	What was the first domesticated bird ?
4	13	How many villi are found in the small intestine ?
5	18	What country did King Wenceslas rule ?
1	23	What is a fear of shadows ?
3	4	Who were the five Marx brothers ?
4	8	In which year was New Zealand excluded from the ANZUS alliance ?
4	8	When did CNN begin broadcasting ?
0	9	What causes the body to shiver in cold temperatures ?
0	7	What are bear and bull markets ?
1	1	What J.R.R. Tolkien book features Bilbo Baggins as the central character ?
0	7	What is `` dew point '' ?
0	7	What is the meaning of Jesus ?
3	5	What company 's logo is a `` W '' in a circle ?
0	7	What is the definition of a cascade ?
4	8	When did Rococo painting and architecture flourish ?
5	18	What country 's national passenger rail system is called Via ?
3	4	Who invented Make-up ?
0	12	What is the origin of the word `` attic '' ?
0	12	What did Delilah do to Samson 's hair ?
1	2	What kind of animals were in the Paleozoic era ?
3	4	Which of the following was Rhodes Scholar ?
3	4	Who comprised the now-defunct comic book team known as the Champions ?
0	0	How do you make a paintball ?
5	11	What U.S. state is Fort Knox in ?
1	2	What is a female rabbit called ?
5	24	Where is the highest point in Japan ?
0	12	Where do chihuahuas come from ?
5	14	Where does Barney Rubble go to work after he drops Fred off in the `` Flintstones '' cartoon series ?
5	14	What are the world 's four oceans ?
1	1	What 's the only work by Michelangelo that bears his signature ?
1	2	What is the largest snake in the world ?
1	1	In what medium is Stuart Hamblen considered to be the first singing cowboy ?
5	14	Where on the Internet can I find a song lyrics database similar to the International Lyrics Server ?
4	25	How much money does a back injury lawsuit get ?
1	20	What 's the common name for acetylsalicylic acid ?
0	7	What does the Georgetown `` Hoya '' mean ?
5	14	Where can I find a list of `` classic '' books 5th and 6th graders should read ?
1	26	Which two products use a tiger as their symbol ?
0	0	How is the election of a new Pope announced to the world ?
4	27	How long does it take for your blood to make one complete trip through the body ?
0	0	How do chickens have baby chicks ?
0	12	What is the historical relationship of Catholic Church and bingo ?
0	0	How was the element calcium named ?
3	4	What crooner joined The Andrews Sisters for Pistol Packin Mama ?
3	5	What piano company claims its product is the `` Instrument of the immortals '' ?
4	8	When did the Bounty mutiny take place ?
1	1	What novel inspired the movie BladeRunner ?
0	7	What is a transistor ?
1	1	What is a film starring Jude Law ?
1	2	What Hollywood dog died in the arms of Jean Harlow in 1932 ?
1	28	What are the most common elements in the Earth 's crust ?
4	25	How much would it cost to purchase a 2-foot-square party tent , with sides , ?
3	4	What actress has received the most Oscar nominations ?
0	7	What are equity securities ?
0	7	What is gymnophobia ?
4	13	How many years do fossils take to form ?
5	14	Where is the Orinoco ?
1	2	What was the name of the `` Little Rascals '' dog ?
5	21	What city boasts Penn 's Landing , on the banks of the Delaware river ?
1	1	What Broadway musical was inspired by Cervantes 's Don Quixote ?
0	12	What is the origin of the word , JJ .
4	13	How many hostages were killed in the Entebbe raid ?
0	0	How you can raise your IQ ?
2	3	What does INRI stand for when used on Jesus ' cross ?
3	5	Who produces Spumante ?
3	4	Who earns their money the hard way ?
3	4	Who founded the People 's Temple Commune ?
3	4	What athlete makes the most money from sports merchandise sales ?
4	13	How many bends are there in a standard paper clip ?
3	4	Who discovered electricity ?
1	22	What part of your body contains the corpus callosum ?
3	4	Who was the first American in space ?
5	18	What two South American countries do n't border Brazil ?
1	1	What album put The Beatles on the cover of Time in 1967 ?
1	1	What poem contains the line , `` grow old with me the best is yet to be '' .
0	7	What is a dental root canal ?
1	10	What war did the Wanna-Go-Home Riots occur after ?
4	8	What is the busiest air travel season ?
1	22	What 's the colored part of the eye called ?
0	7	What are hook worms ?
5	14	Where is the Rose Bowl played ?
3	5	Which Japanese car maker had its biggest percentage of sale in the domestic market ?
3	4	Who is the mayor of Marbella ?
5	14	What sun-blasted , 14-mile wide valley is just north of the Mojave desert ?
4	8	In what year did Thatcher become prime minister ?
4	13	How many months does it take the moon to revolve around the Earth ?
5	14	Where are the 49 steps ?
4	8	In what year was De Gaulle elected president of France ?
3	4	Who sings the themes for `` Dawson 's Creek '' and `` Felicity '' ?
3	4	Who directed `` Jaws '' ?
1	1	On what T.V. show could Tom Terrific be found ?
3	5	What Indian tribe is F Troop perpetually doing battle with ?
0	12	Where did Indian Pudding come from ?
0	9	Why do some clothing labels say `` Use a nonchlorine bleach '' ?
4	13	How many colonies were involved in the American Revolution ?
5	21	What is the name of the city that Maurizio Pellegrin lives in ?
5	14	Where can I find pictorial directions on how to build a very simple treehouse ?
1	29	What game 's board shows the territories of Irkutsk , Yakutsk and Kamchatka ?
3	4	What is the name of the managing director of Apricot Computer ?
3	6	What is the occupation of Nicholas Cage ?
0	9	Why do horseshoes bring luck ?
0	7	What is the 401 , K , plan ?
0	9	What causes pneumonia ?
4	8	What are the three winter months in the southern hemisphere ?
0	7	What does gringo mean ?
5	18	What country contains Africa 's northernmost point ?
1	23	What therapy attempts to elicit the `` primal scream '' ?
5	14	Where is the Kalahari desert ?
3	5	Which Ventura County police department seized the largest cocaine shipment in it 's history ?
5	21	What city is sometimes called Gotham ?
1	22	What dangles over the tongue from the palate ?
3	4	Who created Dennis the Menace ?
3	4	What dummy received an honorary degree from Northwestern University ?
4	8	When was the first Wall Street Journal published ?
5	18	What countries have the largest areas of forest ?
0	0	How do I start a web based business ?
3	4	Name Alvin 's brothers
0	7	What is Eagle 's syndrome styloid process ?
0	0	How did Jayne Mansfield die ?
4	8	When did the royal wedding of Prince Andrew and Fergie take place ?
3	4	What actor said in A Day at the Races : `` Either he 's dead or my watch has stopped '' ?
3	4	What explorer was nicknamed Iberia 's Pilot ?
4	8	CNN began broadcasting in what year ?
1	20	What is a ball that hits the foul pole called ?
0	9	What makes hamburgers taste like steakburgers ?
3	5	Which company created the Internet browser Mosaic ?
1	10	What are the rites accompanying the circumcision of a newly born-child in Judaism called ?
1	14	What was the education system in the 1960 's ?
5	21	What South American city has the world 's highest commercial landing field ?
0	0	How can I find out which cities have cable-modem access ?
0	9	What is Betsy Ross famous for ?
4	13	How many species of sharks are there ?
0	7	What is `` snoogans '' ?
4	13	How many people are there in the world ?
1	30	What shrubs can be planted that will be safe from deer ?
3	5	What organization 's offices were broken into at Watergate in 1972 ?
0	12	What is the design of the ship Titanic ?
2	3	What does S.O.S. stand for ?
1	31	Name a technique widely used to detect birth defects ?
0	12	What is the daily requirement of folic acid for an expectant mother ?
0	7	What is the `` 7-minute cigarette '' ?
1	14	What four forms does gold occur in ?
4	32	What is the acreage of the Chappellet vineyard ?
0	0	How do you correctly say the word ` qigong ' ?
4	8	When did beethoven die ?
4	25	How much does a new railroad coal car cost ?
5	18	What two European countries entered the War of American Independence against the British ?
0	7	What is the filmmakers collabrative ?
3	4	What Russian composer 's Prelude in C Sharp Minor brought him fame and fortune ?
0	9	What caused Harry Houdini 's death ?
3	4	Who was the mother of the man who would not be king , the duke of Windsor ?
4	13	How many revolutions does a standard LP make in three minutes ?
5	24	What is the name of the tallest mountain in the world ?
5	14	Where can I find a review of Nightmare on Elm Street in a film journal ?
1	31	What 's the slowest Olympic swimming stroke ?
3	4	What was the name of the first Russian astronaut to do a spacewalk ?
1	23	What disease is transmitted by the Anopheles mosquito ?
1	17	What rum is so `` mixable '' it is a one-brand bar ?
4	13	How many South American countries have the letter Z in their names ?
0	7	What is the contents of proposition 98 ?
5	14	Where was George Washington born ?
4	13	How many people on the ground were killed from the bombing of Pan Am Flight 103 over Lockerbie , Scotland , December 21 , CD .
3	4	Who wrote NN DT NNP NNP '' ?
0	7	What is paracetamol ?
0	12	What are the powers and weaknesses of Green Lantern 's ring ?
1	2	Which mosquito 's bite draws blood , DT NN CC DT NN .
4	8	When was the first steel mill in the United States built ?
3	4	What diminutive American female gymnast stole the show at the 1984 Olympics ?
0	12	What is the origin of the name Katie ?
3	5	What schools in the Washington , DC NN NN VBP NN NN NN NN .
4	8	When did the Berlin Wall go up ?
3	12	Who is Terrence Malick ?
1	33	What instrument is Ray Charles best known for playing ?
0	7	What 's the meaning of the Latin battle cry : Ad arma , ad arma .
1	14	What is the mascot for Notre Dame University ?
5	14	What Las Vegas hotel burned in November , 1980 , with the loss of 84 lives ?
4	8	When did Mount St. Helen last have a significant eruption ?
2	3	CNN is the abbreviation for what ?
4	8	When did World War I start ?
4	13	How many feet are there in a fathom ?
0	7	What is a Canada two-penny black ?
5	21	What European city do Nicois live in ?
0	0	How can I find out what year a Beanie Baby was introduced ?
0	7	What is the classic definition of tragic hero ?
1	14	To what does Microsoft 's Windows 3 owe its success ?
3	4	Who was President of Afghanistan in 1994 ?
1	31	What are other ways of getting stretch marks besides pregnancy , weight loss , and weight lifting ?
1	17	What did brontosauruses eat ?
1	19	What color bottles do good Rhine wines come in ?
3	4	Who was the lead actress in the movie ` Sleepless in Seattle ' ?
3	4	Who was the 16th President of the United States ?
3	4	Who are the two sons of Ozzie and Harriet Nelson ?
0	7	What is molybdenum ?
4	8	When is Boxing Day ?
1	14	What is the lowest level of the American judiciary ?
4	8	When was the battle of the Somme fought ?
4	13	How many people did Randy Craft kill ?
1	2	What 's the official animal of Canada ?
4	8	When did Spielberg direct `` Jaws '' ?
4	32	What is the size of the largest akita ?
1	2	What animal has the biggest eyes ?
5	21	What is California 's capital ?
3	4	Who was the author of the book about computer hackers called `` The Cuckoo 's Egg : Tracking a Spy Through the Maze of Computer Espionage '' ?
3	4	Who was the founding member of the Pink Floyd band ?
5	18	What European country is home to the beer-producing city of Budweis ?
0	0	How do I find the balance of my social security account ?
0	12	What is the history of Valentine 's Day cards ?
5	14	Where was Christopher Columbus born ?
1	20	What do Italians call Florence ?
0	0	How do you get to the top of the Eiffel Tower ?
2	3	What does ` PSI ' stand for ?
5	14	What sea did the Romans call mare nostrum ?
1	20	What 's the term for a bet before cards are dealt ?
1	2	Which came first , according to Genesis 1 : 2 : 22 - the chicken or the egg ?
5	21	What city did the Flintstones live in ?
1	20	What is Latin for incompetent ?
1	23	What chemicals are used in lethal injection ?
3	5	What toy company is the world 's No.1 maker of female apparel ?
1	29	What board game does a `` wood-pusher '' play poorly ?
3	4	Which Doonesbury character was likely to turn into a werewolf ?
2	34	What is the abbreviation for micro ?
1	14	What are the 7 articles of the constitution ?
3	5	Who has won the most Super Bowls ?
2	3	What does NASDAQ stand for ?
2	3	What is BPH ?
1	14	What is the fastest commercial automobile that can be bought in the US ?
5	14	What stadium do the Miami Dolphins play their home games in ?
3	4	Who has the only speaking role in `` Silent Movie '' ?
0	9	Why is poop sometimes different colors ?
4	14	What was Einstein 's IQ ?
4	8	What day was Pearl Harbor attacked in 1942 ?
3	4	What girl 's name is `` Teddy '' an affectionate form of ?
5	11	What state is John F. Kennedy buried in ?
1	31	What is the best way to remove wallpaper ?
5	11	What U.S. state has an element named for it ?
3	5	What company tabulates the ballots in voting for the Academy Awards ?
0	0	How did the tradition of best man start ?
4	13	How many years ago did the ship Titanic sink ?
5	14	What is the deepest area of the Arctic Ocean ?
1	19	What are Halloween 's colors ?
0	0	How is silk screening done ?
4	14	What is the latitude and longitude of El Paso , Texas ?
3	4	Who made a boat out of gopher wood ?
5	14	Where can I find a `` Fifth Element '' screensaver ?
3	4	Which Bloom County resident wreaks havoc with a computer ?
0	0	How do you match a name to a social security number ?
0	0	How does a rainbow form ?
4	14	What is the normal resting heart rate of a healthy adult ?
4	14	What is the population of Ohio ?
4	13	How many calories are there in a Big Mac ?
0	7	Hazmat stands for what ?
1	2	What creature scares people in the film `` Jaws '' ?
3	4	What part did John Peter Zenger play in the deveopment of the newspaper in America ?
3	4	Who followed Caesar ?
1	28	What are the four elements ?
3	4	Who was the first woman golfer to earn a million ?
1	14	What 's the tallest piece on a chessboard ?
5	14	What is Answers.com 's address ?
5	14	Where can I buy movies on videotape online ?
3	4	Who does the advertizing for Frito-Lay ?
3	5	Who is the leading competitor of Trans Union Company ?
1	26	What product did Robert Conrad dare people to knock off his shoulder ?
3	4	Who invented the radio ?
4	13	What 's the American dollar equivalent for 8 pounds in the U.K. ?
1	31	What are the different approaches of systems analysis ?
0	0	How do doctors diagnose bone cancer ?
3	4	Who is the man behind the pig-the man who pulls the strings and speaks for Miss Piggy ?
4	35	What is the speed of the Mississippi River ?
1	14	What are the developmental stages of a swimmer ?
3	4	What actor first portrayed James Bond ?
5	14	What ocean is the largest in the world ?
3	4	Who was the first American poet to win the Nobel Prize for literature , in 1948 ?
4	8	What year did Jack Nicklaus join the Professional Golfers Association tour ?
4	13	How many sonnets did Shakespeare write ?
0	9	What causes the redness in your cheeks when you blush ?
3	4	Who won the Nobel Peace Prize in 1991 ?
3	5	Who are the Challengers of the Unknown ?
0	7	Define the Pheonix Club ?
5	21	Which city did Christian Crusaders fight to recapture from the Muslims ?
0	7	What does it mean `` Rupee Depreciates '' ?
1	14	What gaming devices were dubbed `` Mississippi marbles '' and `` Memphis dominoes '' ?
3	4	Who was the first coach of the Cleveland Browns ?
0	0	How successful is arometherapy ?
1	10	What Jewish holiday saw the start of the 1973 Mideast War ?
0	0	How does a copier work ?
4	35	What is the speed of the Mississippi River ?
3	4	Who said of Super Bowl III in 1969 : `` We 'll win- I guarantee it '' ?
1	2	What is Dudley Do-Right 's horse 's name ?
3	4	Who declared : `` I am down on whores and I shan 't stop ripping them '' ?
5	14	Where does chocolate come from ?
1	1	What TV game show once saw a contestant admit to picking his toes in the shower ?
3	4	What Soviet leader owned a Rolls-Royce ?
5	14	Where can I find a case on Individuals with Disabilities Education Act of 1991 ?
1	10	What war did Florence Nightingale tend the troops in ?
3	4	Who wrote the song , `` Stardust '' ?
4	13	How many Beatles ' records went #1 ?
3	4	Who is the only prime minister of Canada to serve 22 years but not necessarily consecutively ?
2	34	What is the abbreviation of the company name ` General Motors ' ?
5	24	What mountains lie between the Arkansas and Missouri rivers ?
3	4	Who received the Will Rogers Award in 1989 ?
0	9	What is the function of RAM ?
5	14	What 's the closest G2 Spectrum Yellow Dwarf to Earth ?
4	13	How many equal angles are there in an isosceles triangle ?
1	23	What is the fear of cockroaches called ?
1	1	What CBS soap opera was interrupted by the bulletin of John F. Kennedy 's assassination ?
0	12	What is the use of a 24-hour clock instead of a 12-hour clock ?
3	4	What was the name of the lawyer who represented Randy Craft ?
3	4	What United States President had dreamed that he was assassinated ?
1	1	What film did Lee Marvin win the 1965 best actor Oscar for ?
5	14	Where is Basque country located ?
1	26	What product does `` Mrs. Olsen '' promote ?
4	8	What time of day did Emperor Hirohito die ?
0	7	What is dry ice ?
1	14	What 's the most powerful card in Euchre ?
0	7	What does `` intractable plantar keratoma '' mean ?
4	13	How many years did it take James Joyce to write Ulysses ?
1	17	What crop failure caused the Irish Famine ?
5	21	What South Korean city is served by Kimpo International Airport ?
4	13	How many types of dogs ' tails are there - three
1	1	What is the longest-running television series ?
1	2	What predators exist on Antarctica ?
0	12	What is the difference between a generator and an alternator ?
0	0	How is energy created ?
1	17	What beer advertised that it had `` three rings '' ?
4	14	What is the quantity of American soldiers still unaccounted for from the Vietnam war ?
1	31	What golfing accessory was patented by George Grant on December 12
1	14	What are the different types of plastic ?
0	0	How is it correct to say ` qigong ' ?
5	24	What was the highest mountain on earth before Mount Everest was discovered ?
5	14	Where was the Ligurian Republic , 1797-185 , ?
5	18	What country 's people are the top television watchers ?
4	8	When was the women 's suffrage amendment ratified ?
3	5	What Polynesian people inhabit New Zealand ?
1	1	What movie tour of the Roman empire features the admonition : `` Row well and live '' ?
5	21	What Nevada center has been dubbed The Biggest Little City in the World ?
3	4	What President lived at 219 North Delaware Street , Independence , Missouri ?
0	9	Give a reason for American Indians oftentimes dropping out of school .
5	14	Where must a soccer goalie stand to be permitted to handle the ball ?
0	12	What is the difference between classical conditioning and operant conditioning ?
5	11	In what U.S. state was the first woman governor elected ?
0	12	What are some interesting facts and information about dogsledding ?
4	8	What year did Hitler die ?
3	4	What famous model was married to Billy Joel ?
1	2	What kind of animal is Babar ?
0	9	What is Jane Goodall known for ?
1	14	What killed Bob Marley ?
4	25	How much money are Dumbo 's ears insured for ?
3	4	Who danced into stardom with Fred Astaire in 1941 's You 'll Never Get Rich ?
3	12	Who is Stein Eriksen ?
0	7	What does the name Billie mean ?
3	4	Who is the fastest swimmer in the world ?
5	24	What is the highest peak in Africa ?
5	14	Where is Procter & Gamble headquartered in the U.S. ?
5	14	What desert has been called The Garden of Allah ?
1	14	What do bicornate animals have two of ?
0	9	What function does a community 's water tower serve ?
1	23	What is a fear of weakness ?
4	13	How many miles is it to Ohio from North Carolina ?
4	13	How much snow equals an inch of rain ?
2	3	What does G.M.T. stand for ?
0	7	What does Inuit and Eskimo mean ?
1	1	What song served as the closing theme of The Johnny Cash Show ?
1	29	What field sport did dentist William Beers promote and write a standard book of rules for ?
0	0	How do I tie dye clothes ?
4	8	When does the average teenager first have intercourse ?
0	9	Why doesn 't www.answers.com have any answers to my questions ?
3	4	What actor 's autobiography is titled All My Yesterdays ?
3	4	What Russian master spy lived in the U.S. under the name Emil Goldfus ?
5	14	Where 's the 19th hole on a golf course ?
0	9	What 's nature 's purpose for tornadoes ?
3	4	Who played the original Charlie 's Angels ?
5	14	Where can I find a person 's address from a telephone number ?
1	36	What English word comes from the Old French covrefeu , meaning cover fire ?
1	33	What musical instrument did Prewitt play in James Jones 's From Here to Eternity ?
5	14	Where did Sarge Steel get his metal hand ?
0	9	What makes popcorn pop ?
3	4	Who wrote The Night of the Iguana ?
1	22	Where does your hair grow the fastest ?
5	18	What country did King Gustav V reign over from 197 to 195 ?
3	4	Who painted Mother and Child ?
4	35	What is the speed of the Mississippi River ?
5	14	In what area of the world was the Six Day War fought ?
5	14	What is the brightest star visible from Earth ?
1	1	What film marked Robert Redford 's directorial debut ?
3	4	What was Mao 's second name ?
1	1	What film or films has Jude Law appeared in ?
5	14	Where do hyenas live ?
3	12	Who is the `` Queen Mother '' ?
1	37	What 's the most commonly-spoken language in Belgium ?
3	4	Who has more DNA - a man or a woman ?
0	7	What are Maid-Rites ?
1	1	What children 's tale contains the line : `` Come , Cinderslut , and hold this skein of wool for me '' ?
3	5	What level of government or governmental agency is responsible for dealing with racism ?
4	13	How many referees work a soccer game ?
1	17	What cocktail do you concoct with whisky and sweet vermouth ?
1	20	How do you say `` fresh '' in Spanish ?
0	12	What do bee hives do in cranberry bogs ?
0	9	What caused the Lynmouth floods ?
4	8	When is the Tulip Festival in Michigan ?
3	4	Who came up with the name , El Nino ?
1	1	What movie did Madilyn Kahn star in with Gene Wilder ?
1	14	What type of bridge is the Golden Gate Bridge ?
3	4	What dictator has the nickname `` El Maximo '' ?
3	5	What stereo manufacturer is `` Slightly ahead of its time '' ?
5	21	What U.S. city is The Queen of the Pacific ?
3	4	What TV sitcom character had the maiden name Ethel Potter ?
1	17	What was the first Lifesaver flavor ?
3	4	Who kept the most famous diary in the English language ?
5	14	Where can I find out the top 1 singles ?
4	13	How many degrees cooler is the inside of a cucumber than the air outside ?
3	4	What Spanish artist painted Crucifixion ?
1	1	What is the Jewish bible called ?
0	9	Why is the grass green ?
0	7	What is a firewall ?
3	4	What spy novelist served as Moscow correspondent for Reuter and The Times of London ?
3	5	Which oil company almost picked a word that meant `` stalled car '' in Japanese as its new international name ?
4	27	How long does it take for Spider-Man 's web to evaporate ?
3	4	Who was Randy Steven Craft 's lawyer ?
5	14	What was known as the Spice Island ?
3	4	Who was the first host of Person to Person ?
3	4	Name the Ranger who was always after Yogi Bear .
1	14	What deck of cards includes the Wheel of Fortune , the Lovers , and Death ?
1	14	What does the Statue of Liberty wear on her feet ?
3	4	Who is the superstar in rent-a-cars ?
5	21	McCarren Airport is located in what city ?
1	14	What household facility contains a float ball , ballcock , and overflow tube ?
1	2	What was the name of Betty Boop 's dog ?
4	38	What fraction of a beaver 's life is spent swimming ?
1	28	What was the Bridge of San Luis Rey made of ?
0	12	What do economists do ?
5	18	What country has the largest sheep population ?
0	12	What do I need to do to take my dog with me to live in Dominica , West Indies for a year ?
5	18	What country is the world 's largest importer of cognac ?
4	13	How many years is Johnnie Walker Black Label aged ?
2	3	What does SIDS stand for ?
1	14	What is Grenada 's main commodity export ?
4	25	How much would a black-and-white 1-cent stamp be worth , Thomas Jefferson on it , ?
0	9	What makes a clitoris sensitive ?
5	18	What country has the most time zones , with 11 ?
1	14	What `` magic '' does Mandrake employ ?
3	4	Who is the president of Stanford University ?
3	4	Whose first presidential order was : `` Let 's get this goddamn thing airborne '' ?
1	14	What was introduced commercially by Bayer A.G. of Leverkusen , in 1899 ?
5	21	What city is Logan Airport in ?
0	7	What is a nanometer ?
4	13	How many innings are there in a regulation softball game ?
4	8	When did CNN go on the air ?
5	21	What is the largest city on the Great Lakes ?
4	39	What is the telephone number for the University of Kentucky ?
3	4	Who invented baseball ?
4	13	How many wives did Brigham Young have ?
1	26	What product on the market is good for hiding facial scars ?
4	40	How long is the Coney Island boardwalk ?
5	21	What city gained renown for its pea-soup fogs ?
0	7	What does `` Janelle '' mean ?
0	0	How do I get another city 's newspaper ?
1	1	Name a movie about the Sioux Indians starring Kevin Costner .
3	4	Who was shot in the back during a Poker game in Deadwood , the Dakota territory ?
0	12	What are the distinct physical characterstics of the Arabian horse ?
1	23	What is a fear of thunder ?
1	2	What animal has killed the most people ?
4	13	How many colleges are in Wyoming ?
5	21	What Russian seaport has a name meaning `` Lord of the East '' ?
5	14	Where can stocks be traded on-line ?
4	8	When was the Battle of Hastings ?
1	14	What kind of file has the extension .dbf ?
4	8	When did Muhammad live ?
1	20	What then-derogatory term was applied to the painters Monet , Sisley , Pissarro , Renoir and Degas ?
0	7	What is a wop ?
0	12	Where do rocks come from ?
0	0	How do I stop background noise in a car stereo ?
5	24	Where do people mountain climb in Nepal ?
3	5	What is the best college in the country ?
0	7	What is viscosity ?
1	1	What was the name of the sitcom that Alyssa Milano starred in with Tony Danza ?
5	18	What are the Nordic nations ?
5	14	Where on the Internet can I get information about the Fifth Amendment on the American Bill of Rights ?
5	11	What U.S. state borders Illinois to the north ?
1	1	Name a film in which Jude Law acted .
4	41	What is the temperature for baking Peachy Oat Muffins ?
1	23	What is a fear of bees ?
1	1	What Vladimir Nabokov novel features Professor Humbert in love with a 12-year-old girl ?
0	7	What is a green bog ?
5	14	Where did the myth of Santa Claus originate ?
1	14	What does a chairbound basophobic fear ?
5	21	What city is served by Logan International Airport ?
3	4	What wrestling star became `` The Incredible Hulk '' ?
5	14	What attracts tourists to Reims ?
1	29	What game do Steve McQueen and Edward G. Robinson play in The Cincinnati Kid ?
1	14	What fastener did Whitcomb Judson patent in 1893 ?
0	7	What 's an auberge in France ?
3	4	Who was the star of the 1965 Broadway hit Golden Boy ?
5	14	Where is Procter & Gamble based in the U.S. ?
3	5	What army was founded by William Booth and his wife Catherine ?
1	28	What does ribavirin consist of ?
1	17	Name the soft drink that is `` number one in the sun . ''
5	14	What is the web address of the list of e-mail addresses of members of the House of Representatives ?
3	4	What was her real name ?
0	9	Why are the ears your center of balance ?
3	4	Who invented the toothbrush ?
1	1	What was the name of that popular song the Creeps sang ?
5	14	Where is the Abominable Snowman said to wander ?
1	23	What is a fear of being alone ?
4	13	How many dots make up the symbol for `` because '' ?
1	17	What do you get by adding Lactobacillus bulgaricus to milk ?
2	3	When reading classified ads , what does EENTY : other stand for ?
4	13	How many hearts does an octopus have ?
1	30	What plant has the largest seed ?
5	18	What was the only country you were allowed to drive into Israel from in 1979 ?
1	14	What 's approaching when a cyclist shouts : `` Oil '' ?
3	4	What baseball star turned down a $1 , 000-a-year contract because he felt he had n't earned it ?
1	29	What kind of sport is often associated with hooligans ?
3	4	What video game hero do some of his fans call Chomper ?
4	13	How many holes are there in a tenpin bowling ball ?
1	36	What is the longest word in the English language ?
5	14	In What city or state do the most gay men live in ?
3	4	What TV comediennes 's characters include former movie star Nora Desmond , secretary Mrs. Wiggins and a housewife named Eunice ?
1	2	What is `` the bear of beers '' ?
1	14	Name the operating system that runs on IBM-compatible machines .
0	7	What does the name `` Justin '' mean ?
4	38	What percentage of the body is muscle ?
1	19	What color of dry wine should be served with veal roasts and chops ?
1	28	What is a golf ball made of ?
0	7	What is the Amish religion ?
4	25	What does an average daycare provider get paid in New England ?
3	5	What was the name of the 187s Irish terrorist group in Pennsylvania mining areas ?
3	4	Who played the Ringo Kid in the 1939 film Stagecoach ?
3	4	Who died 1 feet from where John F. Kennedy did ?
0	7	What is the `` coppertop '' battery ?
1	42	What sign is The Water Carrier the zodiacal symbol for ?
1	2	What animals do you find in the stock market ?
0	7	What is color ?
4	8	When is the site www.questions.com going to open ?
1	1	What did Shostakovich write for Rostropovich ?
3	4	What first name was Nipsy Russell given at birth ?
0	0	How can I get some free technical information on Electric Vehicle ?
3	4	Who is the youngest of the Beatles ?
0	0	How did shipyard inspector James J. Kilroy designate equipment as being satisfactory ?
0	7	What is a Jellicle Cat ?
5	14	Where can I find the best free evidence for debate about Russia ?
5	14	What is Bill Gates of Microsoft E-mail address ?
1	28	What is the second hardest substance ?
0	9	Why did several San Diego schools stop serving apples to students ?
5	21	What Russian city boasts the Hermitage Museum ?
4	8	When is Bastille Day ?
0	9	What makes a tornado turn ?
4	13	How many shots can a stock M16 hold ?
1	19	What two colors are you blind to if you suffer from protanopia ?
0	9	Why do n't you guys have some sort of contest where you ask a question and whoever finds the answers wins a prize ?
3	12	Who is Coronado ?
1	1	What was the name of the movie that starred Sharon Stone and Arnold Schwarzenegger ?
0	7	What is artificial intelligence ?
1	17	What do flatfish eat ?
3	4	Who was the first Holy Roman Emperor ?
1	14	What can I use to remove the stubborn gummed labels from some diskettes ?
4	8	What day of the week sees the most fatal car accidents ?
0	12	What is the origin of the word , magic ?
1	29	What sport do you shag flies in ?
0	7	What is white chocolate ?
5	14	Where is Trinidad ?
3	5	Name the organization that is presided by a Security Council .
3	4	Who graced the airwaves with such pearls as `` Do ya lo-o-ove me ? Get naked , baby ! '' ?
1	17	What kind of wine is Spumante ?
3	4	Who portrayed portly criminologist Carl Hyatt on Checkmate ?
1	20	How do you say I love you in Spanish ?
0	7	What does the name Gina mean ?
1	26	What is the most advanced handheld calculator in the world ?
4	35	How fast is light ?
1	20	What is the belt of low pressure around the equator called ?
0	7	What are shooting stars ?
3	5	Whom did the Chicago Bulls beat in the 1993 championship ?
4	8	When was the first American encyclopedia published ?
5	14	What 's the tallest building in New York City ?
0	0	How is Easter Sunday 's date determined ?
0	12	What is the Motto for the State of Maryland ?
3	12	Who is Desmond Tutu ?
5	14	Where can I find information on the Narragansett Indians and other tribes in Rhode Island ?
1	2	Name a tiger that is extinct .
4	13	How many quarters equal a pound ?
1	1	What kind of books does Fodor 's publish ?
3	4	What are the first names of Rowan and Martin , the stars of TV 's Laugh-In ?
4	43	What chapter of the Bible has the most verses ?
3	4	Who is the worst US President ever ?
3	4	What Asian leader was known as The Little Brown Saint ?
2	34	What is the abbreviated expression for the National Bureau of Investigation ?
4	35	How fast does the fastest car go ?
5	24	What is the highest mountain in the world ?
5	14	What arch can you see from the Place de la Concorde ?
3	4	Who sings the song `` Drink to me with thine eyes '' by Ben Johnson ?
4	27	How long should a person wash their hands before they are clean ?
5	14	Which way do you turn your Bic to increase the flame - clockwise or counterclockwise ?
5	18	Which is the wealthiest country in the world ?
0	0	How can I find a phone number of someone if I only know their email address ?
0	0	How can you contact play producers and promoters on-line ?
3	4	Who is the monarch of the United Kingdom ?
1	23	What is a fear of passing high objects ?
0	12	What do players try to do when the music stops in a game of musical chairs ?
3	4	What are the top ten most common girl names in the US ?
0	9	Why is black the color of mourning in the West ?
1	14	What is the rarest coin ?
1	1	What Judith Rossner novel was made into a film starring Diane Keaton ?
5	18	Which country is Australia 's largest export market ?
5	14	Where is the Kentucky Horse Park located ?
1	23	What is a fear of parasites ?
1	29	In what Olympic Games did Nadia Comaneci become popular ?
3	4	Who does data collection in tourism ?
3	4	What was the name of the daughter of the Virginia chief Powhatan that married John Rolfe ?
5	11	What is the leading pecan and peanut growing state ?
0	12	What does a nihilist believe in ?
0	12	What did Richard Feynman say upon hearing he would receive the Nobel Prize in Physics ?
1	29	In what sport are these following numbers relevant : 118 , 126 , 134 , 142 , 15 , 158 , 167 , 177 , and 19 ?
3	4	Who were the four famous founders of United Artists ?
1	1	What 2 statues did France give to other countries ?
0	7	What are amphibians ?
4	13	How many sperm cells are in an average ejaculation ?
1	26	Name the disposable razor that `` costs about 19 cents . ''
4	40	How far do you have to run if you hit a home run ?
3	4	Who was the only U.S. President to wear a Nazi uniform ?
3	5	Woodrow Wilson served as president of what university ?
5	14	Where are the tropical rain forest distributions ?
3	4	What 's the nickname of oddsmaker Jimmy Snyder ?
1	23	What is the fear of being loved ?
4	14	What was the number of people that Randy Steven Craft was convicted of killing ?
3	6	What was Queen Victoria 's title regarding India ?
0	0	How is a hydrogen bomb different from a nuclear bomb ?
4	40	How far can a man travel in outer space ?
5	14	Where was Lincoln assassinated ?
1	17	What type of food makes you fat ?
1	23	What is the name of the chronic neurological autoimmune disease which attacks the protein sheath that surrounds nerve cells causing a gradual loss of movement in the body ?
4	13	What was the U.S. highway death toll in 1969 ?
1	2	What kind of animals are Dorsets , Lincolns , Oxfords and Southdowns ?
1	1	What are the shortest and the longest songs ever produced ?
1	15	What letter is to the right of K on a typewriter keyboard ?
0	12	What is the origin and the meaning of the name , `` Hajo ? ''
1	36	What is the plural of gulf ?
3	4	Whose autobiography is titled Yes I Can ?
4	8	What year did the United States pass the Copyright law ?
4	38	What percentage of Americans own their homes ?
4	8	What 's the first day of the week ?
5	21	What city was President William McKinley shot in ?
5	21	What city has the world 's longest subway system ?
3	4	Who claimed he killed 4 , 280 buffalo as food for the crew building the Kansas Pacific Railway ?
0	7	What is Bombay duck ?
4	13	How many degrees cooler is the inside of a cucumber than the air outside ?
3	4	What double talking `` professor '' holds a doctorate in Nothing ?
5	21	What are the five most expensive cities in the world ?
3	4	What 19th-century writer had a country estate on the Hudson dubbed Sunnyside ?
4	13	How many layers of yellow paint is a Faber Mongol pencil lucky enough to be sprayed with ?
0	7	What is a virtual IP address ?
3	4	What was the name of the cook on Rawhide ?
5	14	What county is Chicago in ?
4	40	What is the wingspan of a condor ?
0	12	What facial feature typically contains about 55 hairs ?
3	4	Who was named Admiral of the Ocean Seas and Viceroy and Governor General of all the islands he might discover , and also granted 10-?? of all profits of his voyage .
0	0	How can I transport files from one computer to another ?
1	20	What 's the literary term for a play on words ?
1	19	What color were their horses ?
4	25	What does an average daycare provider get paid in New England ?
3	4	What author landed a 468-pound marlin without harness in the early 193 's ?
4	13	How many Americans fought for the British in the American Revolution ?
1	14	What kind of education do I need to become a flight attendant ?
1	37	What are the two languages of Malta ?
4	13	How many oceans are there and name them ?
0	12	What happened during the Blackhawk Indian war of 1832 ?
4	13	How many pairs of legs does a lobster have ?
0	7	What does the Latin ante mortem mean ?
0	7	What does the name Shawn mean ?
5	14	Where is the Danube ?
3	4	What lawyer won the largest divorce settlement , $85 million , in U.S. history for Sheika Dena Al-Farri ?
1	2	What do you call a group of geese ?
3	4	Who delivered his last newscast on March 6 , 1981 ?
4	13	How many times has `` Louie , Louie '' been recorded ?
0	0	How is Answers.com different from KnowPost.com ?
5	14	What is the longest place name in the U.S. ?
4	38	What percent liked Thatcher after she had been in power for a decade ?
5	14	Where does Buzz Aldrin want to build a permanent , manned space station ?
1	1	What was Mel Gibson 's first movie ?
0	9	Why was the L.A. office of Shea and Gould closed ?
0	0	How do I start a bank ?
0	0	How do Ouija Boards work ?
1	2	What horse did Zorro ride ?
0	0	How do you get a broken cork out of a bottle ?
5	14	Where can I find correct tabs for Third Eye Blind songs ?
0	0	How do you determine heating requirements for your home ?
3	4	What former major-league left-handed baseball pitcher was known as `` Space Man '' ?
1	26	Which hair care product told us `` hate that gray , wash it away '' ?
0	9	Why did the chicken cross the road ?
3	4	What was Michelangelo 's last name ?
3	12	Who is Barbara Jordan ?
3	4	Who was the Democratic nominee in the American presidential election ?
1	1	What was Connecticut 's first constitution called ?
1	10	What historical event happened in Dogtown in 1899 ?
0	7	What is being done about the millennium bug ?
0	9	What was the claim to fame of King Camp Gillette ?
1	23	What is the most common kind of skin cancer in the U.S. ?
0	7	What is Olestra ?
5	18	What Asian country has a bill of rights for cows ?
4	13	How many fingers are used to draw a bow ?
1	30	What are two plants that clothes are made from ?
4	8	When was Hurricane Hugo ?
1	17	What is the most heavily caffeinated soft drink ?
3	4	What President-to-be was the first member of Congress to enlist following the attack on Pearl Harbor ?
4	25	What was the price of Varian Associates ' vacuum products division ?
4	8	When was `` the Great Depression '' ?
1	37	What language is mostly spoken in Brazil ?
3	5	What college produced the most winning Super Bowl quarterbacks ?
0	0	How do you solve `` Rubik 's Cube '' ?
0	7	What is prepared mustard ?
3	4	What classical Spanish writer warned : `` All that glitters is not gold '' ?
0	7	What does `` antidisestablishmentarianism '' mean ?
3	4	What actor married John F. Kennedy 's sister ?
1	23	What does a topophobic actor suffer from ?
3	4	Who fired Maria Ybarra from her position in San Diego council ?
4	27	The italian artist , Maurizio Pellegrin , is how old ?
1	14	What type of hunting are retrievers used for ?
0	9	What is Colin Powell best known for ?
3	4	Who was the first black golfer to tee off in the Masters ?
5	21	What city is the setting for Puccini 's opera La Boheme ?
3	4	What U.S. President showed a fondness for munching on bee pollen bars ?
0	7	What is measured in curies ?
3	4	Whose cover is that of an employee of Universal Import and Export ?
3	4	What former president 's daughter has written a book titled Murder in the White House ?
3	4	What fictional character is known as the `` melancholy Dane '' ?
1	26	Italy is the largest producer of what ?
3	4	What longtime game show host dropped dead while jogging in Central Park in 1984 ?
0	7	What is the meaning of W.B. Yeat 's poem , `` The Three Hermits ? ''
3	4	Who were the `` filthiest people alive ? ''
1	23	What infectious disease is the world 's deadliest ?
0	7	What is Spumante ?
4	8	In what year did Ireland elect its first woman president ?
0	7	What is an isthmus ?
1	2	What was the name of the orca that died of a fungal infection ?
5	14	Where is Mozambique located ?
1	2	What is Mississippi 's state animal ?
0	12	What 's the origin of the word ` news ' ?
1	14	What did Dan Aykroyd and John Belushi quit Saturday Night Live to become ?
4	13	How many months does a normal human pregnancy last ?
0	0	How do fuel injectors work ?
0	0	How can your school march in the Macy 's Thanksgiving Parade ?
3	4	What is the real name of disc jockey `` Wolfman Jack '' ?
1	44	What Italian liner was hijacked in 1985 ?
5	21	What city houses the U.S. headquarters of Procter and Gamble ?
1	26	What soap was touted as being `` for people who like people '' ?
4	25	How much was the minimum wage in 1991 ?
2	3	What does NAFTA stand for ?
3	4	Who invented silly putty ?
3	5	What new middle school was built in Philadelphia , Pennsylvania last year ?
3	4	Who patented the first phonograph ?
1	31	What are some tips for building a fire in a fireplace ?
1	17	What do manatees eat ?
1	20	How do you say 2 in Latin ?
1	1	What were popular songs and types of songs in the 1920s ?
4	13	How many Vietnamese were there in the Soviet Union ?
1	14	What is November 's birthstone ?
0	7	What is a Certified Nurse Midwife ?
4	13	On average , how many miles are there to the moon ?
3	4	Who created private detective Philip Marlowe ?
1	1	What Boris Pasternak book sold 5 , 0 copies to become the fiction best-seller of 1958 ?
0	12	What is the origin of the expression `` tout de suite '' ?
1	36	What is the longest English word ?
0	9	What is the purpose of a car bra ?
0	9	What is D.B. Cooper known for ?
3	12	Who is Colin Powell ?
1	2	What species is a colt ?
2	3	What is the full name of the PLO ?
5	18	What is the smallest country in Africa ?
3	4	Who coined the term NN cyberspace `` in his novel NN Neuromancer '' ?
1	10	What age followed the Bronze Age ?
3	6	What is her profession ?
3	4	What is the full name of the man who invented the multicolored game cube that has 42.3 quintillion potential combinations ?
2	3	What does the word LASER mean ?
0	7	What does the name `` Anthony '' mean ?
3	4	Who was Lauren Bacall 's first husband ?
0	7	What is a rhomboideus minor ?
4	13	How many hands does Bjorn Borg use when hitting his forehand ?
4	13	How many people died on D-Day ?
3	4	What U.S. Congressman said : `` Keep the faith , baby '' .
3	4	Who created the character of Scrooge ?
4	14	What is the student population at the University of Massachusetts in Amherst ?
5	14	Where is Windsor Castle ?
4	8	When did the Dow first reach ?
0	9	Why were people recruited for the Vietnam War ?
3	5	What party was Winston Churchill a member of ?
3	5	What American League baseball team 's worst finish between 1926 and 1964 was fourth ?
5	14	Where can I find the names of all the 15 Pokemon ?
5	11	What state does Martha Stewart live in ?
1	2	Which killer whale died at Sea World of a fungal infection ?
5	18	What are the Benelux countries ?
5	14	Where 's the Petrified Forest ?
1	37	What is a language spoken by the Sioux ?
5	14	Where is Tornado Alley ?
3	4	Who was the author of `` John Brown 's Body '' ?
3	4	What American poet wrote : `` Good fences make good neighbors '' ?
5	11	What state in the U.S. has the most blacks ?
0	9	Why are electric cars less efficient in the northeast than in California ?
3	6	What was the occupation of Mandy Rice-Davies ?
5	21	What is the city in which Maurizio Pellegrin lives called ?
3	4	Who painted the Sistine Chapel ?
3	4	Name the various costumed personas of Dr. Henry Pym .
1	2	What breed of dog was the `` Little Rascals '' dog ?
0	12	What are the living conditions in Cuba ?
1	19	What color are school buses ?
5	14	What is the oldest website on the Internet ?
1	10	What events happened January 26 , 1978 ?
3	4	What explorers followed Columbus to the Americas ?
3	4	Who is actress Goldie Hawn 's current actor boyfriend ?
3	4	Who banned Peter Rose from baseball for betting on games ?
0	7	What are the seven virtues ?
1	20	What other name were the `` Little Rascals '' known as ?
4	8	When was the San Francisco fire ?
1	23	What is a fear of food ?
4	13	How many casinos are in Atlantic City , NJ ?
4	8	What year did the Vietnam War end ?
3	4	What are the names of Richard Nixon 's two daughters ?
1	36	What 's the word for broken glass or sharp rocks embedded in cement on top of a wall ?
4	13	What is the chromosome number of an elephant ?
3	5	What organization was founded by the Rev. Jerry Falwell ?
5	14	What 's the longest river in the world ?
1	17	Which soft drink does Madonna advertise for ?
3	5	What company is being bought by Yahoo and how much is the deal worth ?
4	8	When was Berlin 's Brandenburg gate erected ?
4	13	How many double-word-score spaces are there on a Scrabble Crossword Game board ?
4	8	What year did Germany sign its nonaggression pact with the Soviet Union ?
5	24	What mountain range is traversed by the highest railroad in the world ?
0	9	Why were the American soldiers in WWI called `` Doughboys ''
3	4	Who was nicknamed The Little Corporal ?
4	13	How many CDs has Garth Brooks sold ?
1	44	Name the vessel used by the Atari Force in the DC comics .
5	14	Where are the leading medical groups specializing in lung diseases ?
0	0	How can I find online spelling , and punctuation drills for my 6th grader ?
5	14	What 's the sacred river of India ?
5	18	What is Stefan Edberg 's native country ?
1	22	What is the only gland in humans that can regenerate itself ?
4	13	How many Gutenberg Bibles are there ?
5	18	Name the largest country in South America .
1	10	What astronomical phenomenon takes place in Jan. 1999 ?
0	12	What information can you get me on Fairground Park in St. Louis
3	4	What was American folk hero John Chapman 's nickname ?
0	12	What is the difference between a median and a mean ?
1	1	What was the top box office movie in April 1998 ?
0	9	What makes thunder ?
3	4	What author did photographer Yousuf Karsh call `` the shiest man I ever met '' ?
1	14	Which is the largest clock , diameter wise , in Europe ?
1	30	What plant is rum made from ?
5	18	What country are Godiva chocolates from ?
3	4	Name the poet of the poem which begins : I do not know much about gods ; but I think that the river Is a strong brown god-sullen , and untamed ?
1	17	Which condiment was once sold as a patent medicine ?
5	11	What U.S. state records the least rainfall ?
0	9	Why did the world enter a global depression in 1929 ?
0	7	What was archy , and mehitabel ?
5	21	What Texas city got its name from the Spanish for `` yellow '' ?
1	28	What are the chemicals used in glowsticks ?
5	18	What country did the Nile River originate in ?
1	19	What color are tennis balls ?
3	4	What barroom judge called himself The Law West of the Pecos ?
0	12	What excuse did the NATO people give for hitting the Chinese embassy ?
3	4	Who was President of Costa Rica in 1994 ?
1	29	What sports event is Meyer Wolfsheim supposed to have fixed in The Great Gatsby ?
5	18	What country has the best defensive position in the board game Diplomacy ?
5	18	What two countries share the Khyber Pass ?
3	4	Who was chairman of the Senate select committee that tried to get to the bottom of Watergate ?
0	12	What is the origin of the surname of Braun ?
1	29	What card game has variations called Canfield , Klondike and Spider ?
0	7	What is Australia Day ?
1	2	What mammal of North America is the world 's longest-lived for its size ?
0	7	What was the Chivington Massacre ?
3	4	What actor starred in 1980 's Blue Lagoon , 1982 's The Pirate Movie and 1983 's A Night in Heaven ?
4	13	How many home runs did Lou Gehrig have during his career ?
5	21	In what city is the headquarters of Sinn Fein ?
5	14	Where can I find information on George Bush ?
3	4	Who is the voice of Miss Piggy ?
1	20	What is the dialogue circle in cartoons called ?
0	7	What does the word camaro mean , from the GM car the Camaro ?
3	4	Who replaced Bert Parks as the host of The Miss America Pageant ?
4	13	How many boys play the game in Winslow Homer 's 1872 painting Snap the Whip ?
0	7	What is the AIM-54C Phoenix ?
4	8	When are sheep shorn ?
1	29	What sport is Chris Jogis a top player of ?
5	14	What 's the second-largest island in the world ?
0	7	What is the definition of low island ?
4	8	What century does Captain Video live in ?
1	14	What types of water pollution are there ?
4	13	How many astronauts manned each Project Mercury flight ?
1	17	What soft drink would provide me with the biggest intake of caffeine ?
1	14	What 's the name of a golf course in Myrtle Beach ?
1	10	What are some of the significant historical events of the 1990s ?
1	1	Name the only extant trilogy of classical Greek plays .
5	14	Where is Logan Airport ?
0	12	What is the difference between Neoclassical art and Romanticism art ?
3	4	Who was the first person inducted into the U.S. Swimming Hall of Fame ?
3	4	What golfer has been called Ohio Fats and Blobbo ?
3	4	Who murdered Leno and Rosemary LaBianca on August 1
4	25	What is the average cost for four years of medical school ?
1	14	What does God create in the first sentence of the Bible ?
3	4	Which of the following men was not married to Rita Hayworth ?
4	25	What is the current ticket fare from from Cairo to Barbados ?
2	3	What does NN O `` mean when used as a prefix in Irish surnames ?
0	0	How do you find oxidation numbers ?
5	11	What is the state nickname of Mississippi ?
0	9	What is Black Hills , South Dakota most famous for ?
1	1	What 1966 boob tube bomb took astronauts back to prehistoric times ?
4	13	How many students attend the University of Massachusetts ?
3	4	Who said , `` I shall return . '' during World War Two ?
1	10	What holidays are celebrated in Ireland ?
3	4	Who portrayed Etta Place , companion to Butch Cassidey and the Sundance Kid ?
0	7	What are the Greek numerals ?
5	14	What 's the name of the temple that is located near the capital city of Laos ?
1	23	What is a fear of sleep ?
1	29	What auto race was Wilbur Reed the first to win three times ?
1	2	What are the most common breeding birds in the U.S. ?
1	10	What was organized as a Confederate veterans ' social club in Pulaski , in Tennessee , in 1866 ?
0	0	How do you look up criminal records on the Internet ?
5	14	Where is the actress , Marion Davies , buried ?
0	12	What is an example of an actual case of using the Fourteenth Amendment ?
3	4	Who was the Charlie perfume woman ?
3	4	Who portrayed `` Rosanne Rosanna-Dana '' on the television show `` Saturday Night Live '' ?
3	4	What singer became despondent over the death of Freddie Prinze , quit show business , and then quit the business ?
4	8	When did Iraqi troops invade Kuwait ?
1	20	What was Mark Johnson referring to when he said : `` I still can 't believe it- we beat the Russians ? ''
1	26	What car was driven in the 199 release of `` Smokey and the Bandit '' ?
3	5	What was the backup singing group for Roy Rogers ?
3	4	What famous singing cowboy owns the California Angels baseball team ?
1	1	What 1915 film was the first to gross $5 million ?
0	12	Where did the term `` 86 '' come from ?
0	9	What causes someone to be ticklish ?
4	38	What is the probability that at least 2 out of 25 people will have the same birthday ?
4	13	How many Canadians emmigrate each year ?
0	9	Why did several San Diego schools remove apples from students menus ?
1	33	What musical instrument did Sherlock Holmes play ?
3	4	Who was Gerald Ford 's vice president ?
0	7	What is `` the washed vodka '' ?
4	13	How many different languages are spoken in Europe ?
4	8	What year was Desmond Mpilo Tutu awarded the Nobel Peace Prize ?
1	20	What 's a `` Drinker respirator '' better known as ?
3	4	Who invented batteries ?
0	9	Why do recipe books recommend starting with cold water when you boil something ?
5	14	Where can I buy a good snowboard for less than $200 ?
3	6	What title did Suzette Charles assume for two months in 1984 ?
3	4	What was the infamous pseudonym of Peter Sutcliffe ?
1	2	What is Smokey The Bear 's middle name ?
3	6	What is Nicholas Cage 's occupation ?
1	1	What British TV series featured Emma Peel ?
5	14	What London street is the home of British journalism ?
1	10	What tragedy befell the city of Dogtown in 1899 ?
0	7	What is the Immaculate Conception ?
1	44	What are the names of all the U.S. Navy aircraft carriers ?
1	14	What format was VHS 's main competition ?
0	7	What is Candlemas Day ?
5	21	In what city is the famed St. Mark 's Square ?
1	20	What does the Ouarterly Review of Doublespeak call an `` inoperative statement '' ?
4	25	How much did the minimum wage amount to in 1991 ?
5	14	Where is Tufts University ?
0	7	What is a pyrotechnic display ?
0	0	How do I find out about jobs ?
3	5	What Japanese manufacturer is known for both its pianos and its motorcycles ?
4	14	What is the chemical reactivity of argon ?
4	13	How many engines does a Boeing 737 have ?
0	12	What is the origin of the term `` The Brooklyn Side '' in bowling ?
1	23	What is a fear of being cold ?
4	40	How long was Mao 's 1930s Long March ?
1	29	What net game sees its women 's world amateur champions receive the Uber Cup ?
1	2	What four-legged creature did a Cornell University study say would make man 's best companion in space ?
4	45	What does a teaspoon of matter weigh in a black hole ?
1	14	What did British companies stick 175 , 0 tons of tea into in 1982 ?
5	11	What province is Edmonton located in ?
0	0	How can I find out how much income tax is paid on Social Security income on the 1998 income tax ?
3	4	Who did Sonny Liston succeed as world heavyweight boxing champion ?
1	2	What is California 's state bird ?
4	8	What is Martin Luther King Jr. 's real birthday ?
3	5	Name the various super-teams to which the Angel has belonged .
0	0	How does Zatanna perform her magic in DC comics ?
1	44	What 's the name of Jacques Cousteau 's research ship ?
3	4	What President dispatched a cruiser to carry Charles Lindbergh home after his epic flight ?
3	4	Whose video is titled Shape Up with Arnold ?
1	1	In which Kevin Costner movie did Sioux Indians play a role ?
4	13	How many James Bond novels are there ?
0	0	How do you get dates with the `` Hooters '' girls ?
1	2	What bird can swim but can 't fly ?
0	0	How can I get a comic character I made copyrighted and published ?
4	32	How large is the Arctic refuge to preserve unique wildlife and wilderness value on Alaska 's north coast ?
0	7	What is Plc ?
4	13	How much electricity does the brain need to work ?
4	13	How many acres in a mile ?
1	1	What Dickens novel has David carrying the message `` Barkis is willin '' to Peggy ?
0	7	What is a hyperlink ?
3	4	Who 's the twin brother of the Greek goddess Artemis ?
0	12	Where did marijuana come from ?
4	25	What is the per-capita income of Colombia , South America , ?
1	1	What novel has Big Brother watching ?
4	13	How many Grammys did Michael Jackson win in 1983 ?
0	7	What does Elysium mean ?
5	14	What is the oldest website on the Internet ?
0	7	What is Shalom ?
1	29	What was the favorite sport of Tom Wolfe 's The Pump House Gang ?
1	28	What organic fuel do bog-dwellers use a `` slane '' to cut ?
4	27	What is the average age of a member of the team that worked on the Manhatten Project ?
5	18	What country received all the Nobel Prizes awarded in 1976 ?
0	0	How do you get rid on woodpeckers ?
4	13	How many syllables are there in a line of hendecasyllabic poetry ?
1	17	What soft drink first appeared in the Old Corner Drug Store in Waco , Texas , in 1885 ?
5	14	What is Britain 's possession on the Chinese mainland ?
3	4	Who was America 's first Public Enemy No. 1 ?
4	13	How many children under 18 are victims of some sort of Physical Abuse each year ?
0	12	What is the origin of thank you notes ?
1	14	What did Jimmy Stewart invent ?
1	14	What generation am I in ?
1	23	What is a fear of hell ?
3	12	Who is Dear Abby ?
3	4	Who lives at 24 Sussex Drive , Ottawa ?
1	28	What is Jell-O made from ?
3	12	Who was Monet ?
5	11	What are the only two states that incorporate the Confederate battle flag in their flags ?
0	0	How do you make panoramic sugar eggs for Easter - the ones with the scene inside ?
1	17	What 's the Southern dish made of pigs ' small intestines ?
5	14	Where is Guam ?
3	4	Who was the famous door-to-door brush salesman ?
0	7	What is the executor in a will ?
3	5	What inescapable purveyor of background music celebrated its 5th anniversary in July , 1984 ?
4	13	How many people in America snore ?
3	4	Who is always trying to get the rent from Andy Capp ?
1	17	What soft drink is most heavily caffeinated ?
3	4	Who did Jackie Kennedy commission to write The Death of a President ?
1	23	Which drug is commonly used to treat AIDS ?
4	13	How many stars are there on the Soviet Union 's flag ?
0	12	What is the difference between microprocessors & microcontrollers ?
3	4	Who sought to create The Great Society ?
5	14	What are tourist attractions in Reims ?
4	40	What are the lengths of pearl necklaces ?
3	4	Who said : `` Soldiers win the battles and generals get the credit '' ?
0	12	What is the proof that houseplants metabolize carcinogens ?
0	9	What prompted the co-pilot of the Enola Gay to enter only `` My God '' in his log ?
4	27	How long does it take the typical hen to lay 19 dozen eggs ?
5	21	What Colorado city owns its own glacier ?
0	12	What is the history of `` the toast '' ?
1	10	What was the name of the Protestant revolt against the supremacy of the Pope ?
0	7	What is an arab strap ?
4	25	How much does it cost , average or whatever is available , to produce and send junk mail catalogues in the US ? , DT CD NN NN ,
3	4	Who is the current UN Secretary General ?
3	5	Who provides telephone service in Orange County , California ?
5	14	Where did guinea pigs originate ?
5	18	What two countries ' coastlines border the Bay of Biscay ?
0	9	Why did Egyptians shave their eyebrows ?
3	5	What organization did Mr. Waverly assign agents for ?
4	8	When was the slinky invented ?
3	4	What are the characters ' names in the Scooby-Doo cartoon ?
1	23	What is a fear of cold ?
3	6	What was Eduard Shevardnadze 's job in the Soviet Union ?
0	9	What causes rust ?
3	4	Which is the only Dick Tracy villain to appear three times ?
1	2	What was the monster in Spielberg 's film `` Jaws '' ?
1	19	What color is an Arctic fox in winter ?
0	7	What do the names Neil , Mary , and Anthony mean ?
5	21	What European capital celebrated its 2 , 000th anniversary in 1951 ?
0	9	Why do people in the upper peninsula of Michagin say `` eh ? '' ?
1	30	What flower did Vincent Van Gogh paint ?
5	18	What country was the setting of You Only Live Twice ?
4	38	What was Thatcher 's approval rating after 10 years in power ?
1	2	Winnie the Pooh is what kind of animal ?
0	12	What was the first Funk 'N Lata , Brazilian group , success ?
0	7	What is a handheld PC ?
0	12	What did John Hinckley do to impress Jodie Foster ?
3	6	What is Larry King 's job ?
4	13	How many calories are in a tomato ?
5	11	In what state was the first co-educational college established
1	10	What war saw a naval battle between the luxury liners Cap Trafalgar and the Carmania ?
1	31	What is the treatment for depression ?
1	23	What is a fear of slime ?
5	18	What country in Latin America is the largest one ?
5	14	On which Hawaiian island is Pearl Harbor ?
3	4	What feathered cartoon characters do Yugoslavians know as Vlaja , Gaja , and Raja ?
1	1	What Marx Brothers movie centers on a stolen painting ?
0	12	What was unusual about Alexandra 's appearance in Josie and the Pussycats ?
0	12	What is the origin of the word `` mind '' ?
4	8	When was Dick Clark born ?
1	29	What game is fatal to anybody over 21 ?
4	14	What is the death toll of people dying from tuberculosis ?
0	12	What happened to Moon Maiden ?
5	21	What city is wiener schnitzel named for ?
0	7	What are the Urals ?
0	0	How can you stop the itch from poison ivy ?
5	14	What desert has the highest sand dunes ?
5	18	What two countries contain Sierra Nevada mountains ?
0	0	How do you tell your parents you are dating an older man ?
4	27	How long was the TV mission of Star Trek 's Enterprise to be ?
4	39	What phone number can I call to have a tree planted ?
4	8	When did the `` Star-Spangled Banner '' become the national anthem ?
3	12	Who was Lacan ?
1	31	What are the four natural aids used in riding a horse ?
5	14	What continent 's name appears on the upper left corner of a Budweiser label ?
3	4	Who was the Secretary of War in the Civil War during the Battle of Gettysburg ?
3	4	Who did Bobby Fischer beat to win the world chess championship ?
0	0	How do you exterminate bees that are in the walls of your home ? Will bee eggs remain over winter ?
5	14	Where can I get information and statistics on countries and nations ?
1	37	Name a Gaelic language .
4	8	What day is August 13 , 1971 ?
5	14	Where can I find a list of all the companies in America that offer a direct stock purchase plan ?
0	0	How do you send a movie transcript to Hollywood so that it can be produced into a film ?
1	1	What literary classic centers on the search for a treasure in gold worth 7 , 0 pounds ?
0	12	What is the origin of blue for boys and pink for girls ?
1	1	What is the name of the Michelangelo painting that shows two hands with fingers touching ?
4	32	How big is a quart ?
0	7	What is the Hub of London ?
1	1	Jude Law acted in which film ?
0	9	What causes panic attacks ?
0	7	What was the filling in the first golf balls ?
1	23	What drug did Sigmund Freud become fascinated with while experimenting with the treatment of neurasthenia ?
5	18	What country was A Terrible Beauty to Leon Uris ?
0	7	What is typhoid fever ?
5	14	Where can I buy a hat like the kind Jay Kay from Jamiroquai wears ?
0	7	What are the Twin Cities ?
1	1	What is Beethoven 's 9th symphony called ?
3	4	Name the lawyer for Randy Craft .
1	17	Which breakfast cereal brought you `` the best each morning '' ?
2	3	What does Ms. , Miss , and Mrs. stand for ?
5	14	What is the Homelite Inc. home page ?
1	28	What explosive do you get by mixing charcoal , sulfur and saltpeter ?
5	14	What mountainous region of the world is the Lhasa Apso dog native to ?
1	23	What cancer is commonly associated with AIDS ?
4	27	How long does it take light to reach the Earth from the Sun ?
3	4	Who lives at 39 Stone Canyon Way ?
4	13	How many questions are on this thing ?
3	4	Who played Humpty Dumpty in the 1933 film Alice in Wonderland ?
3	4	Who is Karenna Gore , Al Gore 's oldest daughter , married to ?
3	4	Who played the title role in I Was a Teenage Werewolf ?
0	9	Why are there olives in martinis ?
4	8	In what year did Hitler gain power of Germany ?
4	8	What year did Rossetti paint `` Beata Beatrix '' ?
3	5	What record company produced the 1978 movie The Wiz ?
5	14	Where can I find information about touring the Philippines ?
1	14	What did The Gas House Gang play ?
4	13	How many square feet is Bill Gates ' home ?
3	4	What is the name of actor Rex Harrison 's son , who starred in a modestly popular TV show during the late 1960's ?
0	7	What is the highest Roman numeral ?
1	14	What 's the most popular form of bridge ?
3	4	Who was the inventor of the stove ?
3	4	What comedian has a legendary reputation for stealing jokes ?
5	14	Where can I find information on the cyclone that hit New Jersey on 8/28/1941 ?
4	8	Boxing Day is celebrated on what date ?
1	1	What are the first ten amendements passed ?
1	23	What is another term for the painful wrist syndrome ?
0	12	What 's the difference between sleet and freezing rain ?
0	0	How is the new Ford Econoline van F25 V1 engine ?
3	4	Who was the king who was forced to agree to the Magna Carta ?
3	4	Who was made the first honorary citizen of the U.S. ?
1	29	What game is Garry Kasparov really good at ?
5	14	Where was Richard Nixon when Gerald Ford became president ?
4	43	Where does the U.S. rank among world countries in area ?
1	1	What novel did Ian Fleming introduce James Bond in ?
4	38	What was the target rate for M3 growth in 1992 ?
3	5	What baseball team was routinely called `` dem bums '' by its frustrated fans ?
3	4	Name of scholar on whose literal translations from the Chinese and Japanese Ezra Pound depended ?
4	8	When did Israel begin turning the Gaza Strip and Jericho over to the PLO ?
0	12	What are the major differences in the Catholic and Methodist religions ?
3	4	Name the On Stage character whose face was never seen .
4	13	How much energy is released when oxygen and hydrogen mix ?
3	5	What is the best Internet business to go into ?
0	7	What does Venus Retrograde mean ?
3	4	Who is known as `` the world 's oldest teenager '' ?
5	14	What are the largest breweries in the world ?
0	7	What does Las Vegas mean ?
0	7	What does the word `` meta '' mean ?
1	14	What keeps clouds in the air ?
1	20	What 's the term for any four-sided figure ?
1	33	Ray Charles plays which instrument ?
5	18	What country and western singer is known as The Silver Fox ?
5	14	What building appropriately enough is depicted on the back of the 1-dollar bill ?
0	7	What is graduate school ?
0	12	What is the difference between New York-style and Chicago-style pizza ?
3	4	What baseball team owner and sailor is known as The Mouth of the South ?
1	29	What type of betting is used in horse racing ?
1	26	What kind of hat does Bat Masterson wear ?
3	4	Who was with Patricia Hearst the night she was kidnaped ?
3	4	What is the Viking Prince 's first name ?
2	3	What does the abbreviation cwt. ?
1	14	In what deodorant commercial did tenants have adjoining medicine cabinets ?
5	14	Where is Rider College located ?
3	4	What boxer 's life story is titled Raging Bull ?
0	9	For what reason did some San Diego schools stop serving apples ?
3	4	Who advised listeners to `` see the U.S.A. in your Chevrolet '' ?
5	14	Where was the first restaurant ?
5	14	Where can I find full written draft of CTBT ?
4	13	How many horses died during the civil war ?
4	13	How much waste does an average dairy cow produce in a day ?
3	4	What Nobel laureate was expelled from the Philippines before the conference on East Timor ?
3	4	What woman has carried the most multiple births , twins , triplets , etc. , ?
4	13	How many minutes were there on the original GE College Bowl clock ?
4	27	What is the average time it takes for a male to ejaculate ?
5	14	What is website of the International Court of Justice ?
5	14	Where are 8 of the 10 highest mountains in the world ?
5	14	Where can I look at a perpetual calendar ?
4	13	How many astronauts have been on the moon ?
4	8	In what year did the Bounty mutiny happen ?
1	28	What is the only substance that gives food its `` taste '' when eaten ?
0	0	How do you reference a website ?
0	7	What is pandoro ?
2	3	What do the letters ZIP stand for in the phrase `` ZIP code '' ?
3	4	Which Bourbon king was restored to the French throne during Napoleon 's abdication ?
5	21	What is one of the cities that the University of Minnesota is located in ?
0	12	What are the words to `` My Way '' written by Paul Anka ?
0	0	How do I install a tile floor ?
1	31	What is the quickest and easiest way to get nail polish out of clothes ?
0	9	Why was the zipper invented ?
1	14	What 's the No. 1 killer in industrialized countries ?
1	2	Name four famous cartoon cats .
3	4	What daughter of Henry VIII and Anne Boleyn became queen of England ?
0	0	How did ` stat ' come to be used as an expression for quickly ?
3	5	What 's the most common nickname of U.S. college football teams ?
0	12	What 's the distinction of U.S. Supreme Court Justice Thurgood Marshall ?
5	14	What is the most useful site on the Internet ?
5	24	What is the world 's highest peak ?
0	7	What was a Mae West on a World War II battleship ?
0	7	Define cosmology .
3	4	What comedienne upstaged Dwight D. Eisenhower 's first inauguration by giving birth to her first child ?
0	7	What are amicable numbers ?
4	8	When were the Olympic Games in which Nadia Comaneci became popular played ?
5	14	Where is Hearst Castle , built by publisher William Randolph Hearst ?
5	21	What 's the largest U.S. city on the Great Lakes ?
3	4	Who sang about Desmond and Molly Jones ?
1	1	What magazine gives us the cream , not the skim ?
1	31	What does the technique called `` cold fusion '' produce ?
3	4	What costume designer decided that Michael Jackson should only wear one glove ?
1	14	What meter did Shakespeare use in writing : `` To be , or not to be , that is the question.. . '' ?
4	13	How many rows of sprocket holes does a roll of 35-millimeter film have ?
4	13	What is the goat population of the world ?
3	5	What company was the original sponsor of TV 's Superman ?
1	20	What term does a Czech use to describe a Pole ?
5	14	What sea separates Naples and Algiers ?
4	13	How many lawyers are there in the state of New Jersey ?
1	28	What are the most common elements in seawater ?
0	12	Describe the Finnish music personality Salonen 's appearance .
0	12	What is the origin of the ethnic category `` caucasian '' ?
0	7	What is a stratocaster ?
1	14	What kind of science is cosmology ?
3	4	Name the blind sculptress in love with the Fantastic Four 's Thing .
1	28	What 's the second-lightest element ?
1	20	What do you call a `` twirl '' in ballet ?
1	26	What is the brand name of daminozide ?
1	20	What is the former name of Zimbabwe ?
3	4	What National Basketball Association superstar told his story in Giant Steps ?
1	2	What animals did The Amazing Three masquerade as ?
0	0	How did the bikini bathing suite get its name ?
4	8	When did Fraze get his first patent for the pull-tab can ?
4	13	How many games are played in a five-team round-robin tournament ?
3	4	Who developed the first polio vaccine ?
3	4	Who made the first gas engine ?
5	18	What country claimed Rubens , Van Dyck and Bruegel as citizens ?
1	10	What civil war was fought between 1936 and 1939 ?
4	13	How many questions do you have on your database ?
0	0	How do clouds form ?
5	14	Where can I find examples of legal cases about the Individuals with Disabilities Education Act ?
3	4	What character did Tex Avery first create upon arriving at MGM ?
4	8	When was the Triangle Shirtwaist fire ?
3	4	What Asian spiritual and political leader was married at the age of 13 ?
5	14	Where is Ocho Rios ?
0	7	What is the half-life of P-32 ?
5	14	What ocean does Mauritania border ?
0	9	Why do pressure cookers save time in the kitchen ?
0	9	Why are there 12 people on a jury in criminal cases ?
0	12	What do Christian Scientists believe in ?
1	10	What World War I battle saw 6 , 0 troops killed in one day ?
5	18	What country is Kosovo a part of ?
5	21	Tell me what city the Kentucky Horse Park is near ?
1	26	What computer operating system is on the most computers ?
5	14	What is Bill Gross 's email address ?
0	12	What is the economic impact of unemployment on the economy ?
2	3	What do the letters D.C. stand for in Washington , D.C. ?
1	2	What animals can live the longest without food ?
3	4	What English queen had seventeen children ?
4	14	What is the approximate population of Las Vegas , N.M ?
4	25	How much does the President get paid ?
3	4	What two baseball players make up the battery ?
1	15	What 's the largest letter in Salvador Dali 's signature ?
1	20	What does an irate car owner call iron oxide ?
4	38	Of children between the ages of two and eleven , what percentage watch `` The Simpsons '' ?
5	11	What 's the northernmost U.S. state apart from Alaska ?
5	14	Name an art gallery in New York .
3	4	Who sells Viagra ?
1	33	What musical instrument did Prewitt play in James Jones 's From Here to Eternity ?
0	7	What is the Home Rule Act ?
5	14	What building are British monarchs crowned in ?
0	7	What are Bellworts ?
3	12	Who was Darius ?
1	1	What movie told of Anna Anderson 's claim to be a Russian czar 's daughter ?
3	4	Who did Dita Beard work for ?
1	2	What kind of creature is a coot ?
3	5	Name the university of which Woodrow Wilson was president .
5	18	What country was first to use the airplane as a weapon of war , against the Turks in Libya ?
3	5	What university was Woodrow Wilson President of ?
1	23	What is a fear of disease ?
1	17	What kind of meat is Fray Bentos synonymous with ?
1	14	What did Mr. Magoo flog on TV for General Electric ?
0	12	What are the words to the Canadian National anthem ?
1	20	What is the name of the Jewish alphabet ?
3	4	Who served as inspiration for the schoolteacher portrayed by Robin Williams in `` Dead Poets Society '' ?
4	39	What is Columbia Tristar 's phone number ?
3	6	Name the five positions who are in the line of succession to the presidency .
3	4	Which one of the original seven Mercury program astronauts did not fly on any of the Mercury flights ?
3	4	Who is the best known villain of the 165 Gunpowder Plot ?
5	21	What is the capital of Burkina Faso ?
5	14	What continent is Bolivia on ?
0	9	Why was Muhammad Ali stripped of his title and barred from boxing in 1967 ?
3	4	Who killed more people , Hitler or Stalin ?
0	9	What caused Shea & Gould to close their L.A. office ?
1	2	What 's the only mammal that can 't jump ?
5	11	What U.S. state has the most blondes ?
1	10	What war saw battles at Parrot 's Beak and Black Virgin ?
4	13	What was the U.S. highway death toll in 1969 ?
0	7	What does the name Kelly mean ?
0	7	What is a phalanx ?
3	4	What mustachioed comedian portrayed Frankie in North to Alaska ?
4	25	What does each of the utilities cost in Monopoly ?
3	4	What actor and World War II airman had a $5 , 0 bounty put on his head by Hermann Goering ?
2	3	What does e.g. stand for ?
1	23	What is the name of the medical condition in which a baby is born without a brain ?
0	0	How do storms form ?
3	12	Who is Nicolo Paganini ?
5	21	What city is often called The Insurance Capital of the World ?
1	2	What are the three animals in Sheila Burnford 's The Incredible Journey ?
3	4	Who portrayed Dracula in Hammer Studios ' films ?
1	14	Name one of the Seven Wonders of the Ancient World .
4	8	When were fish first believed to be found on earth ?
3	4	What President 's favorite Biblical quotation was : `` Come now , and let us reason together '' .
4	13	How many elevators do you ride to reach the top floor of the Empire State Building ?
3	5	Name the food company that traveled to Soviet Georgia to film a series of ads .
5	18	What country was Sir Edmund Hillary born in ?
1	2	What 's an infant seal called ?
0	12	What was the proper Laugh-In respones to : `` Say goodnight , Dick '' ?
5	21	What city was John F. Kennedy nominated for president in ?
4	27	How long does a dog sleep ?
1	1	What 1963 Joseph L. Mankiewicz film cost $28 million ?
3	5	What Japanese electronics company was named for a coastal city northeast of Tokyo ?
4	25	What can you be fined for having a dog on a beach ?
5	14	Where did the Battle of the Bulge take place ?
4	13	How much will the California be in the year 2000 ?
3	4	What mystery writer penned `` ...the glory that was Greece , and the grandeur that was Rome '' ?
5	11	What state full of milk and honey was the destination in The Grapes of Wrath ?
5	14	What is the tallest building in Japan ?
5	14	Where is Sinn Fein 's headquarters ?
1	17	Name Li 'l Abner 's favorite Indian drink .
1	10	What are some important events of the 1830 's ?
4	8	The Iraqis launched their attack on Kuwait on what day ?
1	15	What letter adorns the flag of Rwanda ?
1	14	What did 8 , CD NNS VBP TO VB NNP POS NN .
0	7	What is God ?
5	18	What country 's northernmost city is Darwin ?
5	14	What sound does Olympia , Washington , overlook ?
1	1	What TV show chronicled the lives of Katy Holstrum and Congressman Glen Morley ?
5	21	What Kentucky city calls itself The Horse Center of America ?
4	13	How many penny-farthings are there on a Trivial Pursuit game board ?
1	28	What 's the most abundant element in the sun ?
5	18	What European country boasts the city of Furth , found where the rivers Rednitz and Pegnitz converge ?
5	11	What U.S. state is Dixville Notch in ?
5	14	Where was the Cisalpine Republic , 1797-185 , ?
5	14	What is the largest shopping mall in the world ?
3	4	What is the protagonist 's name in Dostoevski 's `` The Idiot '' ?
1	14	What penalty space lies between Baltic Avenue and Reading Railroad on a Monopoly board ?
3	4	What presidential press secretary dismissed Watergate as a third-rate burglary attempt ?
0	7	What is a meerkat ?
3	12	Who was Jean Nicolet ?
1	2	What kind of animal was Winnie the Pooh ?
3	4	Which of these are authors ?
1	36	What 's the international radio code word for the letter B ?
3	4	Who was the original Humpty Dumpty ?
0	7	What is cache memory ?
1	20	Aspartame is also known as what ?
5	14	Where is the location of the Orange Bowl ?
4	8	When is President Nixon 's birthday ?
0	12	What is the origin of the midwest slang , ` you 're darn tootin ' ?
3	4	Whose cupboard was bare ?
5	14	What are the seven seas ?
2	3	What does IBM stand for ?
0	12	What is the difference between jazz and blues ?
0	7	What is the C programming language ?
3	4	What 's the name of Popeye 's adopted son ?
3	4	Who invented the vacuum cleaner ?
0	7	What is a ` borrow pit ' ?
3	4	What 2th-century fictional character attends Pencey Prep School ?
4	13	How many people in the USA say their number one source of information is the newspaper ?
3	4	Who does Shakespeare 's Antonio borrow 3 , 0 ducats from ?
5	18	Which country is known as `` Big Bear '' ?
1	17	What `` melts in your mouth , not in your hands '' .
4	13	How many times a day should you take a prescription marked `` q.i.d . '' ?
0	12	What is the origin of the atom ?
3	4	Who is the Voyager project manager ?
3	5	Which radio stations air the Jim Bohannon Radio Talk Show ?
3	4	What two commanders directed the forces in the Battle of El Alamein ?
3	4	Name the creator of `` The Muppets '' .
0	0	How do I e-mail someone at aol.com from yahoo.com ?
3	4	Who replies `` I know '' to Princess Leia 's confession `` I love you '' in The Empire Strikes Back ?
0	7	What is the meaning of the name Ella ?
5	14	What 's the home of the Rockettes ?
5	14	Where can I find all the information I need to know about the English Civil War , 1642-1649 , ?
3	5	What is the name of the firm that makes Spumante ?
1	29	What sport is played on the largest field ?
3	4	Who won the 1967 Academy Award for Best Actor ?
1	14	What is after death ?
3	4	Name the first private citizen to fly in space .
3	4	What was football star Elroy Hirsch 's nickname ?
3	4	What singer sings `` Oh Boy '' ?
4	13	How much pizza do Americans eat in a day ?
5	14	What is the website for the USA journal ?
3	5	What army 's motto is Blood and Fire ?
1	14	What kind of patent did Ermal Fraze get in 1963 ?
0	12	What are you hearing when you put a seashell to your ear ?
0	9	Why are haunted houses popular ?
1	14	Which gender has bigger thighs ?
5	11	What U.S. state has the second-longest coastline ?
5	11	What state 's home to the Buffalo Bill Historical Center ?
4	35	How fast do cheetahs run ?
1	14	What is Ray Bradbury 's illustrated man illustrated with ?
4	35	How fast is a 45Mhz processor ?
1	14	What kind of puzzle first appeared in the U.S. in the New York World on December 21 , 1913 ?
3	4	What count did Alexandre Dumas write about ?
4	38	What are the odds of giving birth to twins ?
5	14	What is the largest natural lake in Pennsylvania ?
4	40	How far is London UK from California ?
1	2	Name the two mystical ravens Odin has at his command .
1	2	What was the species of Winnie the Pooh ?
0	7	What is the virus HIV ?
4	13	How many years old is Benny Carter ?
1	1	What Hermann Hesse book gave its name to a rock group ?
5	14	Where does the Santa Fe Trail begin and end ?
1	1	What book is the follow-up to Future Shock ?
1	2	What African animals are known as The Big Five ?
1	15	What is the alphabet for Latin ?
1	23	What is the fear of frogs ?
5	21	Which city in Canada is the least-populated ?
4	27	How old is Stevie Wonder ?
3	4	Who was the first Taiwanese President ?
3	4	Who is Luke Skywalker 's father ?
1	14	What does a dipsomaniac crave ?
0	7	What is the definition of the term `` weapons system '' ?
0	12	What are Christopher Marlowe 's and Shakespeare 's literary contributions to English literature ?
1	17	What is Nero Wolfe 's favorite drink during office hours ?
3	5	What is the first personal computer company ?
1	31	What is the most efficient way to start a barbeque ?
3	12	Who was Jane Goodall ?
0	9	Why are there Braille things on the ATM machines that people drive through ?
5	14	Where is the Isle of Man ?
1	1	What book did Aaron Hass write ?
4	14	What was the death toll at the eruption of Mount Pinatubo ?
4	8	When will the millennium officially begin ?
3	4	Who created the comic strip , `` Garfield '' ?
3	4	Which Vietnamese terrorist is now a UN delegate in Doonesbury ?
0	7	What is real time processing ?
5	14	What do we call the imaginary line along the top of the Rocky Mountains ?
5	18	What country 's capital is Lagos ?
5	14	Where does Ray Bradbury 's Chronicles take place ?
3	4	Who is the current prime minister and president of Russia ?
3	4	Who established a Viking colony in Greenland about 985 ?
1	42	What was the distinguishing mark on the `` Little Rascals '' dog ?
4	14	What is the latitude and longitude of El Paso , Texas ?
5	14	Where can I get information about cystic fibrosis ?
5	14	Where did Honecker rule ?
0	7	What is the theory of equivalence states ?
1	14	What does a philatelist collect ?
4	27	What is the life span of the average monkey ?
4	13	How many member states are in the UN ?
3	4	Who shot and killed himself while painting Wheatfield with Crows ?
0	12	What will happen when sodium is put in water ?
0	7	What 's the meaning of UOL ?
3	4	What future President became Senate majority whip under Harry Truman ?
3	4	Who was the architect of Central Park ?
1	26	Which operating system runs on IBM-compatible machines ?
4	40	What are the dimensions of an ice hockey goal ?
4	8	When was CNN 's first broadcast ?
1	42	What are the signs of a country going into a recession ?
0	7	What is the circumorbital hematoma ?
5	18	What African country is governed from Ouagadougou ?
3	4	What was the Christian name of the title character in Our Miss Brooks ?
3	4	What hard-of hearing artist painted Sunflowers ?
3	5	Who were the Yankee 's frequent enemies ?
3	4	Who wrote Sons and Lovers ?
1	20	What is the English translation for the word `` caliente '' ?
1	31	What handicraft requires you to interlace your warp and weft ?
5	21	What French seaport claims to be The Home of Wines ?
4	27	How long does it take sunlight to reach Earth ?
4	13	How many milliseconds in a second ?
3	4	What Cherokee Indian gave his name to a tree ?
4	8	When were camcorders introduced in Malaysia ?
4	38	What is the chance of conceiving quadruplets ?
3	4	Who was the star of Leave It to Beaver ?
5	18	What countries have the largest armed forces in the world ?
3	4	What was William F. Cody 's better-known name ?
0	0	How do I increase my biceps ' size ?
3	4	Who did Richard Nixon tender his resignation to ?
3	12	Who was Thucydides ?
0	0	How is the element strontium purified ?
3	4	Which of the following rock 'n roll stars has a `` star '' on Hollywood Boulevard ?
0	9	What are tonsils for ?
1	28	What molecules include fluorine , sodium and magnesium ?
1	29	What was the name of the ball game played by the mayans ?
1	1	What was the sequel to The Moon 's Balloon ?
4	25	What is the exchange rate for Australian to American money ?
0	12	What is the origin of the word ` posh ' ?
0	0	How can anyone tell if a female had sexual intercourse ?
4	13	How many states did Richard Nixon carry in 1972 ?
1	31	What basketball maneuver did Bert Loomis invent ?
1	1	What is a good book to read for people who hate to read ?
4	13	How many shillings more than 2 were there in a guinea ?
1	17	What does a tarantula eat ?
1	19	What are the three secondary colors ?
0	7	What does the name `` Sabrina '' mean ?
3	4	Who took over as conductor of the Boston Pops after Arthur Fiedler 's long reign ?
1	10	What were the trials called which followed World War II ?
0	7	What is hebephrenia ?
3	4	What Nazi leader killed himself in jail just before he was to be executed as a war criminal ?
1	10	What famous events have happened on March 27 ?
3	5	Which company claimed to be `` the world 's biggest toy store '' ?
4	14	What brand number graces the black label of a bottle of Jack Daniel 's ?
1	20	What do I call the sons and daughters of my first cousins ?
0	9	What were the causes of the Civil War ?
0	7	What are Maid-Rites ?
5	21	What city is terrorized by Dracula in The Night Stalker ?
0	0	How can you prevent it ?
0	7	What do the names Andrew and Christina mean ?
1	17	What chocolate bar created by Frank Mars and his wife is often called a Milky Way with peanuts ?
3	4	Who is the fastest guitarist ?
1	14	What do camels store in their humps ?
1	44	What is the name of the second space shuttle ?
5	14	What is the best hospital for orthopedics in the country ?
0	7	What are perfect tenses ?
0	7	What is commonly considered the fifth sense ?
1	20	What was another name for East Germany ?
1	1	What 's the second-biggest-selling magazine in America ?
3	4	Who betrayed Norway to the Nazis ?
3	4	Who took the toys donated for the Doodyville Orphans ' Fund and kept them for himself ?
0	7	What is a bourdon tube ?
1	29	What kind of a sports team is the Wisconsin Badgers ?
3	4	Who were the Picts ?
0	12	What do Caroll Baker , Tammy Grimes , Debbie Reynolds , and Judy Garland all have in common ?
0	7	What is film noir ?
3	4	Who is stationed at Camp Swampy in the comic strips ?
4	8	In what year did China and the Republic of Korea establish diplomatic relations ?
0	9	What causes tuberculosis ?
4	40	How tall is the giraffe ?
3	4	What actor dressed up as Santa Claus and had a once-a-year affair with actress Shelley Winters every Christmas for many years ?
1	2	What animal was the heat-seeking missile called the Sidewinder named for ?
4	27	How long did it take Stanley to find Livingstone ?
4	13	How much of the nation 's children between the ages of two and eleven watch ` The Simpsons ' ?
5	14	What lake is Sheboygan on ?
0	7	What are a baseball team 's firemen ?
1	23	What is a fear of color ?
1	44	What Nantucket shipwreck killed more divers exploring it than the 52 people it sank with ?
1	2	What are the two largest birds on earth ?
1	1	Name the four stories contained in Edith Wharton 's `` Old New York . ''
5	14	What is the largest lake in North America ?
4	13	How many people died because of a smoking problem in 1997 ?
1	23	What is chronic constipation a symptom of ?
3	4	Who wrote The Look of Love after viewing Ursula Andress ?
3	4	What is the name of the American swimmer who won seven gold medals in the 1972 Olympics ?
3	4	Who claims to have the greatest show on earth ?
0	7	What is Head Start ?
3	4	What Honeymooners actress did Television magazine name as 1953 's most promising star ?
0	9	Why can 't women serve in the Navy on board submarines ?
1	14	What did the Yalta Conference lead to ?
1	2	What dog was dubbed The Mortgage Lifter ?
0	7	What is saltpeter ?
0	12	What 's the difference between J.D. and LL.M. ?
3	5	What kind of organization is ` Last Chance for Animals ' ?
3	4	What was the role of the Medieval Guild ?
3	4	Silly putty was invented by whom ?
1	14	What should the oven be set at for baking Peachy Oat Muffins ?
0	0	How can someone become a federal agent ?
3	4	Who invented the paper clip ?
3	4	Whom did Lauren Bacall marry after her husband Humphrey Bogart died ?
4	13	How many times in his 16-year National Basketball Associaton career was John Havlicek a member of the all-star team ?
5	21	What city or state do the most gay men live in ?
4	27	Shea and Gould had an office in Los Angeles for how long before closing it ?
1	36	What word occurs 46 , 227 times in the Bible ?
0	0	How can you be happy ?
0	0	How would someone go about becoming an organ donor ?
4	8	What year did Degas create the bronze sculpture , `` Fourth Position Front ? ''
3	4	What composer was awarded the Medal of Honor by Franklin D. Roosevelt ?
4	13	How many URL extensions are there ? and what are they ?
4	27	How long after intercourse does it take to find out if you are pregnant ?
2	3	What does U.S.S.R. stand for ?
3	4	Who created the Fantastic Four , Hulk , and Thor ?
1	23	What is a fear of gravity ?
3	4	Who is the composer of `` Canon in D Major '' ?
0	12	What did n't Rocky Marciano do in his pro boxing career ?
5	14	Where are all European and American eels born ?
3	4	Who was the author of the novel `` Far From the Madding Crowd '' ?
0	7	What is the definition of ` graphic details ' ?
1	26	What was `` America 's recessed-filter cigarette '' ?
1	2	What kind of dog is Scooby Doo ?
0	9	What is the function of the appendix ?
3	4	What department store heir is responsible for raising a three-ton safe from the underwater wreckage of the Andrea Doria ?
1	14	Which sex is twice as likely to contract leprosy ?
5	21	What was the first town to be chartered in Vermont ?
5	11	What state has the longest Great Lakes shoreline ?
5	11	What U.S. state ends with a G ?
4	13	How many varieties of twins are there ?
0	7	What is a Cartesian Diver ?
5	14	What are the largest libraries in the US ?
4	13	How many people live in the Falklands ?
3	4	Who was Camp David named for ?
1	1	What document did President Andrew Johnson want a copy of placed under his head upon his burial ?
3	4	Who portrayed `` the man without a face '' in the movie of the same name ?
0	12	What happened in dogtown in 1899 to make that year remembered ?
1	14	What wheel did Blaise Pascal invent in a search for perpetual motion ?
4	25	How much money was the minimum wage in 1991 ?
4	8	In what year was the first patent for the pull-tab opener on cans obtained ?
5	18	What country boasts the most dams ?
4	25	What is the regular price ?
5	14	What Metropolis landmark was first introduced in the Superman cartoons of the 1940 's ?
5	14	Where can one find Mozambique ?
0	0	How do you recognize anorexia ?
1	1	What Mary Tyler Moore Show regular came into the world as Tadeus Wladyslaw Konopka ?
5	21	In what city is the US Declaration of Independence located ?
0	7	What is the largest variety of cactus ?
3	4	Who won the first World Series ?
1	1	What did Aaron Hass write ?
3	12	Who is Samuel Pickering ?
3	5	What was the business of the animated Sky Hawks ?
3	4	Who was credited with saying : `` I never met a man I did n't like '' ?
1	14	What overalls are named for Dungri , a suburb of Bombay ?
0	9	Why do rooftops give off steam after a big rainstorm ?
5	18	What nationality was Jackson Pollock ?
4	13	How much of the earth 's surface is permanently frozen ?
1	14	What is the connection between New Krypton and Daxam ?
4	8	When was Queen Victoria born ?
4	13	How many people were executed for Abraham Lincoln 's assassination ?
0	12	What must a Las Vegas blackjack dealer do when he reaches 16 ?
5	14	What is worth seeing in Reims ?
1	14	What type of performer is Ileana Cotrubas ?
4	8	When was Yemen reunified ?
1	17	What line of candy products included Super Skrunch and Peanut Butter Oompas ?
0	9	Why did the Anglican church split from the Vatican ?
3	5	What organization has a Security Council ?
0	0	How would I find the price of different organs that have been donated ?
3	4	What Mexican leader was shot dead in 1923 ?
2	3	What does NECROSIS mean ?
0	7	What is magnetar ?
1	10	What feud ended with a marriage in Kentucky on March 21 , 1891 ?
1	19	What color is the stripe along each side of a Coho salmon ?
4	25	What is the federal minimum wage ?
1	20	Mississippi is nicknamed what ?
4	14	What are the unemployment statistics for the years 1965 and 1990 ?
5	14	Where is Santa Lucia ?
3	4	What female painter produced primitives of rural New England life ?
3	4	What are names of two old men who appear in the serial tv Muppets Show ?
1	10	What war saw battles at Parrot 's Beak and Black Virgin ?
0	12	What should you yell to hail a taxi in Madrid ?
4	14	What is the horsepower of the shuttle boosters ?
4	8	What year did Apartheid start ?
3	4	Who created Big Ben ?
5	21	What city is found in the city of OZ ?
0	12	What ever happened to the once popular Yale Lock Company ?
3	5	Name the Marvel team loosely based on DC 's Justice League of America ?
1	14	What did a 16th-century Aztec athlete get for putting a rubber ball through a ring ?
5	11	What populous state covers 49 , 576 square miles ?
3	5	What college football team did Knute Rockne build into a power ?
5	11	In what state was there an 11 million gallon oil spill ?
4	8	When did Aldous Huxley write , `` Brave New World '' ?
5	18	What country did the ancient Romans refer to as Hibernia ?
3	5	In what high-risk business venture did Jimmy the Greek bet and lose ?
1	17	What do chefs call The Master Spice ?
2	34	What is the abbreviation of General Motors ?
0	7	What is a Devo hat ?
4	27	How long was the longest hiccup attack ?
1	14	What kind of weapons were used in Medieval warfare ?
4	13	How many people live in Tokyo ?
3	4	What fruit-topped actress was known as The Brazilian Bombshell ?
1	2	What are birds descendents of ?
3	5	When the Tutankhamun exhibit was on display in the U.S. , what moving company transported it ?
1	1	Which Kevin Costner movie involves the Sioux Indians ?
3	4	Who played the title role in My Favorite Martian ?
0	0	How does a scientific calculator work ?
1	23	What is a fear of fur ?
3	4	Who invented the game Scrabble ?
1	14	What part of their attire were `` pothooks '' to cowboys of the Old West ?
4	8	When did humans first begin to write history seriously ?
0	9	Why do we have to go to school ?
0	7	What is Toulmin logic ?
1	14	A corgi is a kind of what ?
5	21	What city in the U.S. experienced the most growth recently ?
0	7	What is a dangling participle ?
5	14	What Tokyo street glitters with famed department stores and nightclubs ?
4	27	What was the average life expectancy during the Stone Age ?
3	4	When Mighty Mouse was conceived , what was his original name ?
0	12	What is the origin of the peace symbol ?
3	5	What group starred in the movie Rock Around the Clock ?
4	13	How many U.S. presidents were assassinated during Queen Victoria 's reign ?
4	8	When was the first flush toilet invented ?
3	4	What is Nathan Hamill 's role in the new Star Wars prequel ?
4	13	How many disks does each player have in a four-handed game of Crokinole ?
4	27	How old is the sun ?
4	38	What percentage of children between the ages of two and eleven watch ` The Simpsons ' ?
0	0	How can I find a list of , fax and or email , addresses for human resource departments in Massachusetts ?
0	0	How do I write to my Congressman ?
4	13	How many years ago did Led Zeppelin release its last album ?
1	20	What is the term for a group of geese ?
4	13	How many people was Randy Craft convicted of killing ?
1	10	What was the name of the famous battle between Texas and Mexico ?
5	18	What country are you in if you woo in the Wu dialect ?
1	20	What do you call a Poker hand with five cards of the same suit ?
3	4	What New York Yankee was known as The Iron Horse ?
3	4	Who is considered The First Lady of the American Stage ?
3	4	Who penned : `` Neither a borrower nor a lender be '' ?
0	7	What is moxie ?
1	1	What was the first Sam Spade novel ?
1	1	What song did Patti Page set people dancing to in 1950 ?
3	4	Who headed Hitler 's infamous Gestapo ?
5	21	What South American city features the exclusive Copacabana Beach and Ipanema ?
5	21	What German city do Italians call The Monaco of Bavaria ?
5	14	What island group contains Jersey , Guernsey , Sark and Herm ?
1	23	What is a fear of strong light ?
3	4	What is a person called that likes fire ?
5	14	Where was helium first discovered , hence its name ?
1	31	What is the best way to overcome a fear ?
3	5	Name a South African diamond producer ?
3	4	Who made the musical plea Be True to Your School ?
3	4	What French designer declared : `` The jean is the destructor ! It is a dictator ! It is destroying creativity. The jean must be stopped ! '' ?
4	8	What season is the setting for Shakespeare 's Midsummer Night 's Dream ?
3	5	Name a band which was famous in the 1960 's .
3	4	What comedian was banned from the Ed Sullivan Show for allegedly making an obscene gesture at the show 's host ?
5	18	What country is the setting for Edgar Allan Poe 's The Pit and the Pendulum ?
3	4	What Apollo 11 astronaut minded the store while Armstrong and Aldrin made history ?
4	25	What is the current ticket fare from from Cairo to Barbados ?
5	24	What is the second highest mountain peak in the world ?
3	4	What Good Little Witch is Casper 's girlfriend ?
1	1	In which Tennessee Williams play is one of the characters killed and devoured by a mob of starving children ?
3	4	What was the nickname of Frederick I , Holy Roman Emperor and King of Germany ?
1	10	What war did the Potsdam Conference follow ?
1	23	What 's the most common non-contagious disease in the world ?
4	8	What month , date , and year did Charles I die ?
4	13	How many cubic feet of space does a gallon of water occupy ?
0	7	What is the hair style called that new military recruits receive ?
5	14	What 's the world 's largest cathedral ?
0	12	What effects do nitrates have on the environment ?
0	7	What is Nitrox diving ?
5	18	What three European countries begin with the letter A ?
0	12	What happened in the Long March ?
1	10	What was the name of Hitler 's unsuccessful attempt to overthrow the Bavarian government in Munich in 1923 ?
0	0	How can I find online spelling ?
4	13	How many earthworms are in a single pasture ?
3	4	Who made Stonehenge ?
4	14	What is the average hourly rate of American workers ?
1	29	What sport features snatches and clean jerks ?
3	4	Who 's the founder and editor of The National Review ?
4	8	In what year did they build the Berlin Wall ?
3	4	Who was the first governor of West Virginia ?
5	14	What 's the world 's longest suspension bridge ?
5	21	What Asian city boasts the world 's biggest bowling alley ?
4	8	When will Jean Aeul publish her next book ?
3	4	What famous soldier was born in Europe , died in Asia , and was laid to rest in Africa ?
1	17	When it 's time to relax , what one beer stands clear ?
3	5	What culture developed the idea of potlatch ?
3	5	What baseball team became the Minnesota Twins ?
1	33	What kind of guitar did Jimi Hendrix play ?
5	21	What were the first three cities to have a population of more than a million ?
5	14	What constellation contains the twins Castor and Pollux ?
4	13	How many meters are in a mile ?
0	7	What is a gas release event ?
1	1	What James Michener book is subtitled Spanish Travels and Reflections ?
5	14	What famed London criminal court was once a feudal castle ?
4	13	How many milligrams are in a gram ?
1	14	What stringed weapon fires a bolt ?
5	14	Where did he get the title ?
5	14	Where can I find a large list of 5 to 6 letter words ?
3	4	What is Michael Jackson 's middle name ?
3	4	Who was the first woman to fly solo across the Atlantic ?
4	27	How long is human gestation ?
0	7	What does `` Semper Fidelis '' mean ?
1	26	What kind of suit did true hepcats wear in 1942 ?
5	14	Where does Mother Angelica live ?
0	0	How can I find out my Moon sign ?
0	9	Why does a candle need a wick ?
1	33	Musician Ray Charles plays what instrument ?
0	12	What were the three prophecies the witches make to Macbeth ?
4	14	What 's the population of Mississippi ?
3	4	Who started the Dominos Pizza chain ?
1	1	In what film did Steven Spielberg 's dog star as the main character 's dog ?
1	23	What are all the different kinds of contraceptives ?
4	27	How old is Jeremy Piven ?
0	12	What is the history of yo-yos ?
3	4	Which NBA players had jersey number 0 ?
3	5	What chocolate company gives you a one-pound kiss ?
0	0	How does one correctly pronounce ` qigong ' ?
1	14	What fossilizes to form coprolite ?
4	13	How many colored squares are there on a Rubik 's Cube ?
5	14	Where is the Mayo Clinic ?
5	14	What Caribbean island is sometimes called Little England ?
5	14	Where is Amsterdam ?
5	14	Where can I find the lyrics for the song ` Getting Married Today ' from the musical ` Company ' ?
1	36	What 's another word that means `` knows all '' ?
3	4	Who is the famous movie star who also acted as sewer commissioner of Provo Canyon , Utah ?
5	21	What Australian city became the home of the America 's Cup ?
1	20	Aspartame is known by what other name ?
0	7	What is pasta ?
3	4	Name Randy Craft 's lawyer .
1	19	What color is `` ash '' ?
3	5	What is the best distance education university or college ?
5	14	What river does the Grand Coulee Dam dam ?
4	14	How often are quadruplets born ?
0	0	How does psorisis disappear ?
4	13	How many presidents have died on the 4th of July ?
1	19	What three colors are on the French flag ?
0	12	What 's the mystery of the Bermuda Triangle ?
1	14	What are the seven wonders of the world ?
2	3	What does CNN stand for ?
3	4	What is a person called that likes fire ?
3	4	Who portrayed Vincent Van Gogh in Lust for Life ?
1	14	What constitutes an adult ?
5	14	What is a reliable site that I can download Heretic 2 ?
0	7	What is a neurosurgeon ?
1	29	What baseball outcome required nine balls in 1879 , eight balls in 1880 and seven balls in 1881 ?
0	7	What are amaretto biscuits ?
1	23	What common ailment can 't you catch at the North Pole ?
4	8	What season begins with the vernal equinox ?
3	4	Who was known as the Time Master in comic books ?
1	2	What was the name of Roy Rogers 's dog ?
1	1	What TV series changed the names to protect the innocent ?
5	14	Where did cable cars first roll down Clay Street in 1873 ?
5	14	What is George Lucas 's e-mail address ?
0	0	How do I give a good massage ?
3	4	Who is the father of the computer ?
0	12	What is the origin of `` jiggy '' as in getting jiggy with it ?
0	12	What is the origin of a.m. and p.m. ?
0	7	What is the definition of cosmology ?
1	2	What is the name of the dog on the Cracker Jack box ?
0	7	What are manifest and latent function theories ?
1	1	What William Styron book is about a black preacher who leads a slave revolt ?
1	42	What is the chemical symbol for nitrogen ?
3	4	Who said : `` Old soldiers never die ; they just fade away '' ?
3	5	What National League baseball team employed 72 third baseemen in its first 2 seasons ?
0	7	What are snowballs to a hot-rodder ?
4	40	How long were Tyrannosaurus Rex 's teeth ?
0	12	What is the origin of the word Ozymandias ?
3	4	Who 's the only man to have won the Olympic decathlon twice ?
5	21	What Kenyan city is the safari center for East Africa ?
0	9	Why do men snore ?
0	9	What causes `` rolling thunder '' ?
3	4	What is the name of Miss India 1994 ?
5	11	What four U.S. states have active volcanoes ?
0	12	What 's the setting of John Le Carre 's A Small Town in Germany ?
0	12	What does an echidna look like ?
0	12	What is the secret of the universe ?
3	4	Who was the second man to walk on the moon ?
3	4	What major Victorian novelist spent as much time working for the post office as he did writing ?
0	9	What caused an adjournment of the 25th anniversary session of the United Nations General Assembly ?
3	5	The major league baseball team in Pittsburgh is called what ?
1	20	What is the name of the Islamic counterpart to the Red Cross ?
4	8	What year were the Olympic Games played in where Nadia Comaneci became popular ?
1	28	What is glass made of ?
0	0	How did Lee Harvey Oswald purchase his rifle ?
0	0	How do I sing like Elvis Presley ?
5	14	What are the biggest Indian airports ?
1	1	What is the folklore story regarding birds ' nests and birds in Christmas trees ?
5	14	What are the world 's three largest oceans , in order of size ?
3	4	Who is the Pope ?
5	14	Where on the Internet can I find information on laundry detergent ?
1	20	What do the French call La Manche ?
1	31	What 's an easy way to count the approximate number of fish in a lake ?
0	0	How do you clean up a cache ?
1	44	What was the name of Aristotle Onassis 's yacht ?
1	23	What is a fear of being dirty ?
1	2	What animal occurs in Spielberg 's `` Jaws '' ?
0	7	What 's the Red Planet ?
4	13	The Shea & Gould law firm had an office in L.A. for how many years ?
3	4	What 's the most common surname in America ?
4	27	How long does it take the typical American to eat 23 quarts of ice cream ?
0	12	What is the difference between a fruit and a vegetable ?
1	30	What kind of tree graces Lebanon 's flag ?
0	7	What is tumbled marble ?
1	31	What are the various ways in which one can measure IT User Satisfaction Level ?
5	21	What city is sometimes called The Athens of Switzerland ?
5	14	Where did bocci originate ?
0	0	How does light travel through the void of space if there is no medium for it to ` wave ' or ` pulse ' .
0	7	What are the Valdez Principles ?
0	0	How can I easily remove red wine stains from t-shirts ?
0	0	How do you write MLA style bibliographies for an Internet source ?
3	12	Who is Imam Hussain Ben Ali whom Shia people believe in ?
0	12	What is the origin of the word assassinate ?
5	14	Where can I find information about Bob Barr , representative from Georgia ?
4	14	What is the frequency of VHF ?
0	12	What are the Arabic Numerals from 1 to 10 ?
1	14	What does the policeman become in the Canadian edition of Monopoly ?
4	13	How many electoral votes does it take to win presidency ?
0	7	What is digitalis ?
1	30	What kind of flowers does detective Nero Wolfe raise ?
1	28	What was paper made of in the late 16th century ?
3	12	Who was William Henry Harrison ?
0	12	What was the outcome of the 1945 Yalta Conference ?
0	7	What is `` flintknapping '' ?
1	19	What 's the most popular contact lens color ?
5	21	What were the cities of Dickens 's A Tale of Two Cities ?
0	9	What causes canker sores in the mouth ?
4	8	In what year was the movie the Ten Commandments released ?
1	2	What is the fastest fish in the world ?
1	19	What color are the castellated walls of the Kremlin ?
1	10	What is celebrated during the week of February 21-27 ?
1	14	What is damage to business and government caused by bureaucracy ?
5	18	What countries have the best math students ?
4	8	When was the De Beers company founded ?
1	1	What was a California prayer book to an Old West gambler ?
3	4	Who was the first black performer to have his own network TV show ?
1	20	What 's another name for aspartame ?
0	12	What did John F. Kennedy consider his greatest blunder in office ?
2	34	What 's the abbreviation for trinitrotoluene ?
1	2	What creature is the absolute fastest in moving in the world , birds , mammals , etc. , ?
4	8	What is the date of Bastille Day ?
2	3	What is IOC an abbreviation of ?
0	9	What 's the proud claim to fame of the young women who formed Kappa Alpha Theta ?
1	26	Which two products use a tiger as their symbol ?
5	14	Where did Freidreich Wilhelm Ludwig Leichhardt , Prussian born explorer , go to school ?
1	19	What color eyes are most sensitive to light ?
4	13	How much folic acid should an expectant mother get daily ?
3	5	What company uses the unfamiliar faces of its celebrity spokespeople to promote the use of its product ?
1	23	What disease does Katharine Hepburn have that makes her voice shake ?
0	12	What did FCC chairman Newton Minow declare TV to be on May 9 , 1961 ?
4	13	How much caffeine is in a 16 oz cup of coffee ?
1	20	What is the name of the art of growing miniature trees ?
5	18	What two countries in South America are landlocked ?
[truncated: 3,453 more rows]
