# Supplementary material for: AMPLIFY: attention-based mixup for performance improvement and label smoothing in transformer
Source: PeerJ Comput Sci. 2024 Apr 30;10:e2011. doi: 10.7717/peerj-cs.2011 (PMC11157605; doi:10.7717/peerj-cs.2011)
Supplement: Supplemental Information 4 — It contains 6921 samples, with each sample having a binary label. [file peerj-cs-10-2011-s004.zip]

Archive with 7 entries (6 files):
- SST-2/
- SST-2/train.jsonl
- __MACOSX/SST-2/._train.jsonl
- SST-2/test.jsonl
- __MACOSX/SST-2/._test.jsonl
- SST-2/dev.jsonl
- __MACOSX/SST-2/._dev.jsonl
