# Supplementary material for: AMPLIFY: attention-based mixup for performance improvement and label smoothing in transformer
Source: PeerJ Comput Sci. 2024 Apr 30;10:e2011. doi: 10.7717/peerj-cs.2011 (PMC11157605; doi:10.7717/peerj-cs.2011)
Supplement: Supplemental Information 4 — It contains 6921 samples, with each sample having a binary label. [file peerj-cs-10-2011-s004.zip › SST-2/train.jsonl]

{"text": "a stirring , funny and finally transporting re-imagining of beauty and the beast and 1930s horror films", "label": 1, "label_text": "positive"}
{"text": "apparently reassembled from the cutting-room floor of any given daytime soap .", "label": 0, "label_text": "negative"}
{"text": "they presume their audience wo n't sit still for a sociology lesson , however entertainingly presented , so they trot out the conventional science-fiction elements of bug-eyed monsters and futuristic women in skimpy clothes .", "label": 0, "label_text": "negative"}
{"text": "this is a visually stunning rumination on love , memory , history and the war between art and commerce .", "label": 1, "label_text": "positive"}
{"text": "jonathan parker 's bartleby should have been the be-all-end-all of the modern-office anomie films .", "label": 1, "label_text": "positive"}
{"text": "campanella gets the tone just right -- funny in the middle of sad in the middle of hopeful .", "label": 1, "label_text": "positive"}
{"text": "a fan film that for the uninitiated plays better on video with the sound turned down .", "label": 0, "label_text": "negative"}
{"text": "b\u00e9art and berling are both superb , while huppert ... is magnificent .", "label": 1, "label_text": "positive"}
{"text": "a little less extreme than in the past , with longer exposition sequences between them , and with fewer gags to break the tedium .", "label": 0, "label_text": "negative"}
{"text": "the film is strictly routine .", "label": 0, "label_text": "negative"}
{"text": "a lyrical metaphor for cultural and personal self-discovery and a picaresque view of a little-remembered world .", "label": 1, "label_text": "positive"}
{"text": "the most repugnant adaptation of a classic text since roland joff\u00e9 and demi moore 's the scarlet letter .", "label": 0, "label_text": "negative"}
{"text": "for something as splendid-looking as this particular film , the viewer expects something special but instead gets -lrb- sci-fi -rrb- rehash .", "label": 0, "label_text": "negative"}
{"text": "this is a stunning film , a one-of-a-kind tour de force .", "label": 1, "label_text": "positive"}
{"text": "may be more genial than ingenious , but it gets the job done .", "label": 1, "label_text": "positive"}
{"text": "there is a freedom to watching stunts that are this crude , this fast-paced and this insane .", "label": 1, "label_text": "positive"}
{"text": "if the tuxedo actually were a suit , it would fit chan like a $ 99 bargain-basement special .", "label": 0, "label_text": "negative"}
{"text": "as quiet , patient and tenacious as mr. lopez himself , who approaches his difficult , endless work with remarkable serenity and discipline .", "label": 1, "label_text": "positive"}
{"text": "final verdict : you 've seen it all before .", "label": 0, "label_text": "negative"}
{"text": "blue crush follows the formula , but throws in too many conflicts to keep the story compelling .", "label": 0, "label_text": "negative"}
{"text": "you ... get a sense of good intentions derailed by a failure to seek and strike just the right tone .", "label": 0, "label_text": "negative"}
{"text": "a slick , engrossing melodrama .", "label": 1, "label_text": "positive"}
{"text": "a wretched movie that reduces the second world war to one man 's quest to find an old flame .", "label": 0, "label_text": "negative"}
{"text": "will undoubtedly play well in european markets , where mr. besson is a brand name , and in asia , where ms. shu is an institution , but american audiences will probably find it familiar and insufficiently cathartic .", "label": 0, "label_text": "negative"}
{"text": "lacks the inspiration of the original and has a bloated plot that stretches the running time about 10 minutes past a child 's interest and an adult 's patience .", "label": 0, "label_text": "negative"}
{"text": "the santa clause 2 proves itself a more streamlined and thought out encounter than the original could ever have hoped to be .", "label": 1, "label_text": "positive"}
{"text": "the film is moody , oozing , chilling and heart-warming all at once ... a twisting , unpredictable , cat-and-mouse thriller .", "label": 1, "label_text": "positive"}
{"text": "too bad .", "label": 0, "label_text": "negative"}
{"text": "a strong first act and absolutely , inescapably gorgeous , skyscraper-trapeze motion of the amazing spider-man .", "label": 1, "label_text": "positive"}
{"text": "gooding offers a desperately ingratiating performance .", "label": 0, "label_text": "negative"}
{"text": "a well-intentioned effort that 's still too burdened by the actor 's offbeat sensibilities for the earnest emotional core to emerge with any degree of accessibility .", "label": 0, "label_text": "negative"}
{"text": "a fun ride .", "label": 1, "label_text": "positive"}
{"text": "an edgy thriller that delivers a surprising punch .", "label": 1, "label_text": "positive"}
{"text": "` what 's the russian word for wow !? '", "label": 1, "label_text": "positive"}
{"text": "otto-sallies has a real filmmaker 's eye .", "label": 1, "label_text": "positive"}
{"text": "lurid and less than lucid work .", "label": 0, "label_text": "negative"}
{"text": "with its parade of almost perpetually wasted characters ... margarita feels like a hazy high that takes too long to shake .", "label": 0, "label_text": "negative"}
{"text": "i could just feel the screenwriter at every moment ` tap , tap , tap , tap , tapping away ' on this screenplay .", "label": 0, "label_text": "negative"}
{"text": "overall , cletis tout is a winning comedy that excites the imagination and tickles the funny bone .", "label": 1, "label_text": "positive"}
{"text": "you live the mood rather than savour the story .", "label": 1, "label_text": "positive"}
{"text": "the movie is so thoughtlessly assembled .", "label": 1, "label_text": "positive"}
{"text": "some body is a shaky , uncertain film that nevertheless touches a few raw nerves .", "label": 1, "label_text": "positive"}
{"text": "it 's a very sincere work , but it would be better as a diary or documentary .", "label": 1, "label_text": "positive"}
{"text": "while american adobo has its heart -lrb- and its palate -rrb- in the right place , its brain is a little scattered -- ditsy , even .", "label": 0, "label_text": "negative"}
{"text": "unfolds with such a wallop of you-are-there immediacy that when the bullets start to fly , your first instinct is to duck .", "label": 1, "label_text": "positive"}
{"text": "and it 's a lousy one at that .", "label": 0, "label_text": "negative"}
{"text": "it 's not too fast and not too slow .", "label": 1, "label_text": "positive"}
{"text": "it 's an entertaining movie , and the effects , boosted to the size of a downtown hotel , will all but take you to outer space .", "label": 1, "label_text": "positive"}
{"text": "it is as uncompromising as it is nonjudgmental , and makes clear that a prostitute can be as lonely and needy as any of the clients .", "label": 1, "label_text": "positive"}
{"text": "compellingly watchable .", "label": 1, "label_text": "positive"}
{"text": "despite some comic sparks , welcome to collinwood never catches fire .", "label": 0, "label_text": "negative"}
{"text": "though jackson does n't always succeed in integrating the characters in the foreground into the extraordinarily rich landscape , it must be said that he is an imaginative filmmaker who can see the forest for the trees .", "label": 1, "label_text": "positive"}
{"text": "not only does spider-man deliver , but i suspect it might deliver again and again .", "label": 1, "label_text": "positive"}
{"text": "it 's worth taking the kids to .", "label": 1, "label_text": "positive"}
{"text": "without shakespeare 's eloquent language , the update is dreary and sluggish .", "label": 0, "label_text": "negative"}
{"text": "dense , exhilarating documentary .", "label": 1, "label_text": "positive"}
{"text": "... feels as if -lrb- there 's -rrb- a choke leash around your neck so director nick cassavetes can give it a good , hard yank whenever he wants you to feel something .", "label": 0, "label_text": "negative"}
{"text": "poignant if familiar story of a young person suspended between two cultures .", "label": 1, "label_text": "positive"}
{"text": "methodical , measured , and gently tedious in its comedy , secret ballot is a purposefully reductive movie -- which may be why it 's so successful at lodging itself in the brain .", "label": 1, "label_text": "positive"}
{"text": "though a touch too arthouse 101 in its poetic symbolism , heaven proves to be a good match of the sensibilities of two directors .", "label": 1, "label_text": "positive"}
{"text": "superbly photographed and staged by mendes with a series of riveting set pieces the likes of which mainstream audiences have rarely seen .", "label": 1, "label_text": "positive"}
{"text": "a metaphor for a modern-day urban china searching for its identity .", "label": 1, "label_text": "positive"}
{"text": "it 's a square , sentimental drama that satisfies , as comfort food often can .", "label": 1, "label_text": "positive"}
{"text": "the wonderfully lush morvern callar is pure punk existentialism , and ms. ramsay and her co-writer , liana dognini , have dramatized the alan warner novel , which itself felt like an answer to irvine welsh 's book trainspotting .", "label": 1, "label_text": "positive"}
{"text": "admirers of director abel ferrara may be relieved that his latest feature , r xmas , marks a modest if encouraging return to form .", "label": 1, "label_text": "positive"}
{"text": "not once in the rush to save the day did i become very involved in the proceedings ; to me , it was just a matter of ` eh . '", "label": 0, "label_text": "negative"}
{"text": "an ugly-duckling tale so hideously and clumsily told it feels accidental .", "label": 0, "label_text": "negative"}
{"text": "becomes a bit of a mishmash : a tearjerker that does n't and a thriller that wo n't .", "label": 0, "label_text": "negative"}
{"text": "could i have been more geeked when i heard that apollo 13 was going to be released in imax format ?", "label": 1, "label_text": "positive"}
{"text": "this is a very ambitious project for a fairly inexperienced filmmaker , but good actors , good poetry and good music help sustain it .", "label": 1, "label_text": "positive"}
{"text": "more successful at relating history than in creating an emotionally complex , dramatically satisfying heroine", "label": 0, "label_text": "negative"}
{"text": "cho 's timing is priceless .", "label": 1, "label_text": "positive"}
{"text": "criminal conspiracies and true romances move so easily across racial and cultural lines in the film that it makes my big fat greek wedding look like an apartheid drama .", "label": 1, "label_text": "positive"}
{"text": "there 's something to be said for a studio-produced film that never bothers to hand viewers a suitcase full of easy answers .", "label": 1, "label_text": "positive"}
{"text": "what elevates the movie above the run-of-the-mill singles blender is its surreal sense of humor and technological finish .", "label": 1, "label_text": "positive"}
{"text": "nicholson 's understated performance is wonderful .", "label": 1, "label_text": "positive"}
{"text": "the filmmakers know how to please the eye , but it is not always the prettiest pictures that tell the best story .", "label": 1, "label_text": "positive"}
{"text": "it 's unfortunate that wallace , who wrote gibson 's braveheart as well as the recent pearl harbor , has such an irrepressible passion for sappy situations and dialogue .", "label": 0, "label_text": "negative"}
{"text": "jackson shamefully strolls through this mess with a smug grin , inexplicably wearing a kilt and carrying a bag of golf clubs over one shoulder .", "label": 0, "label_text": "negative"}
{"text": "... a fascinating curiosity piece -- fascinating , that is , for about ten minutes .", "label": 0, "label_text": "negative"}
{"text": "over and over again .", "label": 0, "label_text": "negative"}
{"text": "nolan proves that he can cross swords with the best of them and helm a more traditionally plotted popcorn thriller while surrendering little of his intellectual rigor or creative composure .", "label": 1, "label_text": "positive"}
{"text": "this bond film goes off the beaten path , not necessarily for the better .", "label": 0, "label_text": "negative"}
{"text": "... its solemn pretension prevents us from sharing the awe in which it holds itself .", "label": 0, "label_text": "negative"}
{"text": "the drama discloses almost nothing .", "label": 0, "label_text": "negative"}
{"text": "a sham construct based on theory , sleight-of-hand , and ill-wrought hypothesis .", "label": 0, "label_text": "negative"}
{"text": "isabelle huppert excels as the enigmatic mika and anna mouglalis is a stunning new young talent in one of chabrol 's most intense psychological mysteries .", "label": 1, "label_text": "positive"}
{"text": "like its parade of predecessors , this halloween is a gory slash-fest .", "label": 1, "label_text": "positive"}
{"text": "perhaps the best sports movie i 've ever seen .", "label": 1, "label_text": "positive"}
{"text": "this pathetic junk is barely an hour long .", "label": 0, "label_text": "negative"}
{"text": "ou 've got to love a disney pic with as little cleavage as this one has , and a heroine as feisty and principled as jane .", "label": 1, "label_text": "positive"}
{"text": "this is a gorgeous film - vivid with color , music and life .", "label": 1, "label_text": "positive"}
{"text": "playing a role of almost bergmanesque intensity ... bisset is both convincing and radiant .", "label": 1, "label_text": "positive"}
{"text": "the trappings of i spy are so familiar you might as well be watching a rerun .", "label": 0, "label_text": "negative"}
{"text": "it treats ana 's journey with honesty that is tragically rare in the depiction of young women in film .", "label": 1, "label_text": "positive"}
{"text": "leigh makes these lives count .", "label": 1, "label_text": "positive"}
{"text": "ambitious , unsettling psychodrama that takes full , chilling advantage of its rough-around-the-edges , low-budget constraints .", "label": 1, "label_text": "positive"}
{"text": "the woodman seems to have directly influenced this girl-meets-girl love story , but even more reassuring is how its makers actually seem to understand what made allen 's romantic comedies so pertinent and enduring .", "label": 1, "label_text": "positive"}
{"text": "i could n't recommend this film more .", "label": 1, "label_text": "positive"}
{"text": "an inexperienced director , mehta has much to learn .", "label": 0, "label_text": "negative"}
{"text": "you can taste it , but there 's no fizz .", "label": 0, "label_text": "negative"}
{"text": "a reworking of die hard and cliffhanger but it 's nowhere near as exciting as either .", "label": 0, "label_text": "negative"}
{"text": "a moving tale of love and destruction in unexpected places , unexamined lives .", "label": 1, "label_text": "positive"}
{"text": "it has more than a few moments that are insightful enough to be fondly remembered in the endlessly challenging maze of moviegoing .", "label": 1, "label_text": "positive"}
{"text": "why ?", "label": 0, "label_text": "negative"}
{"text": "and that is where ararat went astray .", "label": 0, "label_text": "negative"}
{"text": "vincent gallo is right at home in this french shocker playing his usual bad boy weirdo role .", "label": 1, "label_text": "positive"}
{"text": "clockstoppers is one of those crazy , mixed-up films that does n't know what it wants to be when it grows up .", "label": 0, "label_text": "negative"}
{"text": "sandra bullock , despite downplaying her good looks , carries a little too much ai n't - she-cute baggage into her lead role as a troubled and determined homicide cop to quite pull off the heavy stuff .", "label": 0, "label_text": "negative"}
{"text": "it 's mostly a pleasure to watch .", "label": 1, "label_text": "positive"}
{"text": "its spirit of iconoclastic abandon -- however canned -- makes for unexpectedly giddy viewing .", "label": 1, "label_text": "positive"}
{"text": "a kilted jackson is an unsettling sight , and indicative of his , if you will , out-of-kilter character , who rambles aimlessly through ill-conceived action pieces .", "label": 0, "label_text": "negative"}
{"text": "i did n't find much fascination in the swinging .", "label": 0, "label_text": "negative"}
{"text": "this is no `` waterboy ! ''", "label": 0, "label_text": "negative"}
{"text": "but the nerve-raked acting , the crackle of lines , the impressive stagings of hardware , make for some robust and scary entertainment .", "label": 1, "label_text": "positive"}
{"text": "baby-faced renner is eerily convincing as this bland blank of a man with unimaginable demons within .", "label": 1, "label_text": "positive"}
{"text": "the kind of primal storytelling that george lucas can only dream of .", "label": 1, "label_text": "positive"}
{"text": "uplifting as only a document of the worst possibilities of mankind can be , and among the best films of the year .", "label": 1, "label_text": "positive"}
{"text": "the irwins ' scenes are fascinating ; the movie as a whole is cheap junk and an insult to their death-defying efforts .", "label": 0, "label_text": "negative"}
{"text": "it 's a frightful vanity film that , no doubt , pays off what debt miramax felt they owed to benigni .", "label": 0, "label_text": "negative"}
{"text": "he seems to want both , but succeeds in making neither .", "label": 0, "label_text": "negative"}
{"text": "by turns fanciful , grisly and engagingly quixotic .", "label": 1, "label_text": "positive"}
{"text": "the re-release of ron howard 's apollo 13 in the imax format proves absolutely that really , really , really good things can come in enormous packages .", "label": 1, "label_text": "positive"}
{"text": "i 've never seen -lrb- a remake -rrb- do anything as stomach-turning as the way adam sandler 's new movie rapes , pillages and incinerates frank capra 's classic ...", "label": 0, "label_text": "negative"}
{"text": "those who want to be jolted out of their gourd should drop everything and run to ichi .", "label": 1, "label_text": "positive"}
{"text": "mr. deeds is , as comedy goes , very silly -- and in the best way .", "label": 1, "label_text": "positive"}
{"text": "this amiable picture talks tough , but it 's all bluster -- in the end it 's as sweet as greenfingers ...", "label": 1, "label_text": "positive"}
{"text": "my little eye is the best little `` horror '' movie i 've seen in years .", "label": 1, "label_text": "positive"}
{"text": "the movie is a negligible work of manipulation , an exploitation piece doing its usual worst to guilt-trip parents .", "label": 0, "label_text": "negative"}
{"text": "it may ... work as a jaunt down memory lane for teens and young adults who grew up on televised scooby-doo shows or reruns .", "label": 1, "label_text": "positive"}
{"text": "suffers from a flat script and a low budget .", "label": 0, "label_text": "negative"}
{"text": "the movie is well done , but slow .", "label": 0, "label_text": "negative"}
{"text": "the master of disguise is awful .", "label": 0, "label_text": "negative"}
{"text": "the film is one of the year 's best .", "label": 1, "label_text": "positive"}
{"text": "one of the year 's most weirdly engaging and unpredictable character pieces .", "label": 1, "label_text": "positive"}
{"text": "the direction occasionally rises to the level of marginal competence , but for most of the film it is hard to tell who is chasing who or why .", "label": 0, "label_text": "negative"}
{"text": "the three leads produce adequate performances , but what 's missing from this material is any depth of feeling .", "label": 0, "label_text": "negative"}
{"text": "`` looking for leonard '' just seems to kinda sit in neutral , hoping for a stiff wind to blow it uphill or something .", "label": 0, "label_text": "negative"}
{"text": "the most surprising thing about this film is that they are actually releasing it into theaters .", "label": 0, "label_text": "negative"}
{"text": "... one resurrection too many .", "label": 0, "label_text": "negative"}
{"text": "oh , look at that clever angle !", "label": 1, "label_text": "positive"}
{"text": "no , i hate it .", "label": 0, "label_text": "negative"}
{"text": "for a long time the film succeeds with its dark , delicate treatment of these characters and its unerring respect for them .", "label": 1, "label_text": "positive"}
{"text": "the casting of raymond j. barry as the ` assassin ' greatly enhances the quality of neil burger 's impressive fake documentary .", "label": 1, "label_text": "positive"}
{"text": "the film is like sitting in a downtown caf\u00e9 , overhearing a bunch of typical late-twenty-somethings natter on about nothing , and desperately wishing you could change tables .", "label": 0, "label_text": "negative"}
{"text": "the filmmakers want nothing else than to show us a good time , and in their cheap , b movie way , they succeed .", "label": 1, "label_text": "positive"}
{"text": "a rollicking ride , with jaw-dropping action sequences , striking villains , a gorgeous color palette , astounding technology , stirring music and a boffo last hour that leads up to a strangely sinister happy ending .", "label": 1, "label_text": "positive"}
{"text": "an hour and a half of joyful solo performance .", "label": 1, "label_text": "positive"}
{"text": "contrived pastiche of caper clich\u00e9s .", "label": 0, "label_text": "negative"}
{"text": "a triumph , a film that hews out a world and carries us effortlessly from darkness to light .", "label": 1, "label_text": "positive"}
{"text": "steven soderbergh 's digital video experiment is a clever and cutting , quick and dirty look at modern living and movie life .", "label": 1, "label_text": "positive"}
{"text": "kinnear 's performance is a career-defining revelation .", "label": 1, "label_text": "positive"}
{"text": "not only a reminder of how they used to make movies , but also how they sometimes still can be made .", "label": 1, "label_text": "positive"}
{"text": "the dragons are the real stars of reign of fire and you wo n't be disappointed .", "label": 1, "label_text": "positive"}
{"text": "if you 're over 25 , have an iq over 90 , and have a driver 's license , you should be able to find better entertainment .", "label": 0, "label_text": "negative"}
{"text": "for devotees of french cinema , safe conduct is so rich with period minutiae it 's like dying and going to celluloid heaven .", "label": 1, "label_text": "positive"}
{"text": "scherfig , who has had a successful career in tv , tackles more than she can handle .", "label": 0, "label_text": "negative"}
{"text": "this sade is hardly a perverse , dangerous libertine and agitator -- which would have made for better drama .", "label": 0, "label_text": "negative"}
{"text": "by the end of the movie , you 're definitely convinced that these women are spectacular .", "label": 1, "label_text": "positive"}
{"text": "... a plotline that 's as lumpy as two-day old porridge ... the filmmakers ' paws , sad to say , were all over this `` un-bear-able '' project !", "label": 0, "label_text": "negative"}
{"text": "the modern-day royals have nothing on these guys when it comes to scandals .", "label": 0, "label_text": "negative"}
{"text": "essentially `` fatal attraction '' remade for viewers who were in diapers when the original was released in 1987 .", "label": 0, "label_text": "negative"}
{"text": "it does n't really know or care about the characters , and uses them as markers for a series of preordained events .", "label": 0, "label_text": "negative"}
{"text": "` opening up ' the play more has partly closed it down .", "label": 0, "label_text": "negative"}
{"text": "even though it 's common knowledge that park and his founding partner , yong kang , lost kozmo in the end , you ca n't help but get caught up in the thrill of the company 's astonishing growth .", "label": 1, "label_text": "positive"}
{"text": "lots of effort and intelligence are on display but in execution it is all awkward , static , and lifeless rumblings .", "label": 0, "label_text": "negative"}
{"text": "every moment crackles with tension , and by the end of the flick , you 're on the edge of your seat .", "label": 1, "label_text": "positive"}
{"text": "the imax screen enhances the personal touch of manual animation .", "label": 1, "label_text": "positive"}
{"text": "coal is n't as easy to come by as it used to be and this would be a worthy substitute for naughty children 's stockings .", "label": 0, "label_text": "negative"}
{"text": "as pedestrian as they come .", "label": 0, "label_text": "negative"}
{"text": "why , you may ask , why should you buy the movie milk when the tv cow is free ?", "label": 0, "label_text": "negative"}
{"text": "sunk by way too much indulgence of scene-chewing , teeth-gnashing actorliness .", "label": 0, "label_text": "negative"}
{"text": "that 's fun for kids of any age .", "label": 1, "label_text": "positive"}
{"text": "raimi and his team could n't have done any better in bringing the story of spider-man to the big screen .", "label": 1, "label_text": "positive"}
{"text": "a colorful , joyous celebration of life ; a tapestry woven of romance , dancing , singing , and unforgettable characters .", "label": 1, "label_text": "positive"}
{"text": "a rip-roaring comedy action fest that 'll put hairs on your chest .", "label": 1, "label_text": "positive"}
{"text": "the premise of jason x is silly but strangely believable .", "label": 1, "label_text": "positive"}
{"text": "the modern-day characters are nowhere near as vivid as the 19th-century ones .", "label": 0, "label_text": "negative"}
{"text": "chelsea walls is a case of too many chefs fussing over too weak a recipe .", "label": 0, "label_text": "negative"}
{"text": "the cast ... keeps this pretty watchable , and casting mick jagger as director of the escort service was inspired .", "label": 1, "label_text": "positive"}
{"text": "-lrb- the kid 's -rrb- just too bratty for sympathy , and as the film grows to its finale , his little changes ring hollow .", "label": 0, "label_text": "negative"}
{"text": "contradicts everything we 've come to expect from movies nowadays .", "label": 1, "label_text": "positive"}
{"text": "there is little question that this is a serious work by an important director who has something new to say about how , in the flip-flop of courtship , we often reel in when we should be playing out .", "label": 1, "label_text": "positive"}
{"text": "the script has less spice than a rat burger and the rock 's fighting skills are more in line with steven seagal .", "label": 0, "label_text": "negative"}
{"text": "the solid filmmaking and convincing characters makes this a high water mark for this genre .", "label": 1, "label_text": "positive"}
{"text": "the kind of movie that comes along only occasionally , one so unconventional , gutsy and perfectly executed it takes your breath away .", "label": 1, "label_text": "positive"}
{"text": "with an admirably dark first script by brent hanley , paxton , making his directorial feature debut , does strong , measured work .", "label": 1, "label_text": "positive"}
{"text": "funny , somber , absurd , and , finally , achingly sad , bartleby is a fine , understated piece of filmmaking .", "label": 1, "label_text": "positive"}
{"text": "every now and again , a movie comes along to remind us of how very bad a motion picture can truly be .", "label": 0, "label_text": "negative"}
{"text": "unfortunately , there is almost nothing in this flat effort that will amuse or entertain them , either .", "label": 0, "label_text": "negative"}
{"text": "schrader examines crane 's decline with unblinking candor .", "label": 1, "label_text": "positive"}
{"text": "that the e-graveyard holds as many good ideas as bad is the cold comfort that chin 's film serves up with style and empathy .", "label": 1, "label_text": "positive"}
{"text": "you would n't want to live waydowntown , but it is a hilarious place to visit .", "label": 1, "label_text": "positive"}
{"text": "the bai brothers have taken an small slice of history and opened it up for all of us to understand , and they 've told a nice little story in the process .", "label": 1, "label_text": "positive"}
{"text": "there 's not one decent performance from the cast and not one clever line of dialogue .", "label": 0, "label_text": "negative"}
{"text": "translation : ` we do n't need to try very hard . '", "label": 0, "label_text": "negative"}
{"text": "return to never land is reliable , standard disney animated fare , with enough creative energy and wit to entertain all ages .", "label": 1, "label_text": "positive"}
{"text": "it sticks rigidly to the paradigm , rarely permitting its characters more than two obvious dimensions and repeatedly placing them in contrived , well-worn situations .", "label": 0, "label_text": "negative"}
{"text": "caine makes us watch as his character awakens to the notion that to be human is eventually to have to choose .", "label": 1, "label_text": "positive"}
{"text": "a captivating and intimate study about dying and loving ...", "label": 1, "label_text": "positive"}
{"text": "oversexed , at times overwrought comedy\\/drama that offers little insight into the experience of being forty , female and single .", "label": 0, "label_text": "negative"}
{"text": "the world needs more filmmakers with passionate enthusiasms like martin scorsese .", "label": 1, "label_text": "positive"}
{"text": "the director seems to take an unseemly pleasure in -lrb- the characters ' -rrb- misery and at the same time to congratulate himself for having the guts to confront it .", "label": 0, "label_text": "negative"}
{"text": "the history is fascinating ; the action is dazzling .", "label": 1, "label_text": "positive"}
{"text": "the unexpected thing is that its dying , in this shower of black-and-white psychedelia , is quite beautiful .", "label": 1, "label_text": "positive"}
{"text": "i also believe that resident evil is not it .", "label": 0, "label_text": "negative"}
{"text": "offers a clear-eyed chronicle of a female friendship that is more complex and honest than anything represented in a hollywood film .", "label": 1, "label_text": "positive"}
{"text": "meeting , even exceeding expectations , it 's the best sequel since the empire strikes back ... a majestic achievement , an epic of astonishing grandeur and surprising emotional depth .", "label": 1, "label_text": "positive"}
{"text": "while general audiences might not come away with a greater knowledge of the facts of cuban music , they 'll be treated to an impressive and highly entertaining celebration of its sounds .", "label": 1, "label_text": "positive"}
{"text": "not only better than its predecessor , it may rate as the most magical and most fun family fare of this or any recent holiday season .", "label": 1, "label_text": "positive"}
{"text": "... may work as an addictive guilty pleasure but the material never overcomes its questionable satirical ambivalence .", "label": 0, "label_text": "negative"}
{"text": "death to smoochy tells a moldy-oldie , not-nearly - as-nasty - as-it - thinks-it-is joke .", "label": 0, "label_text": "negative"}
{"text": "spielberg 's picture is smarter and subtler than -lrb- total recall and blade runner -rrb- , although its plot may prove too convoluted for fun-seeking summer audiences .", "label": 1, "label_text": "positive"}
{"text": "hart 's war seems to want to be a character study , but apparently ca n't quite decide which character .", "label": 0, "label_text": "negative"}
{"text": "smaller numbered kidlets will enjoy .", "label": 1, "label_text": "positive"}
{"text": "offers no new insight on the matter , nor do its characters exactly spring to life .", "label": 0, "label_text": "negative"}
{"text": "i 'm convinced i could keep a family of five blind , crippled , amish people alive in this situation better than these british soldiers do at keeping themselves kicking .", "label": 0, "label_text": "negative"}
{"text": "the connected stories of breitbart and hanussen are actually fascinating , but the filmmaking in invincible is such that the movie does not do them justice .", "label": 0, "label_text": "negative"}
{"text": "the characters are more deeply thought through than in most ` right-thinking ' films .", "label": 1, "label_text": "positive"}
{"text": "these characters are so well established that the gang feels comfortable with taking insane liberties and doing the goofiest stuff out of left field , and i 'm all for that .", "label": 1, "label_text": "positive"}
{"text": "with a completely predictable plot , you 'll swear that you 've seen it all before , even if you 've never come within a mile of the longest yard .", "label": 0, "label_text": "negative"}
{"text": "the jokes are sophomoric , stereotypes are sprinkled everywhere and the acting ranges from bad to bodacious .", "label": 0, "label_text": "negative"}
{"text": "cho 's latest comic set is n't as sharp or as fresh as i 'm the one that i want ... but it 's still damn funny stuff .", "label": 1, "label_text": "positive"}
{"text": "much has been written about those years when the psychedelic '60s grooved over into the gay '70s , but words do n't really do the era justice .", "label": 1, "label_text": "positive"}
{"text": "one of the best looking and stylish animated movies in quite a while ...", "label": 1, "label_text": "positive"}
{"text": "light the candles , bring out the cake and do n't fret about the calories because there 's precious little substance in birthday girl -- it 's simply , and surprisingly , a nice , light treat .", "label": 1, "label_text": "positive"}
{"text": "it 's good , hard-edged stuff , violent and a bit exploitative but also nicely done , morally alert and street-smart .", "label": 1, "label_text": "positive"}
{"text": "sayles ... once again strands his superb performers in the same old story .", "label": 0, "label_text": "negative"}
{"text": "high crimes carries almost no organic intrigue as a government \\/ marine\\/legal mystery , and that 's because the movie serves up all of that stuff , nearly subliminally , as the old-hat province of male intrigue .", "label": 0, "label_text": "negative"}
{"text": "nicole kidman makes it a party worth attending .", "label": 1, "label_text": "positive"}
{"text": "bogdanovich puts history in perspective and , via kirsten dunst 's remarkable performance , he showcases davies as a young woman of great charm , generosity and diplomacy .", "label": 1, "label_text": "positive"}
{"text": "the gentle comic treatment of adolescent sturm und drang should please fans of chris fuhrman 's posthumously published cult novel .", "label": 1, "label_text": "positive"}
{"text": "shatner is probably the funniest person in the film , which gives you an idea just how bad it was .", "label": 0, "label_text": "negative"}
{"text": "this is a fragmented film , once a good idea that was followed by the bad idea to turn it into a movie .", "label": 0, "label_text": "negative"}
{"text": "there 's some outrageously creative action in the transporter ... -lrb- b -rrb- ut by the time frank parachutes down onto a moving truck , it 's just another cartoon with an unstoppable superman .", "label": 0, "label_text": "negative"}
{"text": "for those of an indulgent , slightly sunbaked and summery mind , sex and lucia may well prove diverting enough .", "label": 1, "label_text": "positive"}
{"text": "it might be ` easier ' to watch on video at home , but that should n't stop die-hard french film connoisseurs from going out and enjoying the big-screen experience .", "label": 1, "label_text": "positive"}
{"text": "-lrb- reno -rrb- delivers a monologue that manages to incorporate both the horror and the absurdity of the situation in a well-balanced fashion .", "label": 1, "label_text": "positive"}
{"text": "rich in atmosphere of the post-war art world , it manages to instruct without reeking of research library dust .", "label": 1, "label_text": "positive"}
{"text": "more good than great but freeman and judd make it work .", "label": 1, "label_text": "positive"}
{"text": "it 's nice to see piscopo again after all these years , and chaykin and headly are priceless .", "label": 1, "label_text": "positive"}
{"text": "never again , while nothing special , is pleasant , diverting and modest -- definitely a step in the right direction .", "label": 1, "label_text": "positive"}
{"text": "if the last man were the last movie left on earth , there would be a toss-up between presiding over the end of cinema as we know it and another night of delightful hand shadows .", "label": 0, "label_text": "negative"}
{"text": "she is a lioness , protecting her cub , and he a reluctant villain , incapable of controlling his crew .", "label": 1, "label_text": "positive"}
{"text": "this is an interesting movie ! ''", "label": 1, "label_text": "positive"}
{"text": "it 's simply stupid , irrelevant and deeply , truly , bottomlessly cynical .", "label": 0, "label_text": "negative"}
{"text": "the movie is almost completely lacking in suspense , surprise and consistent emotional conviction .", "label": 0, "label_text": "negative"}
{"text": "the characters are so generic and the plot so bland that even as rogue cia assassins working for chris cooper 's agency boss close in on the resourceful amnesiac , we do n't feel much for damon\\/bourne or his predicament .", "label": 0, "label_text": "negative"}
{"text": "like a can of 2-day old coke .", "label": 0, "label_text": "negative"}
{"text": "this masterfully calibrated psychological thriller thrives on its taut performances and creepy atmosphere even if the screenplay falls somewhat short .", "label": 1, "label_text": "positive"}
{"text": "yes , i suppose it 's lovely that cal works out his issues with his dad and comes to terms with his picture-perfect life -- but world traveler gave me no reason to care , so i did n't .", "label": 0, "label_text": "negative"}
{"text": "that the film opens with maggots crawling on a dead dog is not an out of place metaphor .", "label": 0, "label_text": "negative"}
{"text": "if the plot seems a bit on the skinny side , that 's because panic room is interested in nothing more than sucking you in ... and making you sweat .", "label": 1, "label_text": "positive"}
{"text": "drumline ably captures the complicated relationships in a marching band .", "label": 1, "label_text": "positive"}
{"text": "the entire cast is first-rate , especially sorvino .", "label": 1, "label_text": "positive"}
{"text": "it 's a drag how nettelbeck sees working women -- or at least this working woman -- for whom she shows little understanding .", "label": 0, "label_text": "negative"}
{"text": "nothing about this movie works .", "label": 0, "label_text": "negative"}
{"text": "a solidly entertaining little film .", "label": 1, "label_text": "positive"}
{"text": "-lrb- `` safe conduct '' -rrb- is a long movie at 163 minutes but it fills the time with drama , romance , tragedy , bravery , political intrigue , partisans and sabotage .", "label": 1, "label_text": "positive"}
{"text": "although mainstream american movies tend to exploit the familiar , every once in a while a film arrives from the margin that gives viewers a chance to learn , to grow , to travel .", "label": 1, "label_text": "positive"}
{"text": "a hit - and-miss affair , consistently amusing but not as outrageous or funny as cho may have intended or as imaginative as one might have hoped .", "label": 0, "label_text": "negative"}
{"text": "this is an exercise in chilling style , and twohy films the sub , inside and out , with an eye on preserving a sense of mystery .", "label": 1, "label_text": "positive"}
{"text": "hey everybody , wanna watch a movie in which a guy dressed as a children 's party clown gets violently gang-raped ?", "label": 0, "label_text": "negative"}
{"text": "it makes compelling , provocative and prescient viewing .", "label": 1, "label_text": "positive"}
{"text": "a flawed but engrossing thriller .", "label": 1, "label_text": "positive"}
{"text": "never comes together as a coherent whole .", "label": 0, "label_text": "negative"}
{"text": "a decided lack of spontaneity in its execution and a dearth of real poignancy in its epiphanies .", "label": 0, "label_text": "negative"}
{"text": "what sets ms. birot 's film apart from others in the genre is a greater attention to the parents -- and particularly the fateful fathers -- in the emotional evolution of the two bewitched adolescents .", "label": 1, "label_text": "positive"}
{"text": "like most of jaglom 's films , some of it is honestly affecting , but more of it seems contrived and secondhand .", "label": 0, "label_text": "negative"}
{"text": "it 's a wise and powerful tale of race and culture forcefully told , with superb performances throughout .", "label": 1, "label_text": "positive"}
{"text": "one of those terrific documentaries that collect a bunch of people who are enthusiastic about something and then figures out how to make us share their enthusiasm .", "label": 1, "label_text": "positive"}
{"text": "not only are the film 's sopranos gags incredibly dated and unfunny , they also demonstrate how desperate the makers of this ` we 're - doing-it-for - the-cash ' sequel were .", "label": 0, "label_text": "negative"}
{"text": "i have to admit that i am baffled by jason x.", "label": 0, "label_text": "negative"}
{"text": "the film gets close to the chimps the same way goodall did , with a serious minded patience , respect and affection .", "label": 1, "label_text": "positive"}
{"text": "a rip-off twice removed , modeled after -lrb- seagal 's -rrb- earlier copycat under siege , sometimes referred to as die hard on a boat .", "label": 0, "label_text": "negative"}
{"text": "ms. seigner and mr. serrault bring fresh , unforced naturalism to their characters .", "label": 1, "label_text": "positive"}
{"text": "that 's muy loco , but no more ridiculous than most of the rest of `` dragonfly . ''", "label": 0, "label_text": "negative"}
{"text": "but the movie that does n't really deliver for country music fans or for family audiences", "label": 0, "label_text": "negative"}
{"text": "if you answered yes , by all means enjoy the new guy .", "label": 1, "label_text": "positive"}
{"text": "generates an enormous feeling of empathy for its characters .", "label": 1, "label_text": "positive"}
{"text": "the low-key direction is pleasingly emphatic in this properly intense , claustrophobic tale of obsessive love .", "label": 1, "label_text": "positive"}
{"text": "those prone to indignation need not apply ; those susceptible to blue hilarity , step right up .", "label": 1, "label_text": "positive"}
{"text": "an intriguing look at the french film industry during the german occupation ; its most delightful moments come when various characters express their quirky inner selves .", "label": 1, "label_text": "positive"}
{"text": "would make an excellent companion piece to the similarly themed ` the french lieutenant 's woman . '", "label": 1, "label_text": "positive"}
{"text": "if you like quirky , odd movies and\\/or the ironic , here 's a fun one .", "label": 1, "label_text": "positive"}
{"text": "no french people were harmed during the making of this movie , but they were insulted and the audience was put through torture for an hour and a half .", "label": 0, "label_text": "negative"}
{"text": "woody allen can write and deliver a one liner as well as anybody .", "label": 1, "label_text": "positive"}
{"text": "the most consistently funny of the austin powers films .", "label": 1, "label_text": "positive"}
{"text": "it 's both degrading and strangely liberating to see people working so hard at leading lives of sexy intrigue , only to be revealed by the dispassionate gantz brothers as ordinary , pasty lumpen .", "label": 1, "label_text": "positive"}
{"text": "paid in full is remarkably engaging despite being noticeably derivative of goodfellas and at least a half dozen other trouble-in-the-ghetto flicks .", "label": 1, "label_text": "positive"}
{"text": "the plot has a number of holes , and at times it 's simply baffling .", "label": 0, "label_text": "negative"}
{"text": "the redeeming feature of chan 's films has always been the action , but the stunts in the tuxedo seem tired and , what 's worse , routine .", "label": 0, "label_text": "negative"}
{"text": "amazingly lame .", "label": 0, "label_text": "negative"}
{"text": "not even felinni would know what to make of this italian freakshow .", "label": 0, "label_text": "negative"}
{"text": "garc\u00eda bernal and talanc\u00f3n are an immensely appealing couple , and even though their story is predictable , you 'll want things to work out .", "label": 1, "label_text": "positive"}
{"text": "-- but certainly hard to hate .", "label": 1, "label_text": "positive"}
{"text": "finely crafted , finely written , exquisitely performed", "label": 1, "label_text": "positive"}
{"text": "parker can not sustain the buoyant energy level of the film 's city beginnings into its country conclusion '", "label": 0, "label_text": "negative"}
{"text": "the story is a rather simplistic one : grief drives her , love drives him , and a second chance to find love in the most unlikely place - it struck a chord in me .", "label": 1, "label_text": "positive"}
{"text": "a cockeyed shot all the way .", "label": 0, "label_text": "negative"}
{"text": "clare peploe 's airless movie adaptation could use a little american pie-like irreverence .", "label": 0, "label_text": "negative"}
{"text": "a woefully dull , redundant concept that bears more than a whiff of exploitation , despite iwai 's vaunted empathy .", "label": 0, "label_text": "negative"}
{"text": "a cutesy romantic tale with a twist .", "label": 1, "label_text": "positive"}
{"text": "about one in three gags in white 's intermittently wise script hits its mark ; the rest are padding unashamedly appropriated from the teen-exploitation playbook .", "label": 0, "label_text": "negative"}
{"text": "it plods along methodically , somehow under the assumption that its `` dead wife communicating from beyond the grave '' framework is even remotely new or interesting .", "label": 0, "label_text": "negative"}
{"text": "give credit to everyone from robinson down to the key grip that this bold move works .", "label": 1, "label_text": "positive"}
{"text": "enough said , except : film overboard !", "label": 0, "label_text": "negative"}
{"text": "a suffocating rape-payback horror show that hinges on the subgenre 's most enabling victim ... and an ebullient affection for industrial-model meat freezers .", "label": 1, "label_text": "positive"}
{"text": "while we no longer possess the lack-of-attention span that we did at seventeen , we had no trouble sitting for blade ii .", "label": 1, "label_text": "positive"}
{"text": "a collage of clich\u00e9s and a dim echo of allusions to other films .", "label": 0, "label_text": "negative"}
{"text": "combine the paranoid claustrophobia of a submarine movie with the unsettling spookiness of the supernatural -- why did n't hollywood think of this sooner ?", "label": 1, "label_text": "positive"}
{"text": "if damon and affleck attempt another project greenlight , next time out they might try paying less attention to the miniseries and more attention to the film it is about .", "label": 0, "label_text": "negative"}
{"text": "the screenplay by james eric , james horton and director peter o'fallon ... is so pat it makes your teeth hurt .", "label": 0, "label_text": "negative"}
{"text": "i 'm giving it thumbs down due to the endlessly repetitive scenes of embarrassment .", "label": 0, "label_text": "negative"}
{"text": "not only does leblanc make one spectacularly ugly-looking broad , but he appears miserable throughout as he swaggers through his scenes .", "label": 0, "label_text": "negative"}
{"text": "an elegant work , food of love is as consistently engaging as it is revealing .", "label": 1, "label_text": "positive"}
{"text": "the pain , loneliness and insecurity of the screenwriting process are vividly and painfully brought to slovenly life in this self-deprecating , biting and witty feature written by charlie kaufman and his twin brother , donald , and directed by spike jonze .", "label": 1, "label_text": "positive"}
{"text": "... a weak and ineffective ghost story without a conclusion or pay off .", "label": 0, "label_text": "negative"}
{"text": "if you 're a fan of the series you 'll love it and probably want to see it twice .", "label": 1, "label_text": "positive"}
{"text": "the film never finds its tone and several scenes run too long .", "label": 0, "label_text": "negative"}
{"text": "suffers from a lack of clarity and audacity that a subject as monstrous and pathetic as dahmer demands .", "label": 0, "label_text": "negative"}
{"text": "it 's not a motion picture ; it 's an utterly static picture .", "label": 0, "label_text": "negative"}
{"text": "it 's probably not easy to make such a worthless film ...", "label": 0, "label_text": "negative"}
{"text": "the film is bright and flashy in all the right ways .", "label": 1, "label_text": "positive"}
{"text": "a brisk , reverent , and subtly different sequel .", "label": 1, "label_text": "positive"}
{"text": "a macabre and very stylized swedish fillm about a modern city where all the religious and civic virtues that hold society in place are in tatters .", "label": 1, "label_text": "positive"}
{"text": "does an impressive job of relating the complicated history of the war and of filling in the background .", "label": 1, "label_text": "positive"}
{"text": "a fascinating documentary that provides a rounded and revealing overview of this ancient holistic healing system", "label": 1, "label_text": "positive"}
{"text": "a cautionary tale about the folly of superficiality that is itself endlessly superficial .", "label": 0, "label_text": "negative"}
{"text": "quitting , however , manages just to be depressing , as the lead actor phones in his autobiographical performance .", "label": 0, "label_text": "negative"}
{"text": "i did go back and check out the last 10 minutes , but these were more repulsive than the first 30 or 40 minutes .", "label": 0, "label_text": "negative"}
{"text": "in the end , the movie bogs down in insignificance , saying nothing about kennedy 's assassination and revealing nothing about the pathology it pretends to investigate .", "label": 0, "label_text": "negative"}
{"text": "it 's refreshing to see a movie that embraces its old-fashioned themes and in the process comes out looking like something wholly original .", "label": 1, "label_text": "positive"}
{"text": "it must be the end of the world : the best film so far this year is a franchise sequel starring wesley snipes .", "label": 1, "label_text": "positive"}
{"text": "boomers and their kids will have a barrie good time .", "label": 1, "label_text": "positive"}
{"text": "wow .", "label": 1, "label_text": "positive"}
{"text": "if disney 's cinderella proved that ' a dream is a wish your heart makes , ' then cinderella ii proves that a nightmare is a wish a studio 's wallet makes .", "label": 0, "label_text": "negative"}
{"text": "been there , done that ... a thousand times already , and better .", "label": 0, "label_text": "negative"}
{"text": "an infuriating film .", "label": 0, "label_text": "negative"}
{"text": "a film with a great premise but only a great premise .", "label": 1, "label_text": "positive"}
{"text": "seagal ran out of movies years ago , and this is just the proof .", "label": 0, "label_text": "negative"}
{"text": "a backhanded ode to female camaraderie penned by a man who has little clue about either the nature of women or of friendship .", "label": 0, "label_text": "negative"}
{"text": "the fetid underbelly of fame has never looked uglier .", "label": 0, "label_text": "negative"}
{"text": "by halfway through this picture i was beginning to hate it , and , of course , feeling guilty for it ... then , miracle of miracles , the movie does a flip-flop .", "label": 1, "label_text": "positive"}
{"text": "soulless and -- even more damning -- virtually joyless , xxx achieves near virtuosity in its crapulence .", "label": 0, "label_text": "negative"}
{"text": "what the movie lacks in action it more than makes up for in drama , suspense , revenge , and romance .", "label": 1, "label_text": "positive"}
{"text": "sweet home alabama is n't going to win any academy awards , but this date-night diversion will definitely win some hearts .", "label": 1, "label_text": "positive"}
{"text": "it 's a satisfying summer blockbuster and worth a look .", "label": 1, "label_text": "positive"}
{"text": "a party-hearty teen flick that scalds like acid .", "label": 0, "label_text": "negative"}
{"text": "the movie is ... very funny as you peek at it through the fingers in front of your eyes .", "label": 1, "label_text": "positive"}
{"text": "while the story is better-focused than the incomprehensible anne rice novel it 's based upon , queen of the damned is a pointless , meandering celebration of the goth-vampire , tortured woe-is-me lifestyle .", "label": 0, "label_text": "negative"}
{"text": "originality ai n't on the menu , but there 's never a dull moment in the giant spider invasion comic chiller .", "label": 1, "label_text": "positive"}
{"text": "like mike is a slight and uninventive movie : like the exalted michael jordan referred to in the title , many can aspire but none can equal .", "label": 0, "label_text": "negative"}
{"text": "the cast , collectively a successful example of the lovable-loser protagonist , shows deft comic timing .", "label": 1, "label_text": "positive"}
{"text": "a grittily beautiful film that looks , sounds , and feels more like an extended , open-ended poem than a traditionally structured story .", "label": 1, "label_text": "positive"}
{"text": "strangely comes off as a kingdom more mild than wild .", "label": 1, "label_text": "positive"}
{"text": "a few hours after you 've seen it , you forget you 've been to the movies .", "label": 0, "label_text": "negative"}
{"text": "yet it 's not quite the genre-busting film it 's been hyped to be because it plays everything too safe .", "label": 0, "label_text": "negative"}
{"text": "the biggest problem with roger avary 's uproar against the mpaa is that , even in all its director 's cut glory , he 's made a film that 's barely shocking , barely interesting and most of all , barely anything .", "label": 0, "label_text": "negative"}
{"text": "peralta captures , in luminous interviews and amazingly evocative film from three decades ago , the essence of the dogtown experience .", "label": 1, "label_text": "positive"}
{"text": "manages to accomplish what few sequels can -- it equals the original and in some ways even betters it .", "label": 1, "label_text": "positive"}
{"text": "the end result is like cold porridge with only the odd enjoyably chewy lump .", "label": 0, "label_text": "negative"}
{"text": "it shows that some studios firmly believe that people have lost the ability to think and will forgive any shoddy product as long as there 's a little girl-on-girl action .", "label": 0, "label_text": "negative"}
{"text": "despite a quieter middle section , involving aragorn 's dreams of arwen , this is even better than the fellowship .", "label": 1, "label_text": "positive"}
{"text": "that such a horrible movie could have sprung from such a great one is one of the year 's worst cinematic tragedies .", "label": 0, "label_text": "negative"}
{"text": "a fleet-footed and pleasingly upbeat family diversion .", "label": 1, "label_text": "positive"}
{"text": "australian filmmaker david flatman uses the huge-screen format to make an old-fashioned nature film that educates viewers with words and pictures while entertaining them .", "label": 1, "label_text": "positive"}
{"text": "`` mr. deeds '' is suitable summer entertainment that offers escapism without requiring a great deal of thought .", "label": 1, "label_text": "positive"}
{"text": "lame sweet home leaves no southern stereotype unturned .", "label": 0, "label_text": "negative"}
{"text": "rice is too pedestrian a filmmaker to bring any edge or personality to the rising place that would set it apart from other deep south stories .", "label": 0, "label_text": "negative"}
{"text": "it 's always disappointing when a documentary fails to live up to -- or offer any new insight into -- its chosen topic .", "label": 0, "label_text": "negative"}
{"text": "yet another iteration of what 's become one of the movies ' creepiest conventions , in which the developmentally disabled are portrayed with almost supernatural powers to humble , teach and ultimately redeem their mentally `` superior '' friends , family ...", "label": 0, "label_text": "negative"}
{"text": "you may be galled that you 've wasted nearly two hours of your own precious life with this silly little puddle of a movie .", "label": 0, "label_text": "negative"}
{"text": "mr. scorsese 's bravery and integrity in advancing this vision can hardly be underestimated .", "label": 1, "label_text": "positive"}
{"text": "more intellectually scary than dramatically involving .", "label": 0, "label_text": "negative"}
{"text": "the movie is like a year late for tapping into our reality tv obsession , and even tardier for exploiting the novelty of the `` webcast . ''", "label": 0, "label_text": "negative"}
{"text": "fun and nimble .", "label": 1, "label_text": "positive"}
{"text": "when the casting call for this movie went out , it must have read ` seeking anyone with acting ambition but no sense of pride or shame . '", "label": 0, "label_text": "negative"}
{"text": "the movie is a desperate miscalculation .", "label": 0, "label_text": "negative"}
{"text": "what they 're doing is a matter of plumbing arrangements and mind games , of no erotic or sensuous charge .", "label": 0, "label_text": "negative"}
{"text": "plays like a glossy melodrama that occasionally verges on camp .", "label": 0, "label_text": "negative"}
{"text": "what ultimately makes windtalkers a disappointment is the superficial way it deals with its story .", "label": 0, "label_text": "negative"}
{"text": "polanski has found the perfect material with which to address his own world war ii experience in his signature style .", "label": 1, "label_text": "positive"}
{"text": "the main story ... is compelling enough , but it 's difficult to shrug off the annoyance of that chatty fish .", "label": 0, "label_text": "negative"}
{"text": "the film boasts at least a few good ideas and features some decent performances , but the result is disappointing .", "label": 1, "label_text": "positive"}
{"text": "it 's no surprise that as a director washington demands and receives excellent performances , from himself and from newcomer derek luke .", "label": 1, "label_text": "positive"}
{"text": "if mostly martha is mostly unsurprising , it 's still a sweet , even delectable diversion .", "label": 1, "label_text": "positive"}
{"text": "top-notch action powers this romantic drama .", "label": 1, "label_text": "positive"}
{"text": "roman polanski 's autobiographical gesture at redemption is better than ` shindler 's list ' - it is more than merely a holocaust movie .", "label": 1, "label_text": "positive"}
{"text": "an admitted egomaniac , evans is no hollywood villain , and yet this grating showcase almost makes you wish he 'd gone the way of don simpson .", "label": 0, "label_text": "negative"}
{"text": "confessions may not be a straightforward bio , nor does it offer much in the way of barris ' motivations , but the film is an oddly fascinating depiction of an architect of pop culture .", "label": 1, "label_text": "positive"}
{"text": "the inherent limitations of using a video game as the source material movie are once again made all too clear in this schlocky horror\\/action hybrid .", "label": 0, "label_text": "negative"}
{"text": "takes a simple premise and carries it to unexpected heights .", "label": 1, "label_text": "positive"}
{"text": "` moore is like a progressive bull in a china shop , a provocateur crashing into ideas and special-interest groups as he slaps together his own brand of liberalism . '", "label": 0, "label_text": "negative"}
{"text": "the film reminds me of a vastly improved germanic version of my big fat greek wedding -- with better characters , some genuine quirkiness and at least a measure of style .", "label": 1, "label_text": "positive"}
{"text": "the star who helped give a spark to `` chasing amy '' and `` changing lanes '' falls flat as thinking man cia agent jack ryan in this summer 's new action film , `` the sum of all fears . ''", "label": 0, "label_text": "negative"}
{"text": "a good film with a solid pedigree both in front of and , more specifically , behind the camera .", "label": 1, "label_text": "positive"}
{"text": "a marvelous performance by allison lohman as an identity-seeking foster child .", "label": 1, "label_text": "positive"}
{"text": "a slow-moving police-procedural thriller that takes its title all too literally .", "label": 0, "label_text": "negative"}
{"text": "since dahmer resorts to standard slasher flick thrills when it should be most in the mind of the killer , it misses a major opportunity to be truly revelatory about his psyche .", "label": 0, "label_text": "negative"}
{"text": "leigh is n't breaking new ground , but he knows how a daily grind can kill love .", "label": 1, "label_text": "positive"}
{"text": "the master of disguise represents adam sandler 's latest attempt to dumb down the universe .", "label": 0, "label_text": "negative"}
{"text": "i ca n't say this enough : this movie is about an adult male dressed in pink jammies .", "label": 0, "label_text": "negative"}
{"text": "-lrb- a -rrb- boldly stroked , luridly coloured , uni-dimensional nonsense machine that strokes the eyeballs while it evaporates like so much crypt mist in the brain .", "label": 0, "label_text": "negative"}
{"text": "once one experiences mr. haneke 's own sadistic tendencies toward his audience , one is left with a sour taste in one 's mouth , and little else .", "label": 0, "label_text": "negative"}
{"text": "with so many bad romances out there , this is the kind of movie that deserves a chance to shine .", "label": 1, "label_text": "positive"}
{"text": "about schmidt is undoubtedly one of the finest films of the year .", "label": 1, "label_text": "positive"}
{"text": "it does n't reach them , but the effort is gratefully received .", "label": 1, "label_text": "positive"}
{"text": "- i also wanted a little alien as a friend !", "label": 1, "label_text": "positive"}
{"text": "the work of a filmmaker who has secrets buried at the heart of his story and knows how to take time revealing them .", "label": 1, "label_text": "positive"}
{"text": "for this sort of thing to work , we need agile performers , but the proficient , dull sorvino has no light touch , and rodan is out of his league .", "label": 0, "label_text": "negative"}
{"text": "juliette binoche 's sand is vivacious , but it 's hard to sense that powerhouse of 19th-century prose behind her childlike smile .", "label": 1, "label_text": "positive"}
{"text": "most of the storylines feel like time fillers between surf shots .", "label": 0, "label_text": "negative"}
{"text": "a powerful performance from mel gibson and a brutal 90-minute battle sequence that does everything but issue you a dog-tag and an m-16 .", "label": 1, "label_text": "positive"}
{"text": "woody allen has really found his groove these days .", "label": 1, "label_text": "positive"}
{"text": "the screenwriters dig themselves in deeper every time they toss logic and science into what is essentially a `` dungeons and dragons '' fantasy with modern military weaponry ...", "label": 0, "label_text": "negative"}
{"text": "delirious fun .", "label": 1, "label_text": "positive"}
{"text": "what might have been acceptable on the printed page of iles ' book does not translate well to the screen .", "label": 0, "label_text": "negative"}
{"text": "ice cube is n't quite out of ripe screwball ideas , but friday after next spreads them pretty thin .", "label": 0, "label_text": "negative"}
{"text": "director david fincher and writer david koepp ca n't sustain it .", "label": 0, "label_text": "negative"}
{"text": "mckay shows crushingly little curiosity about , or is ill-equipped to examine , the interior lives of the characters in his film , much less incorporate them into his narrative .", "label": 0, "label_text": "negative"}
{"text": "what lifts the film high above run-of-the-filth gangster flicks is its refusal to recognise any of the signposts , as if discovering a way through to the bitter end without a map .", "label": 1, "label_text": "positive"}
{"text": "it gets the details of its time frame right but it completely misses its emotions .", "label": 0, "label_text": "negative"}
{"text": "entirely appropriately , the tale unfolds like a lazy summer afternoon and concludes with the crisp clarity of a fall dawn .", "label": 1, "label_text": "positive"}
{"text": "what we have is a character faced with the possibility that her life is meaningless , vapid and devoid of substance , in a movie that is definitely meaningless , vapid and devoid of substance .", "label": 0, "label_text": "negative"}
{"text": "with a cast of a-list brit actors , it is worth searching out .", "label": 1, "label_text": "positive"}
{"text": "it 's refreshing that someone understands the need for the bad boy ; diesel , with his brawny frame and cool , composed delivery , fits the bill perfectly .", "label": 1, "label_text": "positive"}
{"text": "for all of its insights into the dream world of teen life , and its electronic expression through cyber culture , the film gives no quarter to anyone seeking to pull a cohesive story out of its 2\u00a01\\/2 - hour running time .", "label": 0, "label_text": "negative"}
{"text": "with flashbulb editing as cover for the absence of narrative continuity , undisputed is nearly incoherent , an excuse to get to the closing bout ... by which time it 's impossible to care who wins .", "label": 0, "label_text": "negative"}
{"text": "clooney directs this film always keeping the balance between the fantastic and the believable ...", "label": 1, "label_text": "positive"}
{"text": "happy times maintains an appealing veneer without becoming too cute about it .", "label": 1, "label_text": "positive"}
{"text": "tv skit-com material fervently deposited on the big screen .", "label": 0, "label_text": "negative"}
{"text": "a compelling film .", "label": 1, "label_text": "positive"}
{"text": "the film 's unhurried pace is actually one of its strengths .", "label": 1, "label_text": "positive"}
{"text": "it certainly wo n't win any awards in the plot department but it sets out with no pretensions and delivers big time .", "label": 1, "label_text": "positive"}
{"text": "most of the things that made the original men in black such a pleasure are still there .", "label": 1, "label_text": "positive"}
{"text": "cold , sterile and lacking any color or warmth .", "label": 0, "label_text": "negative"}
{"text": "a ` girls gone wild ' video for the boho art-house crowd , the burning sensation is n't a definitive counter-cultural document -- its makers are n't removed and inquisitive enough for that .", "label": 0, "label_text": "negative"}
{"text": "... the movie feels stitched together from stock situations and characters from other movies .", "label": 0, "label_text": "negative"}
{"text": "with an obvious rapport with her actors and a striking style behind the camera , h\u00e9l\u00e8ne angel is definitely a director to watch .", "label": 1, "label_text": "positive"}
{"text": "a deft , delightful mix of sulky teen drama and overcoming-obstacles sports-movie triumph .", "label": 1, "label_text": "positive"}
{"text": "men in black ii achieves ultimate insignificance -- it 's the sci-fi comedy spectacle as whiffle-ball epic .", "label": 0, "label_text": "negative"}
{"text": "there 's nothing to gain from watching they .", "label": 0, "label_text": "negative"}
{"text": "debut effort by `` project greenlight '' winner is sappy and amateurish .", "label": 0, "label_text": "negative"}
{"text": "your 20th outing shows off a lot of stamina and vitality , and get this , madonna 's cameo does n't suck !", "label": 1, "label_text": "positive"}
{"text": "an absurdist spider web .", "label": 0, "label_text": "negative"}
{"text": "a journey that is as difficult for the audience to take as it is for the protagonist -- yet it 's potentially just as rewarding .", "label": 1, "label_text": "positive"}
{"text": "rather less than the sum of its underventilated p\u00e8re-fils confrontations .", "label": 0, "label_text": "negative"}
{"text": "an entertaining documentary that freshly considers arguments the bard 's immortal plays were written by somebody else .", "label": 1, "label_text": "positive"}
{"text": "stay away .", "label": 0, "label_text": "negative"}
{"text": "contrasting the original ringu with the current americanized adaptation is akin to comparing the evil dead with evil dead ii", "label": 0, "label_text": "negative"}
{"text": "skip this dreck , rent animal house and go back to the source .", "label": 0, "label_text": "negative"}
{"text": "beautifully filmed and well acted ... but admittedly problematic in its narrative specifics .", "label": 1, "label_text": "positive"}
{"text": "if you 're burnt out on it 's a wonderful life marathons and bored with a christmas carol , it might just be the movie you 're looking for .", "label": 1, "label_text": "positive"}
{"text": "the film 's highlight is definitely its screenplay , both for the rhapsodic dialogue that jumps off the page , and for the memorable character creations .", "label": 1, "label_text": "positive"}
{"text": "the movie , like bartleby , is something of a stiff -- an extra-dry office comedy that seems twice as long as its 83 minutes .", "label": 0, "label_text": "negative"}
{"text": "it 's sort of a 21st century morality play with a latino hip hop beat .", "label": 1, "label_text": "positive"}
{"text": "should n't have been allowed to use the word `` new '' in its title , because there 's not an original character , siuation or joke in the entire movie .", "label": 0, "label_text": "negative"}
{"text": "decent but dull .", "label": 0, "label_text": "negative"}
{"text": "get out your pooper-scoopers .", "label": 0, "label_text": "negative"}
{"text": "humor in i spy is so anemic .", "label": 0, "label_text": "negative"}
{"text": "at least it 's a fairly impressive debut from the director , charles stone iii .", "label": 1, "label_text": "positive"}
{"text": "try as you might to resist , if you 've got a place in your heart for smokey robinson , this movie will worm its way there .", "label": 1, "label_text": "positive"}
{"text": "if the film has a problem , its shortness disappoints : you want the story to go on and on .", "label": 1, "label_text": "positive"}
{"text": "there 's not a fresh idea at the core of this tale .", "label": 0, "label_text": "negative"}
{"text": "this film is so different from the apple and so striking that it can only encourage us to see samira makhmalbaf as a very distinctive sensibility , working to develop her own film language with conspicuous success .", "label": 1, "label_text": "positive"}
{"text": "this is a movie where the most notable observation is how long you 've been sitting still .", "label": 0, "label_text": "negative"}
{"text": "technically and artistically inept .", "label": 0, "label_text": "negative"}
{"text": "... overly melodramatic ...", "label": 0, "label_text": "negative"}
{"text": "trouble every day is a success in some sense , but it 's hard to like a film so cold and dead .", "label": 0, "label_text": "negative"}
{"text": "... stumbles over every cheap trick in the book trying to make the outrage come even easier .", "label": 0, "label_text": "negative"}
{"text": "in all the annals of the movies , few films have been this odd , inexplicable and unpleasant .", "label": 0, "label_text": "negative"}
{"text": "allen 's funniest and most likeable movie in years .", "label": 1, "label_text": "positive"}
{"text": "highly uneven and inconsistent ... margarita happy hour kinda resembles the el cheapo margaritas served within .", "label": 0, "label_text": "negative"}
{"text": "the effort is sincere and the results are honest , but the film is so bleak that it 's hardly watchable .", "label": 0, "label_text": "negative"}
{"text": "the scriptwriters are no less a menace to society than the film 's characters .", "label": 0, "label_text": "negative"}
{"text": "a big-budget\\/all-star movie as unblinkingly pure as the hours is a distinct rarity , and an event .", "label": 1, "label_text": "positive"}
{"text": "an enormously entertaining movie , like nothing we 've ever seen before , and yet completely familiar .", "label": 1, "label_text": "positive"}
{"text": "even as the hero of the story rediscovers his passion in life , the mood remains oddly detached .", "label": 0, "label_text": "negative"}
{"text": "deepa mehta provides an accessible introduction as well as some intelligent observations on the success of bollywood in the western world .", "label": 1, "label_text": "positive"}
{"text": "a cheap scam put together by some cynical creeps at revolution studios and imagine entertainment to make the suckers out there surrender $ 9 and 93 minutes of unrecoverable life .", "label": 0, "label_text": "negative"}
{"text": "not once does it come close to being exciting .", "label": 0, "label_text": "negative"}
{"text": "it 's a hellish , numbing experience to watch , and it does n't offer any insights that have n't been thoroughly debated in the media already , back in the dahmer heyday of the mid - '90s .", "label": 0, "label_text": "negative"}
{"text": "the film is hampered by its predictable plot and paper-thin supporting characters .", "label": 0, "label_text": "negative"}
{"text": "... standard guns versus martial arts cliche with little new added .", "label": 1, "label_text": "positive"}
{"text": "a noble failure .", "label": 0, "label_text": "negative"}
{"text": "much of what we see is horrible but it 's also undeniably exceedingly clever .", "label": 1, "label_text": "positive"}
{"text": "there 's not a comedic moment in this romantic comedy .", "label": 0, "label_text": "negative"}
{"text": "any rock pile will do for a set .", "label": 0, "label_text": "negative"}
{"text": "the hook is the drama within the drama , as an unsolved murder and an unresolved moral conflict jockey for the spotlight .", "label": 1, "label_text": "positive"}
{"text": "a muddle splashed with bloody beauty as vivid as any scorsese has ever given us .", "label": 1, "label_text": "positive"}
{"text": "marinated in clich\u00e9s and mawkish dialogue .", "label": 0, "label_text": "negative"}
{"text": "this movie , a certain scene in particular , brought me uncomfortably close to losing my lunch .", "label": 0, "label_text": "negative"}
{"text": "in addition to gluing you to the edge of your seat , changing lanes is also a film of freshness , imagination and insight .", "label": 1, "label_text": "positive"}
{"text": "in the end , the film feels homogenized and a bit contrived , as if we 're looking back at a tattered and ugly past with rose-tinted glasses .", "label": 0, "label_text": "negative"}
{"text": "while the frequent allusions to gurus and doshas will strike some westerners as verging on mumbo-jumbo ... broad streaks of common sense emerge with unimpeachable clarity .", "label": 1, "label_text": "positive"}
{"text": "the movie is hardly a masterpiece , but it does mark ms. bullock 's best work in some time .", "label": 1, "label_text": "positive"}
{"text": "unless you come in to the film with a skateboard under your arm , you 're going to feel like you were n't invited to the party .", "label": 0, "label_text": "negative"}
{"text": "an energetic and engaging film that never pretends to be something it is n't .", "label": 1, "label_text": "positive"}
{"text": "a compelling story of musical passion against governmental odds .", "label": 1, "label_text": "positive"}
{"text": "a rumor of angels does n't just slip -- it avalanches into forced fuzziness .", "label": 0, "label_text": "negative"}
{"text": "mindless yet impressively lean spinoff of last summer 's bloated effects fest the mummy returns .", "label": 1, "label_text": "positive"}
{"text": "what 's needed so badly but what is virtually absent here is either a saving dark humor or the feel of poetic tragedy .", "label": 0, "label_text": "negative"}
{"text": "stone seems to have a knack for wrapping the theater in a cold blanket of urban desperation .", "label": 0, "label_text": "negative"}
{"text": "` alice 's adventure through the looking glass and into zombie-land ' is filled with strange and wonderful creatures .", "label": 1, "label_text": "positive"}
{"text": "late marriage is an in-your-face family drama and black comedy that is filled with raw emotions conveying despair and love .", "label": 1, "label_text": "positive"}
{"text": "remember it .", "label": 1, "label_text": "positive"}
{"text": "thoroughly enjoyable .", "label": 1, "label_text": "positive"}
{"text": "begins like a docu-drama but builds its multi-character story with a flourish .", "label": 1, "label_text": "positive"}
{"text": "the best comedy concert movie i 've seen since cho 's previous concert comedy film , i 'm the one that i want , in 2000 .", "label": 1, "label_text": "positive"}
{"text": "you 'll end up moved .", "label": 1, "label_text": "positive"}
{"text": "i 've yet to find an actual vietnam war combat movie actually produced by either the north or south vietnamese , but at least now we 've got something pretty damn close .", "label": 1, "label_text": "positive"}
{"text": "while it 's all quite tasteful to look at , the attention process tends to do a little fleeing of its own .", "label": 0, "label_text": "negative"}
{"text": "a visual spectacle full of stunning images and effects .", "label": 1, "label_text": "positive"}
{"text": "it 's always fascinating to watch marker the essayist at work .", "label": 1, "label_text": "positive"}
{"text": "the film , despite the gratuitous cinematic distractions impressed upon it , is still good fun .", "label": 1, "label_text": "positive"}
{"text": "but even while his characters are acting horribly , he is always sympathetic .", "label": 1, "label_text": "positive"}
{"text": "narc is all menace and atmosphere .", "label": 0, "label_text": "negative"}
{"text": "there is simply not enough of interest onscreen to sustain its seventy-minute running time .", "label": 0, "label_text": "negative"}
{"text": "-lrb- stevens is -rrb- so stoked to make an important film about human infidelity and happenstance that he tosses a kitchen sink onto a story already overladen with plot conceits .", "label": 0, "label_text": "negative"}
{"text": "kurys seems intimidated by both her subject matter and the period trappings of this debut venture into the heritage business .", "label": 0, "label_text": "negative"}
{"text": "it dabbles all around , never gaining much momentum .", "label": 0, "label_text": "negative"}
{"text": "being unique does n't necessarily equate to being good , no matter how admirably the filmmakers have gone for broke .", "label": 0, "label_text": "negative"}
{"text": "that rare documentary that incorporates so much of human experience -- drama , conflict , tears and surprise -- that it transcends the normal divisions between fiction and nonfiction film .", "label": 1, "label_text": "positive"}
{"text": "hashiguchi covers this territory with wit and originality , suggesting that with his fourth feature -- the first to be released in the u.s. -- a major director is emerging in world cinema .", "label": 1, "label_text": "positive"}
{"text": "when -lrb- reno -rrb- lets her radical flag fly , taking angry potshots at george w. bush , henry kissinger , larry king , et al. , reno devolves into a laugh-free lecture .", "label": 0, "label_text": "negative"}
{"text": "never capitalizes on this concept and opts for the breezy and amateurish feel of an after school special on the subject of tolerance .", "label": 0, "label_text": "negative"}
{"text": "despite its visual virtuosity , ` naqoyqatsi ' is banal in its message and the choice of material to convey it .", "label": 0, "label_text": "negative"}
{"text": "while the filmmaking may be a bit disjointed , the subject matter is so fascinating that you wo n't care .", "label": 1, "label_text": "positive"}
{"text": "paul bettany is cool .", "label": 1, "label_text": "positive"}
{"text": "collateral damage is trash , but it earns extra points by acting as if it were n't .", "label": 0, "label_text": "negative"}
{"text": "it 's anchored by splendid performances from an honored screen veteran and a sparkling newcomer who instantly transform themselves into a believable mother\\/daughter pair .", "label": 1, "label_text": "positive"}
{"text": "the one not-so-small problem with expecting is that the entire exercise has no real point .", "label": 0, "label_text": "negative"}
{"text": "when you 've got the wildly popular vin diesel in the equation , it adds up to big box office bucks all but guaranteed .", "label": 1, "label_text": "positive"}
{"text": "the problem with all of this : it 's not really funny .", "label": 0, "label_text": "negative"}
{"text": "one hour photo may seem disappointing in its generalities , but it 's the little nuances that perhaps had to escape from director mark romanek 's self-conscious scrutiny to happen , that finally get under your skin .", "label": 0, "label_text": "negative"}
{"text": "a modestly surprising movie .", "label": 1, "label_text": "positive"}
{"text": "it 's impossible to indulge the fanciful daydreams of janice beard -lrb- eileen walsh -rrb- when her real-life persona is so charmless and vacant .", "label": 0, "label_text": "negative"}
{"text": "as the movie traces mr. brown 's athletic exploits , it is impossible not to be awed by the power and grace of one of the greatest natural sportsmen of modern times .", "label": 1, "label_text": "positive"}
{"text": "to others , it will remind them that hong kong action cinema is still alive and kicking .", "label": 1, "label_text": "positive"}
{"text": "with tiny little jokes and nary an original idea , this sappy ethnic sleeper proves that not only blockbusters pollute the summer movie pool .", "label": 0, "label_text": "negative"}
{"text": "confuses its message with an ultimate desire to please , and contorting itself into an idea of expectation is the last thing any of these three actresses , nor their characters , deserve .", "label": 0, "label_text": "negative"}
{"text": "it 's a fine , focused piece of work that reopens an interesting controversy and never succumbs to sensationalism .", "label": 1, "label_text": "positive"}
{"text": "a heartening tale of small victories and enduring hope .", "label": 1, "label_text": "positive"}
{"text": "this franchise has not spawned a single good film .", "label": 0, "label_text": "negative"}
{"text": "a taut , sobering film .", "label": 1, "label_text": "positive"}
{"text": "ear-splitting exercise in formula crash-and-bash action .", "label": 0, "label_text": "negative"}
{"text": "just about everyone involved here seems to be coasting .", "label": 0, "label_text": "negative"}
{"text": "what sets this romantic comedy apart from most hollywood romantic comedies is its low-key way of tackling what seems like done-to-death material .", "label": 1, "label_text": "positive"}
{"text": "claims to sort the bad guys from the good , which is its essential problem .", "label": 0, "label_text": "negative"}
{"text": "surprisingly , the film is a hilarious adventure and i shamelessly enjoyed it .", "label": 1, "label_text": "positive"}
{"text": "woo has as much right to make a huge action sequence as any director , but how long will filmmakers copy the `` saving private ryan '' battle scenes before realizing steven spielberg got it right the first time ?", "label": 0, "label_text": "negative"}
{"text": "although it starts off so bad that you feel like running out screaming , it eventually works its way up to merely bad rather than painfully awful .", "label": 0, "label_text": "negative"}
{"text": "makes 98 minutes feel like three hours .", "label": 0, "label_text": "negative"}
{"text": "the entire point of a shaggy dog story , of course , is that it goes nowhere , and this is classic nowheresville in every sense .", "label": 0, "label_text": "negative"}
{"text": "shame on writer\\/director vicente aranda for making a florid biopic about mad queens , obsessive relationships , and rampant adultery so dull .", "label": 0, "label_text": "negative"}
{"text": "spinning a web of dazzling entertainment may be overstating it , but `` spider-man '' certainly delivers the goods .", "label": 1, "label_text": "positive"}
{"text": "like the hanks character , he 's a slow study : the action is stilted and the tabloid energy embalmed .", "label": 0, "label_text": "negative"}
{"text": "a poignant lyricism runs through balzac and the little chinese seamstress that transforms this story about love and culture into a cinematic poem .", "label": 1, "label_text": "positive"}
{"text": "... is funny in the way that makes you ache with sadness -lrb- the way chekhov is funny -rrb- , profound without ever being self-important , warm without ever succumbing to sentimentality .", "label": 1, "label_text": "positive"}
{"text": "paul bettany is good at being the ultra-violent gangster wannabe , but the movie is certainly not number 1 .", "label": 0, "label_text": "negative"}
{"text": "the verdict : two bodies and hardly a laugh between them .", "label": 0, "label_text": "negative"}
{"text": "in xxx , diesel is that rare creature -- an action hero with table manners , and one who proves that elegance is more than tattoo deep .", "label": 1, "label_text": "positive"}
{"text": "there is a strong directorial stamp on every frame of this stylish film that is able to visualize schizophrenia but is still confident enough to step back and look at the sick character with a sane eye .", "label": 1, "label_text": "positive"}
{"text": "it 's funny , as the old saying goes , because it 's true .", "label": 1, "label_text": "positive"}
{"text": "special p.o.v. camera mounts on bikes , skateboards , and motorcycles provide an intense experience when splashed across the immense imax screen .", "label": 1, "label_text": "positive"}
{"text": "taken outside the context of the current political climate -lrb- see : terrorists are more evil than ever ! -rrb-", "label": 0, "label_text": "negative"}
{"text": "a little weak -- and it is n't that funny .", "label": 0, "label_text": "negative"}
{"text": "writer-director ritchie reduces wertmuller 's social mores and politics to tiresome jargon .", "label": 0, "label_text": "negative"}
{"text": "a forceful drama of an alienated executive who re-invents himself .", "label": 1, "label_text": "positive"}
{"text": "one of those exceedingly rare films in which the talk alone is enough to keep us involved .", "label": 1, "label_text": "positive"}
{"text": "an almost unbearably morbid love story .", "label": 0, "label_text": "negative"}
{"text": "a mean-spirited film made by someone who surely read the catcher in the rye but clearly suffers from dyslexia", "label": 0, "label_text": "negative"}
{"text": "if they broke out into elaborate choreography , singing and finger snapping it might have held my attention , but as it stands i kept looking for the last exit from brooklyn .", "label": 0, "label_text": "negative"}
{"text": "there 's a sheer unbridled delight in the way the story unfurls ...", "label": 1, "label_text": "positive"}
{"text": "implicitly acknowledges and celebrates the glorious chicanery and self-delusion of this most american of businesses , and for that reason it may be the most oddly honest hollywood document of all .", "label": 1, "label_text": "positive"}
{"text": "very well written and directed with brutal honesty and respect for its audience .", "label": 1, "label_text": "positive"}
{"text": "impostor is a step down for director gary fleder .", "label": 0, "label_text": "negative"}
{"text": "moving and vibrant .", "label": 1, "label_text": "positive"}
{"text": "jacquot 's strategy allows his cast the benefit of being able to give full performances ... while demonstrating vividly that the beauty and power of the opera reside primarily in the music itself .", "label": 1, "label_text": "positive"}
{"text": "hawn and sarandon form an acting bond that makes the banger sisters a fascinating character study with laughs to spare .", "label": 1, "label_text": "positive"}
{"text": "may puzzle his most ardent fans .", "label": 0, "label_text": "negative"}
{"text": "in other words , it 's badder than bad .", "label": 0, "label_text": "negative"}
{"text": "may prove to be -lrb- tsai 's -rrb- masterpiece .", "label": 1, "label_text": "positive"}
{"text": "one of the best , most understated performances of -lrb- jack nicholson 's -rrb- career .", "label": 1, "label_text": "positive"}
{"text": "after all , he took three minutes of dialogue , 30 seconds of plot and turned them into a 90-minute movie that feels five hours long .", "label": 0, "label_text": "negative"}
{"text": "the master of disguise falls under the category of ` should have been a sketch on saturday night live . '", "label": 0, "label_text": "negative"}
{"text": "shows holmes has the screen presence to become a major-league leading lady , -lrb- but -rrb- the movie itself is an underachiever , a psychological mystery that takes its sweet time building to a climax that 's scarcely a surprise by the time it arrives .", "label": 0, "label_text": "negative"}
{"text": "but it was n't .", "label": 0, "label_text": "negative"}
{"text": "foster breathes life into a roll that could have otherwise been bland and run of the mill .", "label": 1, "label_text": "positive"}
{"text": "in old-fashioned screenwriting parlance , ms. shreve 's novel proved too difficult a text to ` lick , ' despite the efforts of a first-rate cast .", "label": 0, "label_text": "negative"}
{"text": "well-acted , well-directed and , for all its moodiness , not too pretentious .", "label": 1, "label_text": "positive"}
{"text": "a tired , predictable , bordering on offensive , waste of time , money and celluloid .", "label": 0, "label_text": "negative"}
{"text": "there 's no disguising this as one of the worst films of the summer .", "label": 0, "label_text": "negative"}
{"text": "frida is n't that much different from many a hollywood romance .", "label": 0, "label_text": "negative"}
{"text": "follows the original film virtually scene for scene and yet manages to bleed it almost completely dry of humor , verve and fun .", "label": 0, "label_text": "negative"}
{"text": "scott baio is turning in some delightful work on indie projects .", "label": 1, "label_text": "positive"}
{"text": "keenly observed and refreshingly natural , swimming gets the details right , from its promenade of barely clad bodies in myrtle beach , s.c. , to the adrenaline jolt of a sudden lunch rush at the diner .", "label": 1, "label_text": "positive"}
{"text": "like vardalos and corbett , who play their roles with vibrant charm , the film , directed by joel zwick , is heartfelt and hilarious in ways you ca n't fake .", "label": 1, "label_text": "positive"}
{"text": "a lame comedy .", "label": 0, "label_text": "negative"}
{"text": "deliberately and devotedly constructed , far from heaven is too picture postcard perfect , too neat and new pin-like , too obviously a recreation to resonate .", "label": 1, "label_text": "positive"}
{"text": "morvern rocks .", "label": 1, "label_text": "positive"}
{"text": "a positively thrilling combination of ethnography and all the intrigue , betrayal , deceit and murder of a shakespearean tragedy or a juicy soap opera .", "label": 1, "label_text": "positive"}
{"text": "when ` science fiction ' takes advantage of the fact that its intended audience has n't yet had much science , it does a disservice to the audience and to the genre .", "label": 0, "label_text": "negative"}
{"text": "illiterate , often inert sci-fi action thriller .", "label": 0, "label_text": "negative"}
{"text": "as janice , eileen walsh , an engaging , wide-eyed actress whose teeth are a little too big for her mouth , infuses the movie with much of its slender , glinting charm .", "label": 1, "label_text": "positive"}
{"text": "a film of quiet power .", "label": 1, "label_text": "positive"}
{"text": "overwrought , melodramatic bodice-ripper .", "label": 0, "label_text": "negative"}
{"text": "zhuangzhuang creates delicate balance of style , text , and subtext that 's so simple and precise that anything discordant would topple the balance , but against all odds , nothing does .", "label": 1, "label_text": "positive"}
{"text": "because the film deliberately lacks irony , it has a genuine dramatic impact ; it plays like a powerful 1957 drama we 've somehow never seen before .", "label": 1, "label_text": "positive"}
{"text": "it 's a very valuable film ...", "label": 1, "label_text": "positive"}
{"text": "bad movie .", "label": 0, "label_text": "negative"}
{"text": "just when you think you are making sense of it , something happens that tells you there is no sense .", "label": 0, "label_text": "negative"}
{"text": "the rich performances by friel -- and especially williams , an american actress who becomes fully english -- round out the square edges .", "label": 1, "label_text": "positive"}
{"text": "the film rehashes several old themes and is capped with pointless extremes -- it 's insanely violent and very graphic .", "label": 0, "label_text": "negative"}
{"text": "an undistinguished attempt to make a classic theater piece cinematic .", "label": 0, "label_text": "negative"}
{"text": "it 's pauly shore awful .", "label": 0, "label_text": "negative"}
{"text": ", `` they 're out there ! ''", "label": 1, "label_text": "positive"}
{"text": "a sour attempt at making a farrelly brothers-style , down-and-dirty laugher for the female set .", "label": 0, "label_text": "negative"}
{"text": "what could have been right at home as a nifty plot line in steven soderbergh 's traffic fails to arrive at any satisfying destination .", "label": 0, "label_text": "negative"}
{"text": "oh , james !", "label": 1, "label_text": "positive"}
{"text": "got some good , organic character work , lots of obvious political insights and little room for engaging , imaginative filmmaking in its nearly 2\u00a01\\/2 - hour , dissipated length .", "label": 1, "label_text": "positive"}
{"text": "an emotionally and spiritually compelling journey seen through the right eyes , with the right actors and with the kind of visual flair that shows what great cinema can really do .", "label": 1, "label_text": "positive"}
{"text": "an inept , tedious spoof of '70s kung fu pictures , it contains almost enough chuckles for a three-minute sketch , and no more .", "label": 0, "label_text": "negative"}
{"text": "a vivid , sometimes surreal , glimpse into the mysteries of human behavior .", "label": 1, "label_text": "positive"}
{"text": "it 's no accident that the accidental spy is a solid action pic that returns the martial arts master to top form .", "label": 1, "label_text": "positive"}
{"text": "a wild comedy that could only spring from the demented mind of the writer of being john malkovich .", "label": 1, "label_text": "positive"}
{"text": "it 's affecting , amusing , sad and reflective .", "label": 1, "label_text": "positive"}
{"text": "how can such a cold movie claim to express warmth and longing ?", "label": 0, "label_text": "negative"}
{"text": "the film did n't convince me that calvin jr. 's barbershop represents some sort of beacon of hope in the middle of chicago 's south side .", "label": 0, "label_text": "negative"}
{"text": "exciting documentary .", "label": 1, "label_text": "positive"}
{"text": "at its most basic , this cartoon adventure is that wind-in-the-hair exhilarating .", "label": 1, "label_text": "positive"}
{"text": "a winning piece of work filled with love for the movies of the 1960s .", "label": 1, "label_text": "positive"}
{"text": "her film is like a beautiful food entr\u00e9e that is n't heated properly , so that it ends up a bit cold and relatively flavorless .", "label": 0, "label_text": "negative"}
{"text": "the most excruciating 86 minutes one might sit through this summer that do not involve a dentist drill .", "label": 0, "label_text": "negative"}
{"text": "gives everyone something to shout about .", "label": 1, "label_text": "positive"}
{"text": "it 's a setup so easy it borders on facile , but keeping the film from cheap-shot mediocrity is its crack cast .", "label": 1, "label_text": "positive"}
{"text": "the chateau is a risky venture that never quite goes where you expect and often surprises you with unexpected comedy .", "label": 1, "label_text": "positive"}
{"text": "deliciously mean-spirited and wryly observant .", "label": 1, "label_text": "positive"}
{"text": "as dumb and cheesy as they may be , the cartoons look almost shakespearean -- both in depth and breadth -- after watching this digital-effects-heavy , supposed family-friendly comedy .", "label": 1, "label_text": "positive"}
{"text": "though clearly well-intentioned , this cross-cultural soap opera is painfully formulaic and stilted .", "label": 0, "label_text": "negative"}
{"text": "jones has tackled a meaty subject and drawn engaging characters while peppering the pages with memorable zingers .", "label": 1, "label_text": "positive"}
{"text": "reassuring , retro uplifter .", "label": 1, "label_text": "positive"}
{"text": "the most brilliant work in this genre since the 1984 uncut version of sergio leone 's flawed but staggering once upon a time in america .", "label": 1, "label_text": "positive"}
{"text": "there are deeply religious and spiritual people in this world who would argue that entering a church , synagogue or temple does n't mean you have to check your brain at the door .", "label": 1, "label_text": "positive"}
{"text": "this is unusual , food-for-thought cinema that 's as entertaining as it is instructive .", "label": 1, "label_text": "positive"}
{"text": "much credit must be given to the water-camera operating team of don king , sonny miller , and michael stewart .", "label": 1, "label_text": "positive"}
{"text": "a sugar-coated rocky whose valuable messages are forgotten 10 minutes after the last trombone honks .", "label": 0, "label_text": "negative"}
{"text": "what begins brightly gets bogged down over 140 minutes .", "label": 0, "label_text": "negative"}
{"text": "a painfully slow cliche-ridden film filled with more holes than clyde barrow 's car .", "label": 0, "label_text": "negative"}
{"text": "the best of the pierce brosnan james bond films to date .", "label": 1, "label_text": "positive"}
{"text": "drumline is -- the mere suggestion , albeit a visually compelling one , of a fully realized story .", "label": 1, "label_text": "positive"}
{"text": "to be influenced chiefly by humanity 's greatest shame , reality shows -- reality shows for god 's sake !", "label": 0, "label_text": "negative"}
{"text": "take away the controversy , and it 's not much more watchable than a mexican soap opera .", "label": 0, "label_text": "negative"}
{"text": "the audacity to view one of shakespeare 's better known tragedies as a dark comedy is , by itself , deserving of discussion .", "label": 0, "label_text": "negative"}
{"text": "the success of undercover brother is found in its ability to spoof both black and white stereotypes equally .", "label": 1, "label_text": "positive"}
{"text": "too damn weird to pass up , and for the blacklight crowd , way cheaper -lrb- and better -rrb- than pink floyd tickets .", "label": 1, "label_text": "positive"}
{"text": "you expect more from director michael apted -lrb- enigma -rrb- and screenwriter nicholas kazan -lrb- reversal of fortune -rrb- than this cliche pileup .", "label": 0, "label_text": "negative"}
{"text": "director jay russell weighs down his capricious fairy-tale with heavy sentiment and lightweight meaning .", "label": 0, "label_text": "negative"}
{"text": "a good-natured ensemble comedy that tries hard to make the most of a bumper cast , but never quite gets off the ground .", "label": 0, "label_text": "negative"}
{"text": "a moving and solidly entertaining comedy\\/drama that should bolster director and co-writer juan jos\u00e9 campanella 's reputation in the united states .", "label": 1, "label_text": "positive"}
{"text": "everything is off .", "label": 0, "label_text": "negative"}
{"text": "working from a surprisingly sensitive script co-written by gianni romoli ... ozpetek avoids most of the pitfalls you 'd expect in such a potentially sudsy set-up .", "label": 1, "label_text": "positive"}
{"text": "pretend like your sat scores are below 120 and you might not notice the flaws .", "label": 0, "label_text": "negative"}
{"text": "mordantly funny and intimately knowing ...", "label": 1, "label_text": "positive"}
{"text": "i ca n't remember the last time i saw worse stunt editing or cheaper action movie production values than in extreme ops .", "label": 0, "label_text": "negative"}
{"text": "it 's tommy 's job to clean the peep booths surrounding her , and after viewing this one , you 'll feel like mopping up , too .", "label": 0, "label_text": "negative"}
{"text": "each of these stories has the potential for touched by an angel simplicity and sappiness , but thirteen conversations about one thing , for all its generosity and optimism , never resorts to easy feel-good sentiments .", "label": 1, "label_text": "positive"}
{"text": "there 's ... an underlying old world sexism to monday morning that undercuts its charm .", "label": 0, "label_text": "negative"}
{"text": "what a great shame that such a talented director as chen kaige has chosen to make his english-language debut with a film so poorly plotted and scripted .", "label": 0, "label_text": "negative"}
{"text": "i liked a lot of the smaller scenes .", "label": 1, "label_text": "positive"}
{"text": "some of the computer animation is handsome , and various amusing sidekicks add much-needed levity to the otherwise bleak tale , but overall the film never rises above mediocrity .", "label": 0, "label_text": "negative"}
{"text": "beresford nicely mixes in as much humor as pathos to take us on his sentimental journey of the heart .", "label": 1, "label_text": "positive"}
{"text": "nothing can detract from the affection of that moral favorite : friends will be friends through thick and thin .", "label": 1, "label_text": "positive"}
{"text": "bring tissues .", "label": 1, "label_text": "positive"}
{"text": "an enthralling , entertaining feature .", "label": 1, "label_text": "positive"}
{"text": "as a director , paxton is surprisingly brilliant , deftly sewing together what could have been a confusing and horrifying vision into an intense and engrossing head-trip .", "label": 1, "label_text": "positive"}
{"text": "well-made but mush-hearted .", "label": 1, "label_text": "positive"}
{"text": "labute masterfully balances both traditional or modern stories together in a manner that one never overwhelms the other .", "label": 1, "label_text": "positive"}
{"text": "assured , glossy and shot through with brittle desperation .", "label": 1, "label_text": "positive"}
{"text": "a damn fine and a truly distinctive and a deeply pertinent film .", "label": 1, "label_text": "positive"}
{"text": "filmmaker stacy peralta has a flashy editing style that does n't always jell with sean penn 's monotone narration , but he respects the material without sentimentalizing it .", "label": 1, "label_text": "positive"}
{"text": "despite its promising cast of characters , big trouble remains a loosely tied series of vignettes which only prove that ` zany ' does n't necessarily mean ` funny . '", "label": 0, "label_text": "negative"}
{"text": "a surprisingly sweet and gentle comedy .", "label": 1, "label_text": "positive"}
{"text": "... begins with promise , but runs aground after being snared in its own tangled plot .", "label": 0, "label_text": "negative"}
{"text": "although what time offers tsai 's usual style and themes , it has a more colorful , more playful tone than his other films .", "label": 1, "label_text": "positive"}
{"text": "a dull , inconsistent , dishonest female bonding picture .", "label": 0, "label_text": "negative"}
{"text": "a must-see for fans of thoughtful war films and those interested in the sights and sounds of battle .", "label": 1, "label_text": "positive"}
{"text": "with an unflappable air of decadent urbanity , everett remains a perfect wildean actor , and a relaxed firth displays impeccable comic skill .", "label": 1, "label_text": "positive"}
{"text": "by no means a slam-dunk and sure to ultimately disappoint the action fans who will be moved to the edge of their seats by the dynamic first act , it still comes off as a touching , transcendent love story .", "label": 0, "label_text": "negative"}
{"text": "it has that rare quality of being able to creep the living hell out of you ...", "label": 1, "label_text": "positive"}
{"text": "i encourage young and old alike to go see this unique and entertaining twist on the classic whale 's tale -- you wo n't be sorry !", "label": 1, "label_text": "positive"}
{"text": "what goes on for the 110 minutes of `` panic room '' is a battle of witlessness between a not-so-bright mother and daughter and an even less capable trio of criminals .", "label": 0, "label_text": "negative"}
{"text": "in comparison to his earlier films it seems a disappointingly thin slice of lower-class london life ; despite the title ... amounts to surprisingly little .", "label": 0, "label_text": "negative"}
{"text": "the script was reportedly rewritten a dozen times -- either 11 times too many or else too few .", "label": 0, "label_text": "negative"}
{"text": "the master of disguise may have made a great saturday night live sketch , but a great movie it is not .", "label": 0, "label_text": "negative"}
{"text": "if we 're to slap protagonist genevieve leplouff because she 's french , do we have that same option to slap her creators because they 're clueless and inept ?", "label": 0, "label_text": "negative"}
{"text": "i 've had more interesting -- and , dare i say , thematically complex -- bowel movements than this long-on-the-shelf , point-and-shoot exercise in gimmicky crime drama .", "label": 0, "label_text": "negative"}
{"text": "i 've seen some bad singer-turned actors , but lil bow wow takes the cake .", "label": 0, "label_text": "negative"}
{"text": "`` nicholas nickleby '' is a perfect family film to take everyone to since there 's no new `` a christmas carol '' out in the theaters this year .", "label": 1, "label_text": "positive"}
{"text": "it wo n't hold up over the long haul , but in the moment , finch 's tale provides the forgettable pleasures of a saturday matinee .", "label": 1, "label_text": "positive"}
{"text": "was that movie nothing more than a tepid exercise in trotting out a formula that worked five years ago but has since lost its fizz ?", "label": 0, "label_text": "negative"}
{"text": "how good this film might be , depends if you believe that the shocking conclusion is too much of a plunge or not .", "label": 1, "label_text": "positive"}
{"text": "a cellophane-pop remake of the punk classic ladies and gentlemen , the fabulous stains ... crossroads is never much worse than bland or better than inconsequential .", "label": 0, "label_text": "negative"}
{"text": "pretty good little movie .", "label": 1, "label_text": "positive"}
{"text": "if nothing else , `` rollerball '' 2002 may go down in cinema history as the only movie ever in which the rest of the cast was outshined by ll cool j.", "label": 0, "label_text": "negative"}
{"text": "angel presents events partly from the perspective of aurelie and christelle , and infuses the film with the sensibility of a particularly nightmarish fairytale .", "label": 1, "label_text": "positive"}
{"text": "nemesis suffers from a paunchy midsection , several plodding action sequences and a wickedly undramatic central theme .", "label": 0, "label_text": "negative"}
{"text": "even when he 's not at his most critically insightful , godard can still be smarter than any 50 other filmmakers still at work .", "label": 1, "label_text": "positive"}
{"text": "the fascination comes in the power of the huston performance , which seems so larger than life and yet so fragile , and in the way the ivan character accepts the news of his illness so quickly but still finds himself unable to react .", "label": 1, "label_text": "positive"}
{"text": "-lrb- t -rrb- he film is never sure to make a clear point -- even if it seeks to rely on an ambiguous presentation .", "label": 0, "label_text": "negative"}
{"text": "this movie is about the worst thing chan has done in the united states .", "label": 0, "label_text": "negative"}
{"text": "amazing !", "label": 1, "label_text": "positive"}
{"text": "the ya-ya 's have many secrets and one is - the books are better .", "label": 0, "label_text": "negative"}
{"text": "the plot 's contrivances are uncomfortably strained .", "label": 0, "label_text": "negative"}
{"text": "a thoroughly entertaining comedy that uses grant 's own twist of acidity to prevent itself from succumbing to its own bathos .", "label": 1, "label_text": "positive"}
{"text": "kids will love its fantasy and adventure , and grownups should appreciate its whimsical humor .", "label": 1, "label_text": "positive"}
{"text": "-lrb- allen 's -rrb- best works understand why snobbery is a better satiric target than middle-america diversions could ever be .", "label": 1, "label_text": "positive"}
{"text": "the stars may be college kids , but the subject matter is as adult as you can get : the temptations of the flesh are unleashed by a slightly crazed , overtly determined young woman and a one-night swim turns into an ocean of trouble .", "label": 1, "label_text": "positive"}
{"text": "we 've liked klein 's other work but rollerball left us cold .", "label": 0, "label_text": "negative"}
{"text": "both a grand tour through 300 hundred years of russian cultural identity and a stunning technical achievement .", "label": 1, "label_text": "positive"}
{"text": "a markedly inactive film , city is conversational bordering on confessional .", "label": 0, "label_text": "negative"}
{"text": "clever and unflinching in its comic barbs , slap her is a small but rewarding comedy that takes aim at contemporary southern adolescence and never lets up .", "label": 1, "label_text": "positive"}
{"text": "soderbergh , like kubrick before him , may not touch the planet 's skin , but understands the workings of its spirit .", "label": 1, "label_text": "positive"}
{"text": "there is no denying the power of polanski 's film ...", "label": 1, "label_text": "positive"}
{"text": "to be oblivious to the existence of this film would be very sweet indeed .", "label": 0, "label_text": "negative"}
{"text": "though it goes further than both , anyone who has seen the hunger or cat people will find little new here , but a tasty performance from vincent gallo lifts this tale of cannibal lust above the ordinary .", "label": 1, "label_text": "positive"}
{"text": "the beautifully choreographed kitchen ballet is simple but absorbing .", "label": 1, "label_text": "positive"}
{"text": "from the opening strains of the average white band 's `` pick up the pieces '' , you can feel the love .", "label": 1, "label_text": "positive"}
{"text": "empire ca n't make up its mind whether it wants to be a gangster flick or an art film .", "label": 0, "label_text": "negative"}
{"text": "the result is so tame that even slightly wised-up kids would quickly change the channel .", "label": 0, "label_text": "negative"}
{"text": "a penetrating , potent exploration of sanctimony , self-awareness , self-hatred and self-determination .", "label": 1, "label_text": "positive"}
{"text": "thirteen conversations about one thing lays out a narrative puzzle that interweaves individual stories , and , like a mobius strip , elliptically loops back to where it began .", "label": 1, "label_text": "positive"}
{"text": "director peter kosminsky gives these women a forum to demonstrate their acting ` chops ' and they take full advantage .", "label": 1, "label_text": "positive"}
{"text": "storytelling feels slight .", "label": 0, "label_text": "negative"}
{"text": "witty , vibrant , and intelligent .", "label": 1, "label_text": "positive"}
{"text": "despite its shortcomings , girls ca n't swim represents an engaging and intimate first feature by a talented director to watch , and it 's a worthy entry in the french coming-of-age genre .", "label": 1, "label_text": "positive"}
{"text": "interesting and thoroughly unfaithful version of carmen", "label": 1, "label_text": "positive"}
{"text": "thanks to a small star with big heart , this family film sequel is plenty of fun for all .", "label": 1, "label_text": "positive"}
{"text": "for most of the distance the picture provides a satisfyingly unsettling ride into the dark places of our national psyche .", "label": 1, "label_text": "positive"}
{"text": "it 's a smart , funny look at an arcane area of popular culture , and if it is n't entirely persuasive , it does give exposure to some talented performers .", "label": 1, "label_text": "positive"}
{"text": "we get the comedy we settle for .", "label": 0, "label_text": "negative"}
{"text": "eerily accurate depiction of depression .", "label": 0, "label_text": "negative"}
{"text": "schrader aims to present an unflinching look at one man 's downfall , brought about by his lack of self-awareness .", "label": 0, "label_text": "negative"}
{"text": "feels like the work of someone who may indeed have finally aged past his prime ... and , perhaps more than he realizes , just wants to be liked by the people who can still give him work .", "label": 0, "label_text": "negative"}
{"text": "extraordinary debut from josh koury .", "label": 1, "label_text": "positive"}
{"text": "... a bland murder-on-campus yawner .", "label": 0, "label_text": "negative"}
{"text": "cannon 's confidence and laid-back good spirits are , with the drumming routines , among the film 's saving graces .", "label": 1, "label_text": "positive"}
{"text": "just like a splendid meal , red dragon satisfies -- from its ripe recipe , inspiring ingredients , certified cuisine and palatable presentation .", "label": 1, "label_text": "positive"}
{"text": "feels more like a rejected x-files episode than a credible account of a puzzling real-life happening .", "label": 0, "label_text": "negative"}
{"text": "features what is surely the funniest and most accurate depiction of writer 's block ever .", "label": 1, "label_text": "positive"}
{"text": "whenever it threatens to get bogged down in earnest dramaturgy , a stirring visual sequence like a surge through swirling rapids or a leap from pinnacle to pinnacle rouses us .", "label": 1, "label_text": "positive"}
{"text": "surprisingly powerful and universal .", "label": 1, "label_text": "positive"}
{"text": "the story has its redundancies , and the young actors , not very experienced , are sometimes inexpressive .", "label": 0, "label_text": "negative"}
{"text": "even murphy 's expert comic timing and famed charisma ca n't rescue this effort .", "label": 0, "label_text": "negative"}
{"text": "a captivating coming-of-age story that may also be the first narrative film to be truly informed by the wireless age .", "label": 1, "label_text": "positive"}
{"text": "an intelligent , multi-layered and profoundly humanist -lrb- not to mention gently political -rrb- meditation on the values of knowledge , education , and the affects of cultural and geographical displacement .", "label": 1, "label_text": "positive"}
{"text": "if hill is n't quite his generation 's don siegel -lrb- or robert aldrich -rrb- , it 's because there 's no discernible feeling beneath the chest hair ; it 's all bluster and clich\u00e9 .", "label": 0, "label_text": "negative"}
{"text": "and neither do cliches , no matter how ` inside ' they are .", "label": 0, "label_text": "negative"}
{"text": "strictly a ` guy 's film ' in the worst sense of the expression .", "label": 0, "label_text": "negative"}
{"text": "a lightweight , uneven action comedy that freely mingles french , japanese and hollywood cultures .", "label": 0, "label_text": "negative"}
{"text": "irwin and his director never come up with an adequate reason why we should pay money for what we can get on television for free .", "label": 0, "label_text": "negative"}
{"text": "can you bear the laughter ?", "label": 1, "label_text": "positive"}
{"text": "`` abandon '' will leave you wanting to abandon the theater .", "label": 0, "label_text": "negative"}
{"text": "the movie fails to portray its literarily talented and notorious subject as anything much more than a dirty old man .", "label": 0, "label_text": "negative"}
{"text": "not as good as the full monty , but a really strong second effort .", "label": 1, "label_text": "positive"}
{"text": "asks what truth can be discerned from non-firsthand experience , and specifically questions cinema 's capability for recording truth .", "label": 1, "label_text": "positive"}
{"text": "audiences are advised to sit near the back and squint to avoid noticing some truly egregious lip-non-synching , but otherwise the production is suitably elegant .", "label": 1, "label_text": "positive"}
{"text": "... a solid , unassuming drama .", "label": 1, "label_text": "positive"}
{"text": "a formula family tearjerker told with a heavy irish brogue ... accentuating , rather than muting , the plot 's saccharine thrust .", "label": 1, "label_text": "positive"}
{"text": "it 's fairly solid -- not to mention well edited so that it certainly does n't feel like a film that strays past the two and a half mark .", "label": 1, "label_text": "positive"}
{"text": "the holiday message of the 37-minute santa vs. the snowman leaves a lot to be desired .", "label": 0, "label_text": "negative"}
{"text": "a vile , incoherent mess ... a scummy ripoff of david cronenberg 's brilliant ` videodrome . '", "label": 0, "label_text": "negative"}
{"text": "discursive but oddly riveting documentary .", "label": 1, "label_text": "positive"}
{"text": "what 's most offensive is n't the waste of a good cast , but the film 's denial of sincere grief and mourning in favor of bogus spiritualism .", "label": 0, "label_text": "negative"}
{"text": "like a medium-grade network sitcom -- mostly inoffensive , fitfully amusing , but ultimately so weightless that a decent draft in the auditorium might blow it off the screen .", "label": 0, "label_text": "negative"}
{"text": "a little melodramatic , but with enough hope to keep you engaged .", "label": 1, "label_text": "positive"}
{"text": "not only is it a charming , funny and beautifully crafted import , it uses very little dialogue , making it relatively effortless to read and follow the action at the same time .", "label": 1, "label_text": "positive"}
{"text": "just about all of the film is confusing on one level or another , making ararat far more demanding than it needs to be .", "label": 0, "label_text": "negative"}
{"text": "though it lacks the utter authority of a genre gem , there 's a certain robustness to this engaging mix of love and bloodletting .", "label": 1, "label_text": "positive"}
{"text": "it 's touching and tender and proves that even in sorrow you can find humor .", "label": 1, "label_text": "positive"}
{"text": "collapses after 30 minutes into a slap-happy series of adolescent violence .", "label": 0, "label_text": "negative"}
{"text": "a spiffy animated feature about an unruly adolescent boy who is yearning for adventure and a chance to prove his worth .", "label": 1, "label_text": "positive"}
{"text": "payne constructs a hilarious ode to middle america and middle age with this unlikely odyssey , featuring a pathetic , endearing hero who is all too human .", "label": 1, "label_text": "positive"}
{"text": "a surprisingly flat retread , hobbled by half-baked setups and sluggish pacing .", "label": 0, "label_text": "negative"}
{"text": "fierce , glaring and unforgettable .", "label": 1, "label_text": "positive"}
{"text": "the film does n't show enough of the creative process or even of what was created for the non-fan to figure out what makes wilco a big deal .", "label": 0, "label_text": "negative"}
{"text": "there are laughs aplenty , and , as a bonus , viewers do n't have to worry about being subjected to farts , urine , feces , semen , or any of the other foul substances that have overrun modern-day comedies .", "label": 1, "label_text": "positive"}
{"text": "a lot more dimensional and complex than its sunny disposition would lead you to believe .", "label": 1, "label_text": "positive"}
{"text": "miller has crafted an intriguing story of maternal instincts and misguided acts of affection .", "label": 1, "label_text": "positive"}
{"text": "sometimes there are very , very good reasons for certain movies to be sealed in a jar and left on a remote shelf indefinitely .", "label": 0, "label_text": "negative"}
{"text": "an instantly forgettable snow-and-stuntwork extravaganza that likely will be upstaged by an avalanche of more appealing holiday-season product .", "label": 0, "label_text": "negative"}
{"text": "some movies suck you in despite their flaws , and heaven is one such beast .", "label": 1, "label_text": "positive"}
{"text": "with a `` spy kids '' sequel opening next week , why bother with a contemptible imitator starring a `` snl '' has-been acting like an 8-year-old channeling roberto benigni ?", "label": 0, "label_text": "negative"}
{"text": "muddled , melodramatic paranormal romance is an all-time low for kevin costner .", "label": 0, "label_text": "negative"}
{"text": "in a summer of clones , harvard man is something rare and riveting : a wild ride that relies on more than special effects .", "label": 1, "label_text": "positive"}
{"text": "so original in its base concept that you can not help but get caught up .", "label": 1, "label_text": "positive"}
{"text": "but even then , i 'd recommend waiting for dvd and just skipping straight to her scenes .", "label": 0, "label_text": "negative"}
{"text": "this new zealand coming-of-age movie is n't really about anything .", "label": 0, "label_text": "negative"}
{"text": "quitting offers piercing domestic drama with spikes of sly humor .", "label": 1, "label_text": "positive"}
{"text": "mama africa pretty much delivers on that promise .", "label": 1, "label_text": "positive"}
{"text": "we hate -lrb- madonna -rrb- within the film 's first five minutes , and she lacks the skill or presence to regain any ground .", "label": 0, "label_text": "negative"}
{"text": "much smarter and more attentive than it first sets out to be .", "label": 1, "label_text": "positive"}
{"text": "one regards reign of fire with awe .", "label": 1, "label_text": "positive"}
{"text": "it 's tough to tell which is in more abundant supply in this woefully hackneyed movie , directed by scott kalvert , about street gangs and turf wars in 1958 brooklyn -- stale cliches , gratuitous violence , or empty machismo .", "label": 0, "label_text": "negative"}
{"text": "the story is also as unoriginal as they come , already having been recycled more times than i 'd care to count .", "label": 0, "label_text": "negative"}
{"text": "you 've already seen city by the sea under a variety of titles , but it 's worth yet another visit .", "label": 1, "label_text": "positive"}
{"text": "in one scene , we get a stab at soccer hooliganism , a double-barreled rip-off of quentin tarantino 's climactic shootout -- and meat loaf explodes .", "label": 0, "label_text": "negative"}
{"text": "is the kind of movie that 's critic-proof , simply because it aims so low .", "label": 0, "label_text": "negative"}
{"text": "to the civilized mind , a movie like ballistic : ecks vs. sever is more of an ordeal than an amusement .", "label": 0, "label_text": "negative"}
{"text": "a different movie -- sometimes tedious -- by a director many viewers would like to skip but film buffs should get to know .", "label": 1, "label_text": "positive"}
{"text": "my precious new star wars movie is a lumbering , wheezy drag ...", "label": 0, "label_text": "negative"}
{"text": "a dull , simple-minded and stereotypical tale of drugs , death and mind-numbing indifference on the inner-city streets .", "label": 0, "label_text": "negative"}
{"text": "throw smoochy from the train !", "label": 0, "label_text": "negative"}
{"text": "an alternately raucous and sappy ethnic sitcom ... you 'd be wise to send your regrets .", "label": 0, "label_text": "negative"}
{"text": "none of this is half as moving as the filmmakers seem to think .", "label": 0, "label_text": "negative"}
{"text": "the heedless impetuousness of youth is on full , irritating display in -lrb- this -rrb- meandering and pointless french coming-of-age import from writer-director anne-sophie birot .", "label": 0, "label_text": "negative"}
{"text": "a low-budget affair , tadpole was shot on digital video , and the images often look smeary and blurry , to the point of distraction .", "label": 0, "label_text": "negative"}
{"text": "irwin is so earnest that it 's hard to resist his pleas to spare wildlife and respect their environs .", "label": 1, "label_text": "positive"}
{"text": "a miraculous movie , i 'm going home is so slight , yet overflows with wisdom and emotion .", "label": 1, "label_text": "positive"}
{"text": "the story 's pathetic and the gags are puerile . .", "label": 0, "label_text": "negative"}
{"text": "showtime is n't particularly assaultive , but it can still make you feel that you never want to see another car chase , explosion or gunfight again .", "label": 0, "label_text": "negative"}
{"text": "by the final whistle you 're convinced that this mean machine was a decent tv outing that just does n't have big screen magic .", "label": 0, "label_text": "negative"}
{"text": "first , for a movie that tries to be smart , it 's kinda dumb .", "label": 0, "label_text": "negative"}
{"text": "and people make fun of me for liking showgirls .", "label": 0, "label_text": "negative"}
{"text": "... the story simply putters along looking for astute observations and coming up blank .", "label": 0, "label_text": "negative"}
{"text": "it has a caffeinated , sloppy brilliance , sparkling with ideas you wish had been developed with more care , but animated by an energy that puts the dutiful efforts of more disciplined grade-grubbers to shame .", "label": 1, "label_text": "positive"}
{"text": "if you 're not deeply touched by this movie , check your pulse .", "label": 1, "label_text": "positive"}
{"text": "whether it 's the worst movie of 2002 , i ca n't say for sure : memories of rollerball have faded , and i skipped country bears .", "label": 0, "label_text": "negative"}
{"text": "children , christian or otherwise , deserve to hear the full story of jonah 's despair -- in all its agonizing , catch-22 glory -- even if they spend years trying to comprehend it .", "label": 1, "label_text": "positive"}
{"text": "muccino , who directed from his own screenplay , is a canny crowd pleaser , and the last kiss ... provides more than enough sentimental catharsis for a satisfying evening at the multiplex .", "label": 1, "label_text": "positive"}
{"text": "has a solid emotional impact .", "label": 1, "label_text": "positive"}
{"text": "dogtown is hollow , self-indulgent , and - worst of all - boring .", "label": 0, "label_text": "negative"}
{"text": "the sweetest thing leaves a bitter taste .", "label": 0, "label_text": "negative"}
{"text": "one of those films that seems tailor made to air on pay cable to offer some modest amusements when one has nothing else to watch .", "label": 0, "label_text": "negative"}
{"text": "has enough wit , energy and geniality to please not only the fanatical adherents on either side , but also people who know nothing about the subject and think they 're not interested .", "label": 1, "label_text": "positive"}
{"text": "lawrence should stick to his day job .", "label": 0, "label_text": "negative"}
{"text": "by turns numbingly dull-witted and disquietingly creepy .", "label": 0, "label_text": "negative"}
{"text": "buy is an accomplished actress , and this is a big , juicy role .", "label": 1, "label_text": "positive"}
{"text": "maid in manhattan proves that it 's easier to change the sheets than to change hackneyed concepts when it comes to dreaming up romantic comedies .", "label": 0, "label_text": "negative"}
{"text": "thought-provoking and stylish , if also somewhat hermetic .", "label": 1, "label_text": "positive"}
{"text": "a cleverly crafted but ultimately hollow mockumentary .", "label": 0, "label_text": "negative"}
{"text": "jacquot has filmed the opera exactly as the libretto directs , ideally capturing the opera 's drama and lyricism .", "label": 1, "label_text": "positive"}
{"text": "the misery of these people becomes just another voyeuristic spectacle , to be consumed and forgotten .", "label": 0, "label_text": "negative"}
{"text": "from a deceptively simple premise , this deeply moving french drama develops a startling story that works both as a detailed personal portrait and as a rather frightening examination of modern times .", "label": 1, "label_text": "positive"}
{"text": "unexpected , and often contradictory , truths emerge .", "label": 1, "label_text": "positive"}
{"text": "has the capability of effecting change and inspiring hope .", "label": 1, "label_text": "positive"}
{"text": "even if you 're an elvis person , you wo n't find anything to get excited about on this dvd .", "label": 0, "label_text": "negative"}
{"text": "together writer-director danny verete 's three tales comprise a powerful and reasonably fulfilling gestalt .", "label": 1, "label_text": "positive"}
{"text": "writer\\/director walter hill is in his hypermasculine element here , once again able to inject some real vitality and even art into a pulpy concept that , in many other hands would be completely forgettable .", "label": 1, "label_text": "positive"}
{"text": "goldbacher draws on an elegant visual sense and a talent for easy , seductive pacing ... but she and writing partner laurence coriat do n't manage an equally assured narrative coinage .", "label": 1, "label_text": "positive"}
{"text": "the script is smart and dark - hallelujah for small favors .", "label": 1, "label_text": "positive"}
{"text": "even though we know the outcome , the seesawing of the general 's fate in the arguments of competing lawyers has the stomach-knotting suspense of a legal thriller , while the testimony of witnesses lends the film a resonant undertone of tragedy .", "label": 1, "label_text": "positive"}
{"text": "you 're not merely watching history , you 're engulfed by it .", "label": 1, "label_text": "positive"}
{"text": "i am more offended by his lack of faith in his audience than by anything on display here .", "label": 0, "label_text": "negative"}
{"text": "we 're drawn in by the dark luster .", "label": 1, "label_text": "positive"}
{"text": "the darker elements of misogyny and unprovoked violence suffocate the illumination created by the two daughters and the sparse instances of humor meant to shine through the gloomy film noir veil .", "label": 0, "label_text": "negative"}
{"text": "it 's not a great monster movie .", "label": 0, "label_text": "negative"}
{"text": "it 's a lovely , sad dance highlighted by kwan 's unique directing style .", "label": 1, "label_text": "positive"}
{"text": "it 's so downbeat and nearly humorless that it becomes a chore to sit through -- despite some first-rate performances by its lead .", "label": 0, "label_text": "negative"}
{"text": "the all-french cast is marveilleux .", "label": 1, "label_text": "positive"}
{"text": "if the title is a jeopardy question , then the answer might be `` how does steven seagal come across these days ? ''", "label": 0, "label_text": "negative"}
{"text": "the emperor 's club , ruthless in its own placid way , finds one of our most conservative and hidebound movie-making traditions and gives it new texture , new relevance , new reality .", "label": 1, "label_text": "positive"}
{"text": "that storytelling has value can not be denied .", "label": 1, "label_text": "positive"}
{"text": "the whole thing comes off like a particularly amateurish episode of bewitched that takes place during spring break .", "label": 0, "label_text": "negative"}
{"text": "it 's hard to believe that something so short could be so flabby .", "label": 0, "label_text": "negative"}
{"text": "it establishes its ominous mood and tension swiftly , and if the suspense never rises to a higher level , it is nevertheless maintained throughout .", "label": 1, "label_text": "positive"}
{"text": "solondz may well be the only one laughing at his own joke", "label": 0, "label_text": "negative"}
{"text": "deep intelligence and a warm , enveloping affection breathe out of every frame .", "label": 1, "label_text": "positive"}
{"text": "swinging , the film makes it seem , is not a hobby that attracts the young and fit .", "label": 0, "label_text": "negative"}
{"text": "there 's a reason why halftime is only fifteen minutes long .", "label": 0, "label_text": "negative"}
{"text": "winds up being both revelatory and narcissistic , achieving some honest insight into relationships that most high-concept films candy-coat with pat storylines , precious circumstances and beautiful stars .", "label": 1, "label_text": "positive"}
{"text": "in its own floundering way , it gets to you .", "label": 1, "label_text": "positive"}
{"text": "behind the glitz , hollywood is sordid and disgusting .", "label": 0, "label_text": "negative"}
{"text": "this mild-mannered farce , directed by one of its writers , john c. walsh , is corny in a way that bespeaks an expiration date passed a long time ago .", "label": 0, "label_text": "negative"}
{"text": "with very little to add beyond the dark visions already relayed by superb recent predecessors like swimming with sharks and the player , this latest skewering ... may put off insiders and outsiders alike .", "label": 0, "label_text": "negative"}
{"text": "significantly better than its 2002 children 's - movie competition .", "label": 1, "label_text": "positive"}
{"text": "this is an elegantly balanced movie -- every member of the ensemble has something fascinating to do -- that does n't reveal even a hint of artifice .", "label": 1, "label_text": "positive"}
{"text": "cox creates a fluid and mesmerizing sequence of images to match the words of nijinsky 's diaries .", "label": 1, "label_text": "positive"}
{"text": "with the exception of mccoist , the players do n't have a clue on the park .", "label": 0, "label_text": "negative"}
{"text": "no amount of good acting is enough to save oleander 's uninspired story .", "label": 0, "label_text": "negative"}
{"text": "everyone 's to blame here .", "label": 0, "label_text": "negative"}
{"text": "evokes the 19th century with a subtlety that is an object lesson in period filmmaking .", "label": 1, "label_text": "positive"}
{"text": "an odd , haphazard , and inconsequential romantic comedy .", "label": 0, "label_text": "negative"}
{"text": "... another example of how sandler is losing his touch .", "label": 0, "label_text": "negative"}
{"text": "an awful lot like one of -lrb- spears ' -rrb- music videos in content -- except that it goes on for at least 90 more minutes and , worse , that you have to pay if you want to see it .", "label": 0, "label_text": "negative"}
{"text": "stale and clich\u00e9d to a fault .", "label": 0, "label_text": "negative"}
{"text": "... built on the premise that middle-class arkansas consists of monster truck-loving good ol' boys and peroxide blond honeys whose worldly knowledge comes from tv reruns and supermarket tabloids .", "label": 0, "label_text": "negative"}
{"text": "zellweger 's whiny pouty-lipped poof faced and spindly attempt at playing an ingenue makes her nomination as best actress even more of a an a", "label": 0, "label_text": "negative"}
{"text": "holofcener rejects patent solutions to dramatize life 's messiness from inside out , in all its strange quirks .", "label": 1, "label_text": "positive"}
{"text": "i still want my money back .", "label": 0, "label_text": "negative"}
{"text": "no one involved , save dash , shows the slightest aptitude for acting , and the script , credited to director abdul malik abbott and ernest ` tron ' anderson , seems entirely improvised .", "label": 0, "label_text": "negative"}
{"text": "it 's the kind of effectively creepy-scary thriller that has you fixating on a far corner of the screen at times because your nerves just ca n't take it any more .", "label": 1, "label_text": "positive"}
{"text": "narratively , trouble every day is a plodding mess .", "label": 0, "label_text": "negative"}
{"text": "well-done supernatural thriller with keen insights into parapsychological phenomena and the soulful nuances of the grieving process .", "label": 1, "label_text": "positive"}
{"text": "if there 's no art here , it 's still a good yarn -- which is nothing to sneeze at these days .", "label": 1, "label_text": "positive"}
{"text": "the cumulative effect of watching this 65-minute trifle is rather like being trapped while some weird relative trots out the video he took of the family vacation to stonehenge .", "label": 0, "label_text": "negative"}
{"text": "its sheer dynamism is infectious .", "label": 1, "label_text": "positive"}
{"text": "the film is reasonably entertaining , though it begins to drag two-thirds through , when the melodramatic aspects start to overtake the comedy .", "label": 1, "label_text": "positive"}
{"text": "simultaneously heart-breaking and very funny , the last kiss is really all about performances .", "label": 1, "label_text": "positive"}
{"text": "start reading your scripts before signing that dotted line .", "label": 0, "label_text": "negative"}
{"text": "jackson and co have brought back the value and respect for the term epic cinema .", "label": 1, "label_text": "positive"}
{"text": "a pathetically inane and unimaginative cross between xxx and vertical limit .", "label": 0, "label_text": "negative"}
{"text": "max pokes , provokes , takes expressionistic license and hits a nerve ... as far as art is concerned , it 's mission accomplished .", "label": 1, "label_text": "positive"}
{"text": "the power of shanghai ghetto , a documentary by dana janklowicz-mann and amir mann , rests in the voices of men and women , now in their 70s , who lived there in the 1940s .", "label": 1, "label_text": "positive"}
{"text": "` punch-drunk love is so convinced of its own brilliance that , if it were a person , you 'd want to smash its face in . '", "label": 0, "label_text": "negative"}
{"text": "a sentimental mess that never rings true .", "label": 0, "label_text": "negative"}
{"text": "a fascinating case study of flower-power liberation -- and the price that was paid for it .", "label": 1, "label_text": "positive"}
{"text": "-lrb- janey -rrb- forgets about her other obligations , leading to a tragedy which is somehow guessable from the first few minutes , maybe because it echoes the by now intolerable morbidity of so many recent movies .", "label": 0, "label_text": "negative"}
{"text": "the only problem is that , by the end , no one in the audience or the film seems to really care .", "label": 0, "label_text": "negative"}
{"text": "a film without surprise geared toward maximum comfort and familiarity .", "label": 0, "label_text": "negative"}
{"text": "... although this idea is `` new '' the results are tired .", "label": 0, "label_text": "negative"}
{"text": "remarkable for its excellent storytelling , its economical , compressed characterisations and for its profound humanity , it 's an adventure story and history lesson all in one .", "label": 1, "label_text": "positive"}
{"text": "mike white 's deft combination of serious subject matter and dark , funny humor make `` the good girl '' a film worth watching .", "label": 1, "label_text": "positive"}
{"text": "a film that will be best appreciated by those willing to endure its extremely languorous rhythms , waiting for happiness is ultimately thoughtful without having much dramatic impact .", "label": 1, "label_text": "positive"}
{"text": "this may be the first cartoon ever to look as if it were being shown on the projection television screen of a sports bar .", "label": 0, "label_text": "negative"}
{"text": "it 's a treat -- a delightful , witty , improbable romantic comedy with a zippy jazzy score ... grant and bullock make it look as though they are having so much fun .", "label": 1, "label_text": "positive"}
{"text": "the trouble is , its filmmakers run out of clever ideas and visual gags about halfway through .", "label": 0, "label_text": "negative"}
{"text": "even when crush departs from the 4w formula ... it feels like a glossy rehash .", "label": 0, "label_text": "negative"}
{"text": "nair does n't treat the issues lightly .", "label": 1, "label_text": "positive"}
{"text": "a compelling motion picture that illustrates an american tragedy .", "label": 1, "label_text": "positive"}
{"text": "it 's that painful .", "label": 0, "label_text": "negative"}
{"text": "smart , sassy interpretation of the oscar wilde play .", "label": 1, "label_text": "positive"}
{"text": "there 's nothing more satisfying during a summer of event movies than a spy thriller like the bourne identity that 's packed with just as much intelligence as action .", "label": 1, "label_text": "positive"}
{"text": "though writer\\/director bart freundlich 's film ultimately becomes a simplistic story about a dysfunctional parent-child relationship , it has some special qualities and the soulful gravity of crudup 's anchoring performance .", "label": 1, "label_text": "positive"}
{"text": "the early and middle passages are surprising in how much they engage and even touch us .", "label": 1, "label_text": "positive"}
{"text": "-lrb- cho 's face is -rrb- an amazing slapstick instrument , creating a scrapbook of living mug shots .", "label": 1, "label_text": "positive"}
{"text": "if ever such a dependable concept was botched in execution , this is it .", "label": 0, "label_text": "negative"}
{"text": "his -lrb- nelson 's -rrb- screenplay needs some serious re-working to show more of the dilemma , rather than have his characters stage shouting matches about it .", "label": 0, "label_text": "negative"}
{"text": "terminally brain dead production .", "label": 0, "label_text": "negative"}
{"text": "-lrb- grant -rrb- goes beyond his usual fluttering and stammering and captures the soul of a man in pain who gradually comes to recognize it and deal with it .", "label": 1, "label_text": "positive"}
{"text": "the movie suffers from two fatal ailments -- a dearth of vitality and a story that 's shapeless and uninflected .", "label": 0, "label_text": "negative"}
{"text": "bigelow handles the nuclear crisis sequences evenly but milks drama when she should be building suspense , and drags out too many scenes toward the end that should move quickly .", "label": 0, "label_text": "negative"}
{"text": "while most films these days are about nothing , this film seems to be about everything that 's plaguing the human spirit in a relentlessly globalizing world .", "label": 1, "label_text": "positive"}
{"text": "one senses in world traveler and in his earlier film that freundlich bears a grievous but obscure complaint against fathers , and circles it obsessively , without making contact .", "label": 0, "label_text": "negative"}
{"text": "well-meant but unoriginal .", "label": 0, "label_text": "negative"}
{"text": "it 's an effort to watch this movie , but it eventually pays off and is effective if you stick with it .", "label": 1, "label_text": "positive"}
{"text": "it 's burns ' visuals , characters and his punchy dialogue , not his plot , that carry waydowntown .", "label": 1, "label_text": "positive"}
{"text": "the real triumphs in igby come from philippe , who makes oliver far more interesting than the character 's lines would suggest , and sarandon , who could n't be better as a cruel but weirdly likable wasp matron .", "label": 1, "label_text": "positive"}
{"text": "the quiet american is n't a bad film , it 's just one that could easily wait for your pay per view dollar .", "label": 0, "label_text": "negative"}
{"text": "no. .", "label": 0, "label_text": "negative"}
{"text": "kapur weighs down the tale with bogus profundities .", "label": 0, "label_text": "negative"}
{"text": "my big fat greek wedding is that rare animal known as ' a perfect family film , ' because it 's about family .", "label": 1, "label_text": "positive"}
{"text": "even though many of these guys are less than adorable -lrb- their lamentations are pretty much self-centered -rrb- , there 's something vital about the movie .", "label": 1, "label_text": "positive"}
{"text": "while it may not add up to the sum of its parts , holofcener 's film offers just enough insight to keep it from being simpleminded , and the ensemble cast is engaging enough to keep you from shifting in your chair too often .", "label": 1, "label_text": "positive"}
{"text": "an ugly , revolting movie .", "label": 0, "label_text": "negative"}
{"text": "if you are into splatter movies , then you will probably have a reasonably good time with the salton sea .", "label": 1, "label_text": "positive"}
{"text": "the characterizations and dialogue lack depth or complexity , with the ironic exception of scooter .", "label": 0, "label_text": "negative"}
{"text": "shanghai ghetto may not be as dramatic as roman polanski 's the pianist , but its compassionate spirit soars every bit as high .", "label": 1, "label_text": "positive"}
{"text": "but it 's hardly a necessary enterprise .", "label": 0, "label_text": "negative"}
{"text": "ratliff 's two previous titles , plutonium circus and purgatory county show his penchant for wry , contentious configurations , and this film is part of that delicate canon .", "label": 1, "label_text": "positive"}
{"text": "distinctly sub-par ... more likely to drown a viewer in boredom than to send any shivers down his spine .", "label": 0, "label_text": "negative"}
{"text": "it 's a shame that the storyline and its underlying themes ... finally seem so impersonal or even shallow .", "label": 0, "label_text": "negative"}
{"text": "as it stands , crocodile hunter has the hurried , badly cobbled look of the 1959 godzilla , which combined scenes of a japanese monster flick with canned shots of raymond burr commenting on the monster 's path of destruction .", "label": 0, "label_text": "negative"}
{"text": "leigh succeeds in delivering a dramatic slap in the face that 's simultaneously painful and refreshing .", "label": 1, "label_text": "positive"}
{"text": "i liked the original short story but this movie , even at an hour and twenty-some minutes , it 's too long and it goes nowhere .", "label": 0, "label_text": "negative"}
{"text": "it 's the kind of under-inspired , overblown enterprise that gives hollywood sequels a bad name .", "label": 0, "label_text": "negative"}
{"text": "the movie starts with a legend and ends with a story that is so far-fetched it would be impossible to believe if it were n't true .", "label": 0, "label_text": "negative"}
{"text": "really does feel like a short stretched out to feature length .", "label": 0, "label_text": "negative"}
{"text": "a breezy blend of art , history , esoteric musings and philosophy .", "label": 1, "label_text": "positive"}
{"text": "unexpected moments of authentically impulsive humor are the hallmark of this bittersweet , uncommonly sincere movie that portrays the frank humanity of ... emotional recovery .", "label": 1, "label_text": "positive"}
{"text": "stands as a document of what it felt like to be a new yorker -- or , really , to be a human being -- in the weeks after 9\\/11 .", "label": 1, "label_text": "positive"}
{"text": "my wife is an actress works as well as it does because -lrb- the leads -rrb- are such a companionable couple .", "label": 1, "label_text": "positive"}
{"text": "about schmidt is nicholson 's goofy , heartfelt , mesmerizing king lear .", "label": 1, "label_text": "positive"}
{"text": "a comedy that is warm , inviting , and surprising .", "label": 1, "label_text": "positive"}
{"text": "hatfield and hicks make the oddest of couples , and in this sense the movie becomes a study of the gambles of the publishing world , offering a case study that exists apart from all the movie 's political ramifications .", "label": 1, "label_text": "positive"}
{"text": "the movie is so contrived , nonsensical and formulaic that , come to think of it , the day-old shelf would be a more appropriate location to store it .", "label": 0, "label_text": "negative"}
{"text": "this sensitive , smart , savvy , compelling coming-of-age drama delves into the passive-aggressive psychology of co-dependence and the struggle for self-esteem .", "label": 1, "label_text": "positive"}
{"text": "enigma looks great , has solid acting and a neat premise .", "label": 1, "label_text": "positive"}
{"text": "eventually , they will have a showdown , but , by then , your senses are as mushy as peas and you do n't care who fires the winning shot .", "label": 0, "label_text": "negative"}
{"text": "as warm as it is wise , deftly setting off uproarious humor with an underlying seriousness that sneaks up on the viewer , providing an experience that is richer than anticipated .", "label": 1, "label_text": "positive"}
{"text": "godard 's ode to tackling life 's wonderment is a rambling and incoherent manifesto about the vagueness of topical excess ... in praise of love remains a ponderous and pretentious endeavor that 's unfocused and tediously exasperating .", "label": 0, "label_text": "negative"}
{"text": "this ready-made midnight movie probably wo n't stand the cold light of day , but under the right conditions , it 's goofy -lrb- if not entirely wholesome -rrb- fun .", "label": 1, "label_text": "positive"}
{"text": "hampered -- no , paralyzed -- by a self-indulgent script ... that aims for poetry and ends up sounding like satire .", "label": 0, "label_text": "negative"}
{"text": "although sensitive to a fault , it 's often overwritten , with a surfeit of weighty revelations , flowery dialogue , and nostalgia for the past and roads not taken .", "label": 0, "label_text": "negative"}
{"text": "several uninteresting , unlikeable people do bad things to and with each other in `` unfaithful . ''", "label": 0, "label_text": "negative"}
{"text": "... a low rate annie featuring some kid who ca n't act , only echoes of jordan , and weirdo actor crispin glover screwing things up old school .", "label": 0, "label_text": "negative"}
{"text": "this version does justice both to stevenson and to the sci-fi genre .", "label": 1, "label_text": "positive"}
{"text": "surprisingly , considering that baird is a former film editor , the movie is rather choppy .", "label": 0, "label_text": "negative"}
{"text": "directing with a sure and measured hand , -lrb- haneke -rrb- steers clear of the sensational and offers instead an unflinching and objective look at a decidedly perverse pathology .", "label": 1, "label_text": "positive"}
{"text": "... it was n't the subject matter that ultimately defeated the film ... it was the unfulfilling , incongruous , `` wait a second , did i miss something ? ''", "label": 0, "label_text": "negative"}
{"text": "wiseman is patient and uncompromising , letting his camera observe and record the lives of women torn apart by a legacy of abuse .", "label": 1, "label_text": "positive"}
{"text": "it 's a compelling and horrifying story , and the laramie project is worthwhile for reminding us that this sort of thing does , in fact , still happen in america .", "label": 1, "label_text": "positive"}
{"text": "ub equally spoofs and celebrates the more outre aspects of ` black culture ' and the dorkier aspects of ` white culture , ' even as it points out how inseparable the two are .", "label": 1, "label_text": "positive"}
{"text": "full frontal , which opens today nationwide , could almost be classified as a movie-industry satire , but it lacks the generous inclusiveness that is the genre 's definitive , if disingenuous , feature .", "label": 0, "label_text": "negative"}
{"text": "ultimately ... the movie is too heady for children , and too preachy for adults .", "label": 0, "label_text": "negative"}
{"text": "could n't someone take rob schneider and have him switch bodies with a funny person ?", "label": 0, "label_text": "negative"}
{"text": "in the wrong hands , i.e. peploe 's , it 's simply unbearable", "label": 0, "label_text": "negative"}
{"text": "what saves it ... and makes it one of the better video-game-based flicks , is that the film acknowledges upfront that the plot makes no sense , such that the lack of linearity is the point of emotional and moral departure for protagonist alice .", "label": 1, "label_text": "positive"}
{"text": "like an afterschool special with costumes by gianni versace , mad love looks better than it feels .", "label": 0, "label_text": "negative"}
{"text": "a strong script , powerful direction and splendid production design allows us to be transported into the life of wladyslaw szpilman , who is not only a pianist , but a good human being .", "label": 1, "label_text": "positive"}
{"text": "miller tells this very compelling tale with little fuss or noise , expertly plucking tension from quiet .", "label": 1, "label_text": "positive"}
{"text": "it has no affect on the kurds , but it wore me down .", "label": 0, "label_text": "negative"}
{"text": "the wanton slipperiness of \\* corpus and its amiable jerking and reshaping of physical time and space would make it a great piece to watch with kids and use to introduce video as art .", "label": 1, "label_text": "positive"}
{"text": "the real star of this movie is the score , as in the songs translate well to film , and it 's really well directed .", "label": 1, "label_text": "positive"}
{"text": "instead of letting the laughs come as they may , lawrence unleashes his trademark misogyny -- er , comedy -- like a human volcano or an overflowing septic tank , take your pick .", "label": 0, "label_text": "negative"}
{"text": "this tuxedo ... should have been sent back to the tailor for some major alterations .", "label": 0, "label_text": "negative"}
{"text": "ever see one of those comedies that just seem like a bad idea from frame one ?", "label": 0, "label_text": "negative"}
{"text": "the film is impressive for the sights and sounds of the wondrous beats the world has to offer .", "label": 1, "label_text": "positive"}
{"text": "for most of its footage , the new thriller proves that director m. night shyamalan can weave an eerie spell and that mel gibson can gasp , shudder and even tremble without losing his machismo .", "label": 1, "label_text": "positive"}
{"text": "downright transparent is the script 's endless assault of embarrassingly ham-fisted sex jokes that reek of a script rewrite designed to garner the film a `` cooler '' pg-13 rating .", "label": 0, "label_text": "negative"}
{"text": "the performances are so overstated , the effect comes off as self-parody .", "label": 0, "label_text": "negative"}
{"text": "in terms of execution this movie is careless and unfocused .", "label": 0, "label_text": "negative"}
{"text": "the story ultimately takes hold and grips hard .", "label": 1, "label_text": "positive"}
{"text": "the whole movie is simply a lazy exercise in bad filmmaking that asks you to not only suspend your disbelief but your intelligence as well .", "label": 0, "label_text": "negative"}
{"text": "it puts washington , as honest working man john q. archibald , on a pedestal , then keeps lifting the pedestal higher .", "label": 1, "label_text": "positive"}
{"text": "i have not been this disappointed by a movie in a long time .", "label": 0, "label_text": "negative"}
{"text": "an alternately fascinating and frustrating documentary .", "label": 1, "label_text": "positive"}
{"text": "a directorial tour de force by bernard rose , ivans xtc .", "label": 1, "label_text": "positive"}
{"text": "unfortunately , one hour photo lives down to its title .", "label": 0, "label_text": "negative"}
{"text": "for a guy who has waited three years with breathless anticipation for a new hal hartley movie to pore over , no such thing is a big letdown .", "label": 0, "label_text": "negative"}
{"text": "beautifully produced .", "label": 1, "label_text": "positive"}
{"text": "a compelling coming-of-age drama about the arduous journey of a sensitive young girl through a series of foster homes and a fierce struggle to pull free from her dangerous and domineering mother 's hold over her .", "label": 1, "label_text": "positive"}
{"text": "lee 's achievement extends to his supple understanding of the role that brown played in american culture as an athlete , a movie star , and an image of black indomitability .", "label": 1, "label_text": "positive"}
{"text": "it 's definitely an improvement on the first blade , since it does n't take itself so deadly seriously .", "label": 1, "label_text": "positive"}
{"text": "yet this one makes up for in heart what it lacks in outright newness .", "label": 1, "label_text": "positive"}
{"text": "the most memorable moment was when green threw medical equipment at a window ; not because it was particularly funny , but because i had a serious urge to grab the old lady at the end of my aisle 's walker and toss it at the screen in frustration .", "label": 0, "label_text": "negative"}
{"text": "the premise of `` abandon '' holds promise , ... but its delivery is a complete mess .", "label": 0, "label_text": "negative"}
{"text": "shyamalan offers copious hints along the way -- myriad signs , if you will -- that beneath the familiar , funny surface is a far bigger , far more meaningful story than one in which little green men come to earth for harvesting purposes .", "label": 1, "label_text": "positive"}
{"text": "call me a cynic , but there 's something awfully deadly about any movie with a life-affirming message .", "label": 0, "label_text": "negative"}
{"text": "we started to wonder if ... some unpaid intern had just typed ` chris rock , ' ` anthony hopkins ' and ` terrorists ' into some univac-like script machine .", "label": 0, "label_text": "negative"}
{"text": "it 's hard to imagine that even very small children will be impressed by this tired retread .", "label": 0, "label_text": "negative"}
{"text": "the art direction is often exquisite , and the anthropomorphic animal characters are beautifully realized through clever makeup design , leaving one to hope that the eventual dvd release will offer subtitles and the original italian-language soundtrack .", "label": 1, "label_text": "positive"}
{"text": "the problem with movies about angels is they have a tendency to slip into hokum .", "label": 0, "label_text": "negative"}
{"text": "lazy filmmaking , with the director taking a hands-off approach when he should have shaped the story to show us why it 's compelling .", "label": 0, "label_text": "negative"}
{"text": "like smoke signals , the film is also imbued with strong themes of familial ties and spirituality that are powerful and moving without stooping to base melodrama", "label": 1, "label_text": "positive"}
{"text": "as with so many merchandised-to-the-max movies of this type , more time appears to have gone into recruiting the right bands for the playlist and the costuming of the stars than into the script , which has a handful of smart jokes and not much else .", "label": 0, "label_text": "negative"}
{"text": "the film 's images give a backbone to the company and provide an emotional edge to its ultimate demise .", "label": 1, "label_text": "positive"}
{"text": "stuffed to the brim with ideas , american instigator michael moore 's film is a rambling examination of american gun culture that uses his usual modus operandi of crucifixion through juxtaposition .", "label": 1, "label_text": "positive"}
{"text": "press the delete key .", "label": 0, "label_text": "negative"}
{"text": "... the kind of entertainment that parents love to have their kids see .", "label": 1, "label_text": "positive"}
{"text": "for all its visual panache and compelling supporting characters , the heart of the film rests in the relationship between sullivan and his son .", "label": 1, "label_text": "positive"}
{"text": "imamura has said that warm water under a red bridge is a poem to the enduring strengths of women .", "label": 1, "label_text": "positive"}
{"text": "a grating , emaciated flick .", "label": 0, "label_text": "negative"}
{"text": "it 's plotless , shapeless -- and yet , it must be admitted , not entirely humorless .", "label": 0, "label_text": "negative"}
{"text": "with a tone as variable as the cinematography , schaeffer 's film never settles into the light-footed enchantment the material needs , and the characters ' quirks and foibles never jell into charm .", "label": 0, "label_text": "negative"}
{"text": "a very slow , uneventful ride around a pretty tattered old carousel .", "label": 0, "label_text": "negative"}
{"text": "jackson is always watchable .", "label": 1, "label_text": "positive"}
{"text": "showtime is a fine-looking film with a bouncy score and a clutch of lively songs for deft punctuation .", "label": 1, "label_text": "positive"}
{"text": "mib ii is a movie that makes it possible for the viewer to doze off for a few minutes or make several runs to the concession stand and\\/or restroom and not feel as if he or she has missed anything .", "label": 0, "label_text": "negative"}
{"text": "... bright , intelligent , and humanly funny film .", "label": 1, "label_text": "positive"}
{"text": "too bad kramer could n't make a guest appearance to liven things up .", "label": 0, "label_text": "negative"}
{"text": "300 years of russian history and culture compressed into an evanescent , seamless and sumptuous stream of consciousness .", "label": 1, "label_text": "positive"}
{"text": "the modern remake of dumas 's story is long on narrative and -lrb- too -rrb- short on action .", "label": 0, "label_text": "negative"}
{"text": "seagal is painfully foolish in trying to hold onto what 's left of his passe ' chopsocky glory .", "label": 0, "label_text": "negative"}
{"text": "the enjoyable undercover brother , a zany mix of saturday night live-style parody , '70s blaxploitation films and goofball action comedy gone wild , dishes out a ton of laughs that everyone can enjoy .", "label": 1, "label_text": "positive"}
{"text": "fantastic !", "label": 1, "label_text": "positive"}
{"text": "there 's not a spark of new inspiration in it , just more of the same , done with noticeably less energy and imagination .", "label": 0, "label_text": "negative"}
{"text": "`` red dragon '' is entertaining .", "label": 1, "label_text": "positive"}
{"text": "hoffman waits too long to turn his movie in an unexpected direction , and even then his tone retains a genteel , prep-school quality that feels dusty and leatherbound .", "label": 0, "label_text": "negative"}
{"text": "secretary is just too original to be ignored .", "label": 1, "label_text": "positive"}
{"text": "while cherish does n't completely survive its tonal transformation from dark comedy to suspense thriller , it 's got just enough charm and appealing character quirks to forgive that still serious problem .", "label": 1, "label_text": "positive"}
{"text": "the lack of naturalness makes everything seem self-consciously poetic and forced ... it 's a pity that -lrb- nelson 's -rrb- achievement does n't match his ambition .", "label": 0, "label_text": "negative"}
{"text": "graham greene 's novel of colonialism and empire is elevated by michael caine 's performance as a weary journalist in a changing world .", "label": 1, "label_text": "positive"}
{"text": "the movie is so resolutely cobbled together out of older movies that it even uses a totally unnecessary prologue , just because it seems obligatory .", "label": 0, "label_text": "negative"}
{"text": "my big fat greek wedding is not only the best date movie of the year , it 's also a -- dare i say it twice -- delightfully charming -- and totally american , i might add -- slice of comedic bliss .", "label": 1, "label_text": "positive"}
{"text": "an off-beat and fanciful film about the human need for monsters to blame for all that is amiss in the world .", "label": 1, "label_text": "positive"}
{"text": "this thing works on no level whatsoever for me .", "label": 0, "label_text": "negative"}
{"text": "a selection of scenes in search of a movie .", "label": 0, "label_text": "negative"}
{"text": "one of the most gloriously unsubtle and adrenalized extreme shockers since the evil dead .", "label": 1, "label_text": "positive"}
{"text": "we do get the distinct impression that this franchise is drawing to a close .", "label": 0, "label_text": "negative"}
{"text": "an unholy mess , driven by the pathetic idea that if you shoot something on crummy-looking videotape , it must be labelled ` hip ' , ` innovative ' and ` realistic ' .", "label": 0, "label_text": "negative"}
{"text": "in the end , the weight of water comes to resemble the kind of soft-core twaddle you 'd expect to see on showtime 's ` red shoe diaries . '", "label": 0, "label_text": "negative"}
{"text": "meticulously uncovers a trail of outrageous force and craven concealment .", "label": 1, "label_text": "positive"}
{"text": "even if the ring has a familiar ring , it 's still unusually crafty and intelligent for hollywood horror .", "label": 1, "label_text": "positive"}
{"text": "time is a beautiful film to watch , an interesting and at times captivating take on loss and loneliness .", "label": 1, "label_text": "positive"}
{"text": "a moving and weighty depiction of one family 's attempts to heal after the death of a child .", "label": 1, "label_text": "positive"}
{"text": "it 's replaced by some dramatic scenes that are jarring and deeply out of place in what could have -lrb- and probably should have -rrb- been a lighthearted comedy .", "label": 0, "label_text": "negative"}
{"text": "even if you do n't understand what on earth is going on , this is a movie that will stimulate hours of post viewing discussion , if only to be reminded of who did what to whom and why .", "label": 1, "label_text": "positive"}
{"text": "... watching it was painful .", "label": 0, "label_text": "negative"}
{"text": "mostly honest , this somber picture reveals itself slowly , intelligently , artfully .", "label": 1, "label_text": "positive"}
{"text": "the story line may be 127 years old , but el crimen del padre amaro ... could n't be more timely in its despairing vision of corruption within the catholic establishment .", "label": 1, "label_text": "positive"}
{"text": "wait to see it then .", "label": 0, "label_text": "negative"}
{"text": "unless there are zoning ordinances to protect your community from the dullest science fiction , impostor is opening today at a theater near you .", "label": 0, "label_text": "negative"}
{"text": "does a good job of establishing a time and place , and of telling a fascinating character 's story .", "label": 1, "label_text": "positive"}
{"text": "it 's supposed to be a romantic comedy - it suffers from too much norma rae and not enough pretty woman .", "label": 0, "label_text": "negative"}
{"text": "tries to work in the same vein as the brilliance of animal house but instead comes closer to the failure of the third revenge of the nerds sequel .", "label": 0, "label_text": "negative"}
{"text": "for those who pride themselves on sophisticated , discerning taste , this might not seem like the proper cup of tea , however it is almost guaranteed that even the stuffiest cinema goers will laugh their \\*\\*\\* off for an hour-and-a-half .", "label": 1, "label_text": "positive"}
{"text": "a film with contemporary political resonance illustrated by a winning family story .", "label": 1, "label_text": "positive"}
{"text": "disney again ransacks its archives for a quick-buck sequel .", "label": 0, "label_text": "negative"}
{"text": "payami tries to raise some serious issues about iran 's electoral process , but the result is a film that 's about as subtle as a party political broadcast .", "label": 0, "label_text": "negative"}
{"text": "one of the most incoherent features in recent memory .", "label": 0, "label_text": "negative"}
{"text": "a wry , affectionate delight .", "label": 1, "label_text": "positive"}
{"text": "brosnan gives a portrayal as solid and as perfect as his outstanding performance as bond in die another day .", "label": 1, "label_text": "positive"}
{"text": "the problem with the mayhem in formula 51 is not that it 's offensive , but that it 's boring .", "label": 0, "label_text": "negative"}
{"text": "a three-hour cinema master class .", "label": 1, "label_text": "positive"}
{"text": "a quirky comedy set in newfoundland that cleverly captures the dry wit that 's so prevalent on the rock .", "label": 1, "label_text": "positive"}
{"text": "may not be a breakthrough in filmmaking , but it is unwavering and arresting .", "label": 1, "label_text": "positive"}
{"text": "caruso sometimes descends into sub-tarantino cuteness ... but for the most part he makes sure the salton sea works the way a good noir should , keeping it tight and nasty .", "label": 1, "label_text": "positive"}
{"text": "the rest of the film ... is dudsville .", "label": 0, "label_text": "negative"}
{"text": "brutally honest and told with humor and poignancy , which makes its message resonate .", "label": 1, "label_text": "positive"}
{"text": "... a good film that must have baffled the folks in the marketing department .", "label": 1, "label_text": "positive"}
{"text": "director uwe boll and writer robert dean klein fail to generate any interest in an unsympathetic hero caught up in an intricate plot that while cleverly worked out , can not overcome blah characters .", "label": 0, "label_text": "negative"}
{"text": "the metaphors are provocative , but too often , the viewer is left puzzled by the mechanics of the delivery .", "label": 0, "label_text": "negative"}
{"text": "works better in the conception than it does in the execution ... winds up seeming just a little too clever .", "label": 0, "label_text": "negative"}
{"text": "wonderful fencing scenes and an exciting plot make this an eminently engrossing film .", "label": 1, "label_text": "positive"}
{"text": "a bold -lrb- and lovely -rrb- experiment that will almost certainly bore most audiences into their own brightly colored dreams .", "label": 1, "label_text": "positive"}
{"text": "a wonderfully warm human drama that remains vividly in memory long after viewing", "label": 1, "label_text": "positive"}
{"text": "if any of them list this ` credit ' on their resumes in the future , that 'll be much funnier than anything in the film ...", "label": 0, "label_text": "negative"}
{"text": "after you laugh once -lrb- maybe twice -rrb- , you will have completely forgotten the movie by the time you get back to your car in the parking lot .", "label": 0, "label_text": "negative"}
{"text": "the hanukkah spirit seems fried in pork .", "label": 0, "label_text": "negative"}
{"text": "there are plenty of scenes in frida that do work , but rarely do they involve the title character herself .", "label": 1, "label_text": "positive"}
{"text": "it is scott 's convincing portrayal of roger the sad cad that really gives the film its oomph .", "label": 1, "label_text": "positive"}
{"text": "4ever has the same sledgehammer appeal as pokemon videos , but it breathes more on the big screen and induces headaches more slowly .", "label": 1, "label_text": "positive"}
{"text": "a chilling tale of one of the great crimes of 20th century france : the murder of two rich women by their servants in 1933 .", "label": 1, "label_text": "positive"}
{"text": "despite all the closed-door hanky-panky , the film is essentially juiceless .", "label": 0, "label_text": "negative"}
{"text": "it 's one long bore .", "label": 0, "label_text": "negative"}
{"text": "if you are curious to see the darker side of what 's going on with young tv actors -lrb- dawson leery did what ?!? -rrb- , or see some interesting storytelling devices , you might want to check it out , but there 's nothing very attractive about this movie .", "label": 0, "label_text": "negative"}
{"text": "it has a dashing and resourceful hero ; a lisping , reptilian villain ; big fights ; big hair ; lavish period scenery ; and a story just complicated enough to let you bask in your own cleverness as you figure it out .", "label": 1, "label_text": "positive"}
{"text": "none of this is very original , and it is n't particularly funny .", "label": 0, "label_text": "negative"}
{"text": "ice age wo n't drop your jaw , but it will warm your heart , and i 'm giving it a strong thumbs up .", "label": 1, "label_text": "positive"}
{"text": "a tasty masala .", "label": 1, "label_text": "positive"}
{"text": "but it does have one saving grace .", "label": 1, "label_text": "positive"}
{"text": "one ca n't deny its seriousness and quality .", "label": 1, "label_text": "positive"}
{"text": "piccoli gives a superb performance full of deep feeling .", "label": 1, "label_text": "positive"}
{"text": "it 'll keep you wide awake and ... very tense .", "label": 1, "label_text": "positive"}
{"text": "an empty , purposeless exercise .", "label": 0, "label_text": "negative"}
{"text": "too bad .", "label": 0, "label_text": "negative"}
{"text": "rich in shadowy metaphor and as sharp as a samurai sword , jiang wen 's devils on the doorstep is a wartime farce in the alternately comic and gut-wrenching style of joseph heller or kurt vonnegut .", "label": 1, "label_text": "positive"}
{"text": "can be classified as one of those ` alternate reality ' movies ... except that it would have worked so much better dealing in only one reality .", "label": 0, "label_text": "negative"}
{"text": "despite some strong performances , never rises above the level of a telanovela .", "label": 0, "label_text": "negative"}
{"text": "painfully padded .", "label": 0, "label_text": "negative"}
{"text": "the sum of all fears is remarkably fuddled about motives and context , which drains it of the dramatic substance that would shake us in our boots -lrb- or cinema seats -rrb- .", "label": 0, "label_text": "negative"}
{"text": "a diverse and astonishingly articulate cast of palestinian and israeli children .", "label": 1, "label_text": "positive"}
{"text": "highly recommended viewing for its courage , ideas , technical proficiency and great acting .", "label": 1, "label_text": "positive"}
{"text": "none of this is meaningful or memorable , but frosting is n't , either , and you would n't turn down a big bowl of that , would you ?", "label": 1, "label_text": "positive"}
{"text": "a gripping documentary that reveals how deep the antagonism lies in war-torn jerusalem .", "label": 1, "label_text": "positive"}
{"text": "i had a dream that a smart comedy would come along to rescue me from a summer of teen-driven , toilet-humor codswallop , and its name was earnest .", "label": 1, "label_text": "positive"}
{"text": "a delightful surprise because despite all the backstage drama , this is a movie that tells stories that work -- is charming , is moving , is funny and looks professional .", "label": 1, "label_text": "positive"}
{"text": "for all the wit and hoopla , festival in cannes offers rare insight into the structure of relationships .", "label": 1, "label_text": "positive"}
{"text": "every joke is repeated at least -- annoying , is n't it ?", "label": 0, "label_text": "negative"}
{"text": "` anyone with a passion for cinema , and indeed sex , should see it as soon as possible . '", "label": 1, "label_text": "positive"}
{"text": "a refreshing change from the usual whoopee-cushion effort aimed at the youth market .", "label": 1, "label_text": "positive"}
{"text": "... an interesting slice of history .", "label": 1, "label_text": "positive"}
{"text": "for dance completists only .", "label": 0, "label_text": "negative"}
{"text": "it has the air of a surprisingly juvenile lark , a pop-influenced prank whose charms are immediately apparent and wear thin with repetition .", "label": 0, "label_text": "negative"}
{"text": "it 's uninteresting .", "label": 0, "label_text": "negative"}
{"text": "bray is completely at sea ; with nothing but a savage garden music video on his resume , he has no clue about making a movie .", "label": 0, "label_text": "negative"}
{"text": "a tone poem of transgression .", "label": 1, "label_text": "positive"}
{"text": "seemingly a vehicle to showcase the canadian 's inane ramblings , stealing harvard is a smorgasbord of soliloquies about nothing delivered by the former mr. drew barrymore .", "label": 0, "label_text": "negative"}
{"text": "confusion is one of my least favourite emotions , especially when i have to put up with 146 minutes of it .", "label": 0, "label_text": "negative"}
{"text": "road to perdition does display greatness , and it 's worth seeing .", "label": 1, "label_text": "positive"}
{"text": "ultimately , sarah 's dedication to finding her husband seems more psychotic than romantic , and nothing in the movie makes a convincing case that one woman 's broken heart outweighs all the loss we witness .", "label": 0, "label_text": "negative"}
{"text": "an intense and effective film about loneliness and the chilly anonymity of the environments where so many of us spend so much of our time .", "label": 1, "label_text": "positive"}
{"text": "one of the worst movies of the year .", "label": 0, "label_text": "negative"}
{"text": "like a soft drink that 's been sitting open too long : it 's too much syrup and not enough fizz .", "label": 0, "label_text": "negative"}
{"text": "too bad writer-director adam rifkin situates it all in a plot as musty as one of the golden eagle 's carpets .", "label": 0, "label_text": "negative"}
{"text": "it has more in common with a fireworks display than a movie , which normally is expected to have characters and a storyline .", "label": 0, "label_text": "negative"}
{"text": "a captivatingly quirky hybrid of character portrait , romantic comedy and beat-the-clock thriller .", "label": 1, "label_text": "positive"}
{"text": "manages to delight without much of a story .", "label": 1, "label_text": "positive"}
{"text": "... an hour-and-a-half of inoffensive , unmemorable filler .", "label": 0, "label_text": "negative"}
{"text": "may take its sweet time to get wherever it 's going , but if you have the patience for it , you wo n't feel like it 's wasted yours .", "label": 1, "label_text": "positive"}
{"text": "ultimately , the film never recovers from the clumsy clich\u00e9 of the ugly american abroad , and the too-frosty exterior ms. paltrow employs to authenticate her british persona is another liability .", "label": 0, "label_text": "negative"}
{"text": "in the book-on-tape market , the film of `` the kid stays in the picture '' would be an abridged edition", "label": 0, "label_text": "negative"}
{"text": "it is bad , but certainly not without merit as entertainment .", "label": 0, "label_text": "negative"}
{"text": "high crimes is a cinematic misdemeanor , a routine crime thriller remarkable only for its lack of logic and misuse of two fine actors , morgan freeman and ashley judd .", "label": 0, "label_text": "negative"}
{"text": "the project 's filmmakers forgot to include anything even halfway scary as they poorly rejigger fatal attraction into a high school setting .", "label": 0, "label_text": "negative"}
{"text": "a high-spirited buddy movie about the reunion of berlin anarchists who face arrest 15 years after their crime .", "label": 1, "label_text": "positive"}
{"text": "... one of the most entertaining monster movies in ages ...", "label": 1, "label_text": "positive"}
{"text": "an infinitely wittier version of the home alone formula .", "label": 1, "label_text": "positive"}
{"text": "devoid of any of the qualities that made the first film so special .", "label": 0, "label_text": "negative"}
{"text": "succeeds where its recent predecessor miserably fails because it demands that you suffer the dreadfulness of war from both sides .", "label": 1, "label_text": "positive"}
{"text": "fontaine masterfully creates a portrait of two strong men in conflict , inextricably entwined through family history , each seeing himself in the other , neither liking what he sees .", "label": 1, "label_text": "positive"}
{"text": "everyone 's insecure in lovely and amazing , a poignant and wryly amusing film about mothers , daughters and their relationships .", "label": 1, "label_text": "positive"}
{"text": "seemingly disgusted with the lazy material and the finished product 's unshapely look , director fisher stevens inexplicably dips key moments from the film in waking life water colors .", "label": 0, "label_text": "negative"}
{"text": "it 's also curious to note that this film , like the similarly ill-timed antitrust , is easily as bad at a fraction the budget .", "label": 0, "label_text": "negative"}
{"text": "do n't let the subtitles fool you ; the movie only proves that hollywood no longer has a monopoly on mindless action .", "label": 0, "label_text": "negative"}
{"text": "the only type of lives this glossy comedy-drama resembles are ones in formulaic mainstream movies .", "label": 0, "label_text": "negative"}
{"text": "fulford-wierzbicki ... deftly captures the wise-beyond-her-years teen .", "label": 1, "label_text": "positive"}
{"text": "you see the movie and you think , zzzzzzzzz .", "label": 0, "label_text": "negative"}
{"text": "much of this slick and sprightly cgi feature is sufficiently funny to amuse even the most resolutely unreligious parents who escort their little ones to megaplex screenings .", "label": 1, "label_text": "positive"}
{"text": "a tightly directed , highly professional film that 's old-fashioned in all the best possible ways .", "label": 1, "label_text": "positive"}
{"text": "confessions is without a doubt a memorable directorial debut from king hunk .", "label": 1, "label_text": "positive"}
{"text": "best enjoyed as a work of fiction inspired by real-life events .", "label": 1, "label_text": "positive"}
{"text": "this is a heartfelt story ... it just is n't a very involving one .", "label": 0, "label_text": "negative"}
{"text": "schnitzler does a fine job contrasting the sleekness of the film 's present with the playful paranoia of the film 's past . '", "label": 1, "label_text": "positive"}
{"text": "george clooney , in his first directorial effort , presents this utterly ridiculous shaggy dog story as one of the most creative , energetic and original comedies to hit the screen in years .", "label": 1, "label_text": "positive"}
{"text": "` martin lawrence live ' is so self-pitying , i almost expected there to be a collection taken for the comedian at the end of the show .", "label": 0, "label_text": "negative"}
{"text": "the screenplay does too much meandering , norton has to recite bland police procedural details , fiennes wanders around in an attempt to seem weird and distanced , hopkins looks like a drag queen .", "label": 0, "label_text": "negative"}
{"text": "if oscar had a category called best bad film you thought was going to be really awful but was n't , guys would probably be duking it out with the queen of the damned for the honor .", "label": 0, "label_text": "negative"}
{"text": "anyone else who may , for whatever reason , be thinking about going to see this movie is hereby given fair warning .", "label": 0, "label_text": "negative"}
{"text": "i could n't help but feel the wasted potential of this slapstick comedy .", "label": 0, "label_text": "negative"}
{"text": "the latest vapid actor 's exercise to appropriate the structure of arthur schnitzler 's reigen .", "label": 0, "label_text": "negative"}
{"text": "majidi 's direction has never been smoother or more confident .", "label": 1, "label_text": "positive"}
{"text": "there 's only one way to kill michael myers for good : stop buying tickets to these movies .", "label": 0, "label_text": "negative"}
{"text": "fear permeates the whole of stortelling , todd solondz ' oftentimes funny , yet ultimately cowardly autocritique .", "label": 1, "label_text": "positive"}
{"text": "falsehoods pile up , undermining the movie 's reality and stifling its creator 's comic voice .", "label": 0, "label_text": "negative"}
{"text": "bland but harmless .", "label": 0, "label_text": "negative"}
{"text": "like leafing through an album of photos accompanied by the sketchiest of captions .", "label": 0, "label_text": "negative"}
{"text": "judd 's characters ought to pick up the durable best seller smart women , foolish choices for advice .", "label": 0, "label_text": "negative"}
{"text": "the criticism never rises above easy , cynical potshots at morally bankrupt characters ...", "label": 0, "label_text": "negative"}
{"text": "adolescents will be adequately served by the movie 's sophomoric blend of shenanigans and slapstick , although the more lascivious-minded might be disappointed in the relative modesty of a movie that sports a ` topless tutorial service . '", "label": 1, "label_text": "positive"}
{"text": "about the best thing you could say about narc is that it 's a rock-solid little genre picture .", "label": 1, "label_text": "positive"}
{"text": "an unbelievably stupid film , though occasionally fun enough to make you forget its absurdity .", "label": 0, "label_text": "negative"}
{"text": "star\\/producer salma hayek and director julie taymor have infused frida with a visual style unique and inherent to the titular character 's paintings and in the process created a masterful work of art of their own .", "label": 1, "label_text": "positive"}
{"text": "what -lrb- denis -rrb- accomplishes in his chilling , unnerving film is a double portrait of two young women whose lives were as claustrophic , suffocating and chilly as the attics to which they were inevitably consigned .", "label": 1, "label_text": "positive"}
{"text": "to build a feel-good fantasy around a vain dictator-madman is off-putting , to say the least , not to mention inappropriate and wildly undeserved .", "label": 0, "label_text": "negative"}
{"text": "a generic bloodbath that often becomes laughably unbearable when it is n't merely offensive .", "label": 0, "label_text": "negative"}
{"text": "judith and zaza 's extended bedroom sequence ... is so intimate and sensual and funny and psychologically self-revealing that it makes most of what passes for sex in the movies look like cheap hysterics .", "label": 1, "label_text": "positive"}
{"text": "with an unusual protagonist -lrb- a kilt-wearing jackson -rrb- and subject matter , the improbable `` formula 51 '' is somewhat entertaining , but it could have been much stronger .", "label": 1, "label_text": "positive"}
{"text": "this is the kind of movie during which you want to bang your head on the seat in front of you , at its cluelessness , at its idiocy , at its utterly misplaced earnestness .", "label": 0, "label_text": "negative"}
{"text": "its appeal will probably limited to lds church members and undemanding armchair tourists .", "label": 0, "label_text": "negative"}
{"text": "the latest adam sandler assault and possibly the worst film of the year .", "label": 0, "label_text": "negative"}
{"text": "the determination of pinochet 's victims to seek justice , and their often heartbreaking testimony , spoken directly into director patricio guzman 's camera , pack a powerful emotional wallop .", "label": 1, "label_text": "positive"}
{"text": "a beautiful , timeless and universal tale of heated passions -- jealousy , betrayal , forgiveness and murder .", "label": 1, "label_text": "positive"}
{"text": "hill looks to be going through the motions , beginning with the pale script .", "label": 0, "label_text": "negative"}
{"text": "who needs mind-bending drugs when they can see this , the final part of the ` qatsi ' trilogy , directed by godfrey reggio , with music by philip glass ?", "label": 1, "label_text": "positive"}
{"text": "disjointed parody .", "label": 0, "label_text": "negative"}
{"text": "typical anim\u00e9 , with cheapo animation -lrb- like saturday morning tv in the '60s -rrb- , a complex sword-and-sorcery plot and characters who all have big round eyes and japanese names .", "label": 0, "label_text": "negative"}
{"text": "you ca n't believe anyone would really buy this stuff .", "label": 0, "label_text": "negative"}
{"text": "the plot is nothing but boilerplate clich\u00e9s from start to finish , and the script assumes that not only would subtlety be lost on the target audience , but that it 's also too stupid to realize that they 've already seen this exact same movie a hundred times", "label": 0, "label_text": "negative"}
{"text": "twenty years later , e.t. is still a cinematic touchstone .", "label": 1, "label_text": "positive"}
{"text": "angela gheorghiu as famous prima donna floria tosca , roberto alagna as her lover mario cavaradossi , and ruggero as the villainous , lecherous police chief scarpia , all sing beautifully and act adequately .", "label": 1, "label_text": "positive"}
{"text": "gondry 's direction is adequate ... but what gives human nature its unique feel is kaufman 's script .", "label": 1, "label_text": "positive"}
{"text": "though this rude and crude film does deliver a few gut-busting laughs , its digs at modern society are all things we 've seen before .", "label": 0, "label_text": "negative"}
{"text": "one of the most exciting action films to come out of china in recent years .", "label": 1, "label_text": "positive"}
{"text": "glizty but formulaic and silly ... cagney 's ` top of the world ' has been replaced by the bottom of the barrel .", "label": 0, "label_text": "negative"}
{"text": "makes a joke out of car chases for an hour and then gives us half an hour of car chases .", "label": 0, "label_text": "negative"}
{"text": "-lrb- a -rrb- soulless , stupid sequel ...", "label": 0, "label_text": "negative"}
{"text": "with a large cast representing a broad cross-section , tavernier 's film bounds along with the rat-a-tat energy of `` his girl friday , '' maintaining a light touch while tackling serious themes .", "label": 1, "label_text": "positive"}
{"text": "unpretentious , charming , quirky , original", "label": 1, "label_text": "positive"}
{"text": "humorless , self-conscious art drivel , made without a glimmer of intelligence or invention .", "label": 0, "label_text": "negative"}
{"text": "told just proficiently enough to trounce its overly comfortable trappings .", "label": 1, "label_text": "positive"}
{"text": "if you have n't seen the film lately , you may be surprised at the variety of tones in spielberg 's work .", "label": 1, "label_text": "positive"}
{"text": "any movie that makes hard work seem heroic deserves a look .", "label": 1, "label_text": "positive"}
{"text": "it 's a thin notion , repetitively stretched out to feature length , awash in self-consciously flashy camera effects , droning house music and flat , flat dialogue .", "label": 0, "label_text": "negative"}
{"text": "a dull , dumb and derivative horror film .", "label": 0, "label_text": "negative"}
{"text": "how about surprising us by trying something new ?", "label": 0, "label_text": "negative"}
{"text": "an energetic , violent movie with a momentum that never lets up .", "label": 1, "label_text": "positive"}
{"text": "even by the intentionally low standards of frat-boy humor , sorority boys is a bowser .", "label": 0, "label_text": "negative"}
{"text": "an affable but undernourished romantic comedy that fails to match the freshness of the actress-producer and writer 's previous collaboration , miss congeniality .", "label": 0, "label_text": "negative"}
{"text": "it really is a shame that more wo n't get an opportunity to embrace small , sweet ` evelyn . '", "label": 1, "label_text": "positive"}
{"text": "caviezel embodies the transformation of his character completely .", "label": 1, "label_text": "positive"}
{"text": "i found it slow , predictable and not very amusing .", "label": 0, "label_text": "negative"}
{"text": "see it .", "label": 1, "label_text": "positive"}
{"text": "as played by ryan gosling , danny is a frighteningly fascinating contradiction .", "label": 1, "label_text": "positive"}
{"text": "the movie spends more time with schneider than with newcomer mcadams , even though her performance is more interesting -lrb- and funnier -rrb- than his .", "label": 0, "label_text": "negative"}
{"text": "oh , and more entertaining , too .", "label": 1, "label_text": "positive"}
{"text": "the genius of the work speaks volumes , offering up a hallucinatory dreamscape that frustrates and captivates .", "label": 1, "label_text": "positive"}
{"text": "austin powers for the most part is extremely funny , the first part making up for any flaws that come later .", "label": 1, "label_text": "positive"}
{"text": "a worthy addition to the cinematic canon , which , at last count , numbered 52 different versions .", "label": 1, "label_text": "positive"}
{"text": "if you like blood , guts and crazy beasts stalking men with guns though ... you will likely enjoy this monster .", "label": 1, "label_text": "positive"}
{"text": "it is a popcorn film , not a must-own , or even a must-see .", "label": 0, "label_text": "negative"}
{"text": "how inept is serving sara ?", "label": 0, "label_text": "negative"}
{"text": "a thoughtful , reverent portrait of what is essentially a subculture , with its own rules regarding love and family , governance and hierarchy .", "label": 1, "label_text": "positive"}
{"text": "-lrb- caine -rrb- proves once again he has n't lost his touch , bringing off a superb performance in an admittedly middling film .", "label": 1, "label_text": "positive"}
{"text": "a vibrant whirlwind of love , family and all that goes with it , my big fat greek wedding is a non-stop funny feast of warmth , colour and cringe .", "label": 1, "label_text": "positive"}
{"text": "the film , like jimmy 's routines , could use a few good laughs .", "label": 0, "label_text": "negative"}
{"text": "like a skillful fisher , the director uses the last act to reel in the audience since its poignancy hooks us completely .", "label": 1, "label_text": "positive"}
{"text": "but once the falcon arrives in the skies above manhattan , the adventure is on red alert .", "label": 1, "label_text": "positive"}
{"text": "as antonia is assimilated into this newfangled community , the film settles in and becomes compulsively watchable in a guilty-pleasure , daytime-drama sort of fashion .", "label": 1, "label_text": "positive"}
{"text": "this is n't a new idea .", "label": 0, "label_text": "negative"}
{"text": "on a cutting room floor somewhere lies ... footage that might have made no such thing a trenchant , ironic cultural satire instead of a frustrating misfire .", "label": 0, "label_text": "negative"}
{"text": "that haynes can both maintain and dismantle the facades that his genre and his character construct is a wonderous accomplishment of veracity and narrative grace .", "label": 1, "label_text": "positive"}
{"text": "just bring on the battle bots , please !", "label": 1, "label_text": "positive"}
{"text": "but first , you have to give the audience a reason to want to put for that effort", "label": 0, "label_text": "negative"}
{"text": "for all the dolorous trim , secretary is a genial romance that maintains a surprisingly buoyant tone throughout , notwithstanding some of the writers ' sporadic dips into pop freudianism .", "label": 1, "label_text": "positive"}
{"text": "a bright , inventive , thoroughly winning flight of revisionist fancy .", "label": 1, "label_text": "positive"}
{"text": "just about the surest bet for an all-around good time at the movies this summer .", "label": 1, "label_text": "positive"}
{"text": "those of you who are not an eighth grade girl will most likely doze off during this one .", "label": 0, "label_text": "negative"}
{"text": "a rambling ensemble piece with loosely connected characters and plots that never quite gel .", "label": 0, "label_text": "negative"}
{"text": "greg kinnear gives a mesmerizing performance as a full-fledged sex addict who is in complete denial about his obsessive behavior .", "label": 1, "label_text": "positive"}
{"text": "this action-thriller\\/dark comedy is one of the most repellent things to pop up in a cinematic year already littered with celluloid garbage .", "label": 0, "label_text": "negative"}
{"text": "metaphors abound , but it is easy to take this film at face value and enjoy its slightly humorous and tender story .", "label": 1, "label_text": "positive"}
{"text": "the movie is the equivalent of french hip-hop , which also seems to play on a 10-year delay .", "label": 0, "label_text": "negative"}
{"text": "a well-rounded tribute to a man whose achievements -- and complexities -- reached far beyond the end zone .", "label": 1, "label_text": "positive"}
{"text": "the film ... presents classic moral-condundrum drama : what would you have done to survive ?", "label": 1, "label_text": "positive"}
{"text": "both shrill and soporific , and because everything is repeated five or six times , it can seem tiresomely simpleminded .", "label": 0, "label_text": "negative"}
{"text": "a rich tale of our times , very well told with an appropriate minimum of means .", "label": 1, "label_text": "positive"}
{"text": "the action here is unusually tame , the characters are too simplistic to maintain interest , and the plot offers few surprises .", "label": 0, "label_text": "negative"}
{"text": "the four feathers has rewards , from the exoticism of its seas of sand to the fierce grandeur of its sweeping battle scenes .", "label": 1, "label_text": "positive"}
{"text": "there 's a delightfully quirky movie to be made from curling , but brooms is n't it .", "label": 0, "label_text": "negative"}
{"text": "i suspect that there are more interesting ways of dealing with the subject .", "label": 0, "label_text": "negative"}
{"text": "a very good film sits in the place where a masterpiece should be .", "label": 1, "label_text": "positive"}
{"text": "changing lanes is an anomaly for a hollywood movie ; it 's a well-written and occasionally challenging social drama that actually has something interesting to say .", "label": 1, "label_text": "positive"}
{"text": "... flat-out amusing , sometimes endearing and often fabulous , with a solid cast , noteworthy characters , delicious dialogue and a wide supply of effective sight gags .", "label": 1, "label_text": "positive"}
{"text": "passionate , irrational , long-suffering but cruel as a tarantula , helga figures prominently in this movie , and helps keep the proceedings as funny for grown-ups as for rugrats .", "label": 1, "label_text": "positive"}
{"text": "whenever you think you 've figured out late marriage , it throws you for a loop .", "label": 1, "label_text": "positive"}
{"text": "the story 's scope and pageantry are mesmerizing , and mr. day-lewis roars with leonine power .", "label": 1, "label_text": "positive"}
{"text": "one problem with the movie , directed by joel schumacher , is that it jams too many prefabricated story elements into the running time .", "label": 0, "label_text": "negative"}
{"text": "barely manages for but a few seconds over its seemingly eternal running time to pique your interest , your imagination , your empathy or anything , really , save your disgust and your indifference .", "label": 0, "label_text": "negative"}
{"text": "the story the movie tells is of brian de palma 's addiction to the junk-calorie suspense tropes that have all but ruined his career .", "label": 0, "label_text": "negative"}
{"text": "miyazaki has created such a vibrant , colorful world , it 's almost impossible not to be swept away by the sheer beauty of his images .", "label": 1, "label_text": "positive"}
{"text": "it 's not a bad premise , just a bad movie .", "label": 0, "label_text": "negative"}
{"text": "when one hears harry shearer is going to make his debut as a film director , one would hope for the best", "label": 1, "label_text": "positive"}
{"text": "if you enjoy being rewarded by a script that assumes you are n't very bright , then blood work is for you .", "label": 0, "label_text": "negative"}
{"text": "great dragons !", "label": 1, "label_text": "positive"}
{"text": "the powerful success of read my lips with such provocative material shows why , after only three films , director\\/co-writer jacques audiard , though little known in this country , belongs in the very top rank of french filmmakers .", "label": 1, "label_text": "positive"}
{"text": "most fish stories are a little peculiar , but this is one that should be thrown back in the river .", "label": 0, "label_text": "negative"}
{"text": "a word of advice to the makers of the singles ward : celebrity cameos do not automatically equal laughs .", "label": 0, "label_text": "negative"}
{"text": "kinnear and dafoe give what may be the performances of their careers .", "label": 1, "label_text": "positive"}
{"text": "a pathetic exploitation film that tries to seem sincere , and just seems worse for the effort .", "label": 0, "label_text": "negative"}
{"text": "pratfalls aside , barbershop gets its greatest play from the timeless spectacle of people really talking to each other .", "label": 1, "label_text": "positive"}
{"text": "`` one look at a girl in tight pants and big tits and you turn stupid ? ''", "label": 0, "label_text": "negative"}
{"text": "kids should have a stirring time at this beautifully drawn movie .", "label": 1, "label_text": "positive"}
{"text": "an unfortunate title for a film that has nothing endearing about it .", "label": 0, "label_text": "negative"}
{"text": "david spade as citizen kane ?", "label": 0, "label_text": "negative"}
{"text": "director tom dey demonstrated a knack for mixing action and idiosyncratic humor in his charming 2000 debut shanghai noon , but showtime 's uninspired send-up of tv cop show cliches mostly leaves him shooting blanks .", "label": 1, "label_text": "positive"}
{"text": "director george hickenlooper has had some success with documentaries , but here his sense of story and his juvenile camera movements smack of a film school undergrad , and his maudlin ending might not have gotten him into film school in the first place .", "label": 0, "label_text": "negative"}
{"text": "like kubrick , soderbergh is n't afraid to try any genre and to do it his own way .", "label": 1, "label_text": "positive"}
{"text": "the very definition of what critics have come to term an `` ambitious failure . ''", "label": 0, "label_text": "negative"}
{"text": "i can imagine this movie as a b & w british comedy , circa 1960 , with peter sellers , kenneth williams , et al. , but at this time , with this cast , this movie is hopeless .", "label": 0, "label_text": "negative"}
{"text": "at times auto focus feels so distant you might as well be watching it through a telescope .", "label": 0, "label_text": "negative"}
{"text": "a brutally dry satire of middle american numbness .", "label": 0, "label_text": "negative"}
{"text": "it is philosophy , illustrated through everyday events .", "label": 1, "label_text": "positive"}
{"text": "this is one of the year 's best films .", "label": 1, "label_text": "positive"}
{"text": "the wild thornberrys movie is pleasant enough and the message of our close ties with animals can certainly not be emphasized enough .", "label": 1, "label_text": "positive"}
{"text": "sounding like arnold schwarzenegger , with a physique to match , -lrb- ahola -rrb- has a wooden delivery and encounters a substantial arc of change that does n't produce any real transformation .", "label": 0, "label_text": "negative"}
{"text": "the strength of the film lies in its two central performances by sven wollter as the stricken composer and viveka seldahl as his desperate violinist wife .", "label": 1, "label_text": "positive"}
{"text": "absorbing character study by andr\u00e9 turpin .", "label": 1, "label_text": "positive"}
{"text": "unfortunately , that 's precisely what arthur dong 's family fundamentals does .", "label": 0, "label_text": "negative"}
{"text": "instead , she sees it as a chance to revitalize what is and always has been remarkable about clung-to traditions .", "label": 1, "label_text": "positive"}
{"text": "an odd drama set in the world of lingerie models and bar dancers in the midwest that held my interest precisely because it did n't try to .", "label": 1, "label_text": "positive"}
{"text": "a headline-fresh thriller set among orthodox jews on the west bank , joseph cedar 's time of favor manages not only to find a compelling dramatic means of addressing a complex situation , it does so without compromising that complexity .", "label": 1, "label_text": "positive"}
{"text": "the way home is an ode to unconditional love and compassion garnered from years of seeing it all , a condition only the old are privy to , and ... often misconstrued as weakness .", "label": 1, "label_text": "positive"}
{"text": "a rude black comedy about the catalytic effect a holy fool has upon those around him in the cutthroat world of children 's television .", "label": 0, "label_text": "negative"}
{"text": "despite its lavish formalism and intellectual austerity , the film manages to keep you at the edge of your seat with its shape-shifting perils , political intrigue and brushes with calamity .", "label": 1, "label_text": "positive"}
{"text": "coppola 's directorial debut is an incredibly layered and stylistic film that , despite a fairly slow paced , almost humdrum approach to character development , still manages at least a decent attempt at meaningful cinema .", "label": 1, "label_text": "positive"}
{"text": "so we got ten little indians meets friday the 13th by way of clean and sober , filmed on the set of carpenter 's the thing and loaded with actors you 're most likely to find on the next inevitable incarnation of the love boat .", "label": 0, "label_text": "negative"}
{"text": "with its lackadaisical plotting and mindless action , all about the benjamins evokes the bottom tier of blaxploitation flicks from the 1970s .", "label": 0, "label_text": "negative"}
{"text": "among the many pleasures are the lively intelligence of the artists and their perceptiveness about their own situations .", "label": 1, "label_text": "positive"}
{"text": "a reminder that beyond all the hype and recent digital glitz , spielberg knows how to tell us about people .", "label": 1, "label_text": "positive"}
{"text": "collapses under its own meager weight .", "label": 0, "label_text": "negative"}
{"text": "does n't deserve a passing grade -lrb- even on a curve -rrb- .", "label": 0, "label_text": "negative"}
{"text": "white oleander may leave you rolling your eyes in the dark , but that does n't mean you wo n't like looking at it .", "label": 1, "label_text": "positive"}
{"text": "at once disarmingly straightforward and strikingly devious .", "label": 1, "label_text": "positive"}
{"text": "if you 're looking for a smart , nuanced look at de sade and what might have happened at picpus , sade is your film .", "label": 1, "label_text": "positive"}
{"text": "i do n't blame eddie murphy but should n't owen wilson know a movie must have a story and a script ?", "label": 0, "label_text": "negative"}
{"text": "a manipulative feminist empowerment tale thinly posing as a serious drama about spousal abuse .", "label": 0, "label_text": "negative"}
{"text": "this in-depth study of important developments of the computer industry should make it required viewing in university computer science departments for years to come .", "label": 1, "label_text": "positive"}
{"text": "the script becomes lifeless and falls apart like a cheap lawn chair .", "label": 0, "label_text": "negative"}
{"text": "this is one of those war movies that focuses on human interaction rather than battle and action sequences ... and it 's all the stronger because of it .", "label": 1, "label_text": "positive"}
{"text": "so devoid of pleasure or sensuality that it can not even be dubbed hedonistic .", "label": 0, "label_text": "negative"}
{"text": "solondz is without doubt an artist of uncompromising vision , but that vision is beginning to feel , if not morally bankrupt , at least terribly monotonous .", "label": 0, "label_text": "negative"}
{"text": "here 's a case of two actors who do everything humanly possible to create characters who are sweet and believable , and are defeated by a screenplay that forces them into bizarre , implausible behavior .", "label": 0, "label_text": "negative"}
{"text": "`` catch me '' feels capable of charming the masses with star power , a pop-induced score and sentimental moments that have become a spielberg trademark .", "label": 1, "label_text": "positive"}
{"text": "`` solaris '' is a shapeless inconsequential move relying on the viewer to do most of the work .", "label": 0, "label_text": "negative"}
{"text": "-lrb- t -rrb- his slop does n't even have potential as a cult film , as it 's too loud to shout insults at the screen .", "label": 0, "label_text": "negative"}
{"text": "it reduces the complexities to bromides and slogans and it gets so preachy-keen and so tub-thumpingly loud it makes you feel like a chump just for sitting through it .", "label": 0, "label_text": "negative"}
{"text": "while solondz tries and tries hard , storytelling fails to provide much more insight than the inside column of a torn book jacket .", "label": 0, "label_text": "negative"}
{"text": "pacino and williams seem to keep upping the ante on each other , just as their characters do in the film .", "label": 1, "label_text": "positive"}
{"text": "this is n't a movie ; it 's a symptom .", "label": 0, "label_text": "negative"}
{"text": "by the end you ca n't help but feel ` stoked . '", "label": 1, "label_text": "positive"}
{"text": "half past dead is just such an achievement .", "label": 1, "label_text": "positive"}
{"text": "on its own , it 's not very interesting .", "label": 0, "label_text": "negative"}
{"text": "ignore the reputation , and ignore the film .", "label": 0, "label_text": "negative"}
{"text": "the performances of the children , untrained in acting , have an honesty and dignity that breaks your heart .", "label": 1, "label_text": "positive"}
{"text": "peter jackson has done the nearly impossible .", "label": 1, "label_text": "positive"}
{"text": "the movie enters a realm where few non-porn films venture , and comes across as darkly funny , energetic , and surprisingly gentle .", "label": 1, "label_text": "positive"}
{"text": "director chris wedge and screenwriters michael berg , michael j. wilson and peter ackerman create some episodes that rival vintage looney tunes for the most creative mayhem in a brief amount of time .", "label": 1, "label_text": "positive"}
{"text": "and it 's not that funny -- which is just generally insulting .", "label": 0, "label_text": "negative"}
{"text": "evokes the style and flash of the double-cross that made mamet 's `` house of games '' and last fall 's `` heist '' so much fun .", "label": 1, "label_text": "positive"}
{"text": "... the efforts of its star , kline , to lend some dignity to a dumb story are for naught .", "label": 0, "label_text": "negative"}
{"text": "one of the most original american productions this year , you 'll find yourself remembering this refreshing visit to a sunshine state .", "label": 1, "label_text": "positive"}
{"text": "the more you think about the movie , the more you will probably like it .", "label": 1, "label_text": "positive"}
{"text": "some like it hot on the hardwood proves once again that a man in drag is not in and of himself funny .", "label": 0, "label_text": "negative"}
{"text": "there 's a lot of tooth in roger dodger .", "label": 1, "label_text": "positive"}
{"text": "a brutal and funny work .", "label": 1, "label_text": "positive"}
{"text": "ramsay is clearly extraordinarily talented , and based on three short films and two features , here 's betting her third feature will be something to behold .", "label": 1, "label_text": "positive"}
{"text": "we never feel anything for these characters , and as a result the film is basically just a curiosity .", "label": 0, "label_text": "negative"}
{"text": "director shekhar kapur and screenwriters michael schiffer and hossein amini have tried hard to modernize and reconceptualize things , but the barriers finally prove to be too great .", "label": 0, "label_text": "negative"}
{"text": "melds derivative elements into something that is often quite rich and exciting , and always a beauty to behold .", "label": 1, "label_text": "positive"}
{"text": "it 's like going to a house party and watching the host defend himself against a frothing ex-girlfriend .", "label": 0, "label_text": "negative"}
{"text": "a great companion piece to other napoleon films .", "label": 1, "label_text": "positive"}
{"text": "it aimlessly and unsuccessfully attempts to fuse at least three dull plots into one good one .", "label": 0, "label_text": "negative"}
{"text": "however , it 's pleasant enough and its ecological , pro-wildlife sentiments are certainly welcome .", "label": 1, "label_text": "positive"}
{"text": "between bursts of automatic gunfire , the story offers a trenchant critique of capitalism .", "label": 1, "label_text": "positive"}
{"text": "kinnear ... gives his best screen performance with an oddly winning portrayal of one of life 's ultimate losers .", "label": 1, "label_text": "positive"}
{"text": "it has plenty of laughs .", "label": 1, "label_text": "positive"}
{"text": "beautifully crafted , engaging filmmaking that should attract upscale audiences hungry for quality and a nostalgic , twisty yarn that will keep them guessing .", "label": 1, "label_text": "positive"}
{"text": "but the problem with wendigo , for all its effective moments , is n't really one of resources .", "label": 0, "label_text": "negative"}
{"text": "transcends its agenda to deliver awe-inspiring , at times sublime , visuals and offer a fascinating glimpse into the subculture of extreme athletes whose derring-do puts the x into the games .", "label": 1, "label_text": "positive"}
{"text": "-lrb- denis ' -rrb- bare-bones narrative more closely resembles an outline for a '70s exploitation picture than the finished product .", "label": 0, "label_text": "negative"}
{"text": "snipes is both a snore and utter tripe .", "label": 0, "label_text": "negative"}
{"text": "the chateau has one very funny joke and a few other decent ones , but all it amounts to is a mildly funny , sometimes tedious , ultimately insignificant film .", "label": 0, "label_text": "negative"}
{"text": "not only is entry number twenty the worst of the brosnan bunch , it 's one of the worst of the entire franchise .", "label": 0, "label_text": "negative"}
{"text": "shot like a postcard and overacted with all the boozy self-indulgence that brings out the worst in otherwise talented actors ...", "label": 0, "label_text": "negative"}
{"text": "stephen earnhart 's documentary is a decomposition of healthy eccentric inspiration and ambition -- wearing a cloak of unsentimental , straightforward text -- when it 's really an exercise in gross romanticization of the delusional personality type .", "label": 0, "label_text": "negative"}
{"text": "77 minutes of pokemon may not last 4ever , it just seems like it does .", "label": 0, "label_text": "negative"}
{"text": "a colorful , vibrant introduction to a universal human impulse , lushly photographed and beautifully recorded .", "label": 1, "label_text": "positive"}
{"text": "a droll , bitchy frolic which pokes fun at the price of popularity and small-town pretension in the lone star state .", "label": 0, "label_text": "negative"}
{"text": "full of surprises .", "label": 1, "label_text": "positive"}
{"text": "whether or not ram dass proves as clear and reliable an authority on that as he was about inner consciousness , fierce grace reassures us that he will once again be an honest and loving one .", "label": 1, "label_text": "positive"}
{"text": "the whole thing 's fairly lame , making it par for the course for disney sequels .", "label": 0, "label_text": "negative"}
{"text": "vividly demonstrates that the director of such hollywood blockbusters as patriot games can still turn out a small , personal film with an emotional wallop .", "label": 1, "label_text": "positive"}
{"text": "one of the best rock documentaries ever .", "label": 1, "label_text": "positive"}
{"text": "as david letterman and the onion have proven , the worst of tragedies can be fertile sources of humor , but lawrence has only a fleeting grasp of how to develop them .", "label": 0, "label_text": "negative"}
{"text": "somehow ms. griffiths and mr. pryce bring off this wild welsh whimsy .", "label": 1, "label_text": "positive"}
{"text": "if the film 's vision of sport as a secular religion is a bit cloying , its through-line of family and community is heartening in the same way that each season marks a new start .", "label": 1, "label_text": "positive"}
{"text": "while somewhat less than it might have been , the film is a good one , and you 've got to hand it to director george clooney for biting off such a big job the first time out .", "label": 1, "label_text": "positive"}
{"text": "if anything , the film is doing something of a public service -- shedding light on a group of extremely talented musicians who might otherwise go unnoticed and underappreciated by music fans .", "label": 1, "label_text": "positive"}
{"text": "boasting some of the most poorly staged and lit action in memory , impostor is as close as you can get to an imitation movie .", "label": 0, "label_text": "negative"}
{"text": "claude chabrol 's camera has a way of gently swaying back and forth as it cradles its characters , veiling tension beneath otherwise tender movements .", "label": 1, "label_text": "positive"}
{"text": "the crassness of this reactionary thriller is matched only by the ridiculousness of its premise .", "label": 0, "label_text": "negative"}
{"text": "anyone who welcomes a dash of the avant-garde fused with their humor should take pleasure in this crazed , joyous romp of a film .", "label": 1, "label_text": "positive"}
{"text": "it 's about as convincing as any other arnie musclefest , but has a little too much resonance with real world events and ultimately comes off as insultingly simplistic .", "label": 0, "label_text": "negative"}
{"text": "nothing more or less than an outright bodice-ripper -- it should have ditched the artsy pretensions and revelled in the entertaining shallows .", "label": 0, "label_text": "negative"}
{"text": "precocious smarter-than-thou wayward teen struggles to rebel against his oppressive , right-wing , propriety-obsessed family .", "label": 1, "label_text": "positive"}
{"text": "` unfaithful ' cheats on itself and retreats to comfortable territory .", "label": 0, "label_text": "negative"}
{"text": "yes , spirited away is a triumph of imagination , but it 's also a failure of storytelling .", "label": 0, "label_text": "negative"}
{"text": "much of the digitally altered footage appears jagged , as if filmed directly from a television monitor , while the extensive use of stock footage quickly becomes a tiresome clich\u00e9 .", "label": 0, "label_text": "negative"}
{"text": "the fluid motion is astounding on any number of levels -- including the physical demands made on b\u00fcttner -- and it implies in its wake the intractable , irreversible flow of history .", "label": 1, "label_text": "positive"}
{"text": "derailed by bad writing and possibly also by some of that extensive post-production reworking to aim the film at young males in the throes of their first full flush of testosterone .", "label": 0, "label_text": "negative"}
{"text": "i like it .", "label": 1, "label_text": "positive"}
{"text": "birot creates a drama with such a well-defined sense of place and age -- as in , 15 years old -- that the torments and angst become almost as operatic to us as they are to her characters .", "label": 1, "label_text": "positive"}
{"text": "` god help us , but capra and cooper are rolling over in their graves . '", "label": 0, "label_text": "negative"}
{"text": "poignant japanese epic about adolescent anomie and heartbreak .", "label": 1, "label_text": "positive"}
{"text": "a little uneven to be the cat 's meow , but it 's good enough to be the purr .", "label": 1, "label_text": "positive"}
{"text": "-lrb- there 's -rrb- quite a bit of heart , as you would expect from the directors of the little mermaid and aladdin .", "label": 1, "label_text": "positive"}
{"text": "it 's a hoot watching the rock chomp on jumbo ants , pull an arrow out of his back , and leap unscathed through raging fire !", "label": 1, "label_text": "positive"}
{"text": "giggling at the absurdities and inconsistencies is part of the fun .", "label": 1, "label_text": "positive"}
{"text": "the film is insightful about kissinger 's background and history .", "label": 1, "label_text": "positive"}
{"text": "it makes me feel weird \\/ thinking about all the bad things in the world \\/ like puppies with broken legs \\/ and butterflies that die \\/ and movies starring pop queens", "label": 0, "label_text": "negative"}
{"text": "a brilliant , absurd collection of vignettes that , in their own idiosyncratic way , sum up the strange horror of life in the new millennium .", "label": 1, "label_text": "positive"}
{"text": "beautiful , cold , oddly colorful and just plain otherworldly , a freaky bit of art that 's there to scare while we delight in the images .", "label": 1, "label_text": "positive"}
{"text": "this is n't a stand up and cheer flick ; it 's a sit down and ponder affair .", "label": 1, "label_text": "positive"}
{"text": "this story still seems timely and important .", "label": 1, "label_text": "positive"}
{"text": "a sloppy , amusing comedy that proceeds from a stunningly unoriginal premise .", "label": 1, "label_text": "positive"}
{"text": "jae-eun jeong 's take care of my cat brings a beguiling freshness to a coming-of-age story with such a buoyant , expressive flow of images that it emerges as another key contribution to the flowering of the south korean cinema .", "label": 1, "label_text": "positive"}
{"text": "the film 's appeal has a lot to do with the casting of juliette binoche as sand , who brings to the role her pale , dark beauty and characteristic warmth .", "label": 1, "label_text": "positive"}
{"text": "like the english patient and the unbearable lightness of being , the hours is one of those reputedly `` unfilmable '' novels that has bucked the odds to emerge as an exquisite motion picture in its own right .", "label": 1, "label_text": "positive"}
{"text": "the footage of the rappers at play and the prison interview with suge knight are just two of the elements that will grab you .", "label": 1, "label_text": "positive"}
{"text": "-lrb- f -rrb- rom the performances and the cinematography to the outstanding soundtrack and unconventional narrative , the film is blazingly alive and admirable on many levels .", "label": 1, "label_text": "positive"}
{"text": "it 's bedeviled by labored writing and slack direction .", "label": 0, "label_text": "negative"}
{"text": "it is too bad that this likable movie is n't more accomplished .", "label": 0, "label_text": "negative"}
{"text": "quiet , adult and just about more stately than any contemporary movie this year ... a true study , a film with a questioning heart and mind that is n't afraid to admit it does n't have all the answers .", "label": 1, "label_text": "positive"}
{"text": "although god is great addresses interesting matters of identity and heritage , it 's hard to shake the feeling that it was intended to be a different kind of film .", "label": 0, "label_text": "negative"}
{"text": "you can not guess why the cast and crew did n't sign a pact to burn the negative and the script and pretend the whole thing never existed .", "label": 0, "label_text": "negative"}
{"text": "feel free to go get popcorn whenever he 's not onscreen .", "label": 0, "label_text": "negative"}
{"text": "definitely funny stuff , but it 's more of the ` laughing at ' variety than the ` laughing with . '", "label": 1, "label_text": "positive"}
{"text": "... pray does n't have a passion for the material .", "label": 0, "label_text": "negative"}
{"text": "plays like an unbalanced mixture of graphic combat footage and almost saccharine domestic interludes that are pure hollywood .", "label": 0, "label_text": "negative"}
{"text": "the increasingly diverse french director has created a film that one can honestly describe as looking , sounding and simply feeling like no other film in recent history .", "label": 1, "label_text": "positive"}
{"text": "the film is a confusing melange of tones and styles , one moment a romantic trifle and the next a turgid drama .", "label": 0, "label_text": "negative"}
{"text": "lush and beautifully photographed -lrb- somebody suggested the stills might make a nice coffee table book -rrb- , but ultimately you 'll leave the theater wondering why these people mattered .", "label": 0, "label_text": "negative"}
{"text": "instead of using george and lucy 's most obvious differences to ignite sparks , lawrence desperately looks elsewhere , seizing on george 's haplessness and lucy 's personality tics .", "label": 0, "label_text": "negative"}
{"text": "it recycles every clich\u00e9 about gays in what is essentially an extended soap opera .", "label": 0, "label_text": "negative"}
{"text": "one of the most splendid entertainments to emerge from the french film industry in years .", "label": 1, "label_text": "positive"}
{"text": "the piano teacher , like its title character , is repellantly out of control .", "label": 0, "label_text": "negative"}
{"text": "the basic premise is intriguing but quickly becomes distasteful and downright creepy .", "label": 0, "label_text": "negative"}
{"text": "it is ok for a movie to be something of a sitcom apparatus , if the lines work , the humor has point and the actors are humanly engaged .", "label": 1, "label_text": "positive"}
{"text": "too campy to work as straight drama and too violent and sordid to function as comedy , vulgar is , truly and thankfully , a one-of-a-kind work .", "label": 0, "label_text": "negative"}
{"text": "this romantic\\/comedy asks the question how much souvlaki can you take before indigestion sets in .", "label": 0, "label_text": "negative"}
{"text": "visually breathtaking , viscerally exciting , and dramatically moving , it 's the very definition of epic adventure .", "label": 1, "label_text": "positive"}
{"text": "full frontal had no effect and elicited no sympathies for any of the characters .", "label": 0, "label_text": "negative"}
{"text": "the movie is n't painfully bad , something to be ` fully experienced ' ; it 's just tediously bad , something to be fully forgotten .", "label": 0, "label_text": "negative"}
{"text": "if you 've the patience , there are great rewards here .", "label": 1, "label_text": "positive"}
{"text": "devolves into the derivative , leaning on badly-rendered cgi effects .", "label": 0, "label_text": "negative"}
{"text": "it 's the type of film about growing up that we do n't see often enough these days : realistic , urgent , and not sugarcoated in the least .", "label": 1, "label_text": "positive"}
{"text": "remember back when thrillers actually thrilled ?", "label": 0, "label_text": "negative"}
{"text": "perhaps even the slc high command found writer-director mitch davis 's wall of kitsch hard going .", "label": 0, "label_text": "negative"}
{"text": "the acting is fine but the script is about as interesting as a recording of conversations at the wal-mart checkout line .", "label": 0, "label_text": "negative"}
{"text": "writer\\/director alexander payne -lrb- election -rrb- and his co-writer jim taylor brilliantly employ their quirky and fearless ability to look american angst in the eye and end up laughing .", "label": 1, "label_text": "positive"}
{"text": "if you can push on through the slow spots , you 'll be rewarded with some fine acting .", "label": 1, "label_text": "positive"}
{"text": "chris columbus ' sequel is faster , livelier and a good deal funnier than his original .", "label": 1, "label_text": "positive"}
{"text": "this is the stuff that disney movies are made of .", "label": 1, "label_text": "positive"}
{"text": "what 's invigorating about it is that it does n't give a damn .", "label": 1, "label_text": "positive"}
{"text": "it 's difficult to conceive of anyone who has reached puberty actually finding the characters in slackers or their antics amusing , let alone funny .", "label": 0, "label_text": "negative"}
{"text": "the film is a verbal duel between two gifted performers .", "label": 1, "label_text": "positive"}
{"text": "it 's makes a better travelogue than movie .", "label": 0, "label_text": "negative"}
{"text": "it 's a masterpiece .", "label": 1, "label_text": "positive"}
{"text": "been there , done that , liked it much better the first time around - when it was called the professional .", "label": 0, "label_text": "negative"}
{"text": "i have to admit i walked out of runteldat .", "label": 0, "label_text": "negative"}
{"text": "a movie so bad that it quickly enters the pantheon of wreckage that includes battlefield earth and showgirls .", "label": 0, "label_text": "negative"}
{"text": "-- but it makes for one of the most purely enjoyable and satisfying evenings at the movies i 've had in a while .", "label": 1, "label_text": "positive"}
{"text": "the unexplored story opportunities of `` punch-drunk love '' may have worked against the maker 's minimalist intent but it is an interesting exercise by talented writer\\/director anderson .", "label": 1, "label_text": "positive"}
{"text": "there are now two signs that m. night shyamalan 's debut feature sucked up all he has to give to the mystic genres of cinema : unbreakable and signs .", "label": 0, "label_text": "negative"}
{"text": "if cinema had been around to capture the chaos of france in the 1790 's , one imagines the result would look like something like this .", "label": 1, "label_text": "positive"}
{"text": "this quiet , introspective and entertaining independent is worth seeking .", "label": 1, "label_text": "positive"}
{"text": "what little atmosphere is generated by the shadowy lighting , macabre sets , and endless rain is offset by the sheer ugliness of everything else .", "label": 0, "label_text": "negative"}
{"text": "what `` empire '' lacks in depth it makes up for with its heart .", "label": 1, "label_text": "positive"}
{"text": "the usual movie rah-rah , pleasantly and predictably delivered in low-key style by director michael apted and writer tom stoppard .", "label": 1, "label_text": "positive"}
{"text": "this starts off with a 1950 's doris day feel and it gets very ugly , very fast .", "label": 0, "label_text": "negative"}
{"text": "standing by yourself is haunting ... -lrb- it 's -rrb- what punk rock music used to be , and what the video medium could use more of : spirit , perception , conviction .", "label": 1, "label_text": "positive"}
{"text": "a lot like the imaginary sport it projects onto the screen -- loud , violent and mindless .", "label": 0, "label_text": "negative"}
{"text": "all in all , a great party .", "label": 1, "label_text": "positive"}
{"text": "a thriller with an edge -- which is to say that it does n't follow the stale , standard , connect-the-dots storyline which has become commonplace in movies that explore the seamy underbelly of the criminal world .", "label": 1, "label_text": "positive"}
{"text": "-lrb- seems -rrb- even more uselessly redundant and shamelessly money-grubbing than most third-rate horror sequels .", "label": 0, "label_text": "negative"}
{"text": "credit director ramsay for taking the sometimes improbable story and making it feel realistic .", "label": 1, "label_text": "positive"}
{"text": "it 's a feel-bad ending for a depressing story that throws a bunch of hot-button items in the viewer 's face and asks to be seen as hip , winking social commentary .", "label": 0, "label_text": "negative"}
{"text": "it 's just that it 's so not-at-all-good .", "label": 0, "label_text": "negative"}
{"text": "-lrb- l -rrb- ame and unnecessary .", "label": 0, "label_text": "negative"}
{"text": "while centered on the life experiences of a particular theatrical family , this marvelous documentary touches -- ever so gracefully -- on the entire history of the yiddish theater , both in america and israel .", "label": 1, "label_text": "positive"}
{"text": "i 'm not sure which will take longer to heal : the welt on johnny knoxville 's stomach from a riot-control projectile or my own tortured psyche .", "label": 0, "label_text": "negative"}
{"text": "... the kind of movie you see because the theater has air conditioning .", "label": 0, "label_text": "negative"}
{"text": "as hannibal would say , yes , ` it 's like having an old friend for dinner ' .", "label": 1, "label_text": "positive"}
{"text": "it 's bright , pristine style and bold colors make it as much fun as reading an oversized picture book before bedtime .", "label": 1, "label_text": "positive"}
{"text": "imagine kevin smith , the blasphemous bad boy of suburban jersey , if he were stripped of most of his budget and all of his sense of humor .", "label": 0, "label_text": "negative"}
{"text": "see scratch for the history , see scratch for the music , see scratch for a lesson in scratching , but , most of all , see it for the passion .", "label": 1, "label_text": "positive"}
{"text": "always destined to be measured against anthony asquith 's acclaimed 1952 screen adaptation .", "label": 1, "label_text": "positive"}
{"text": "try this obscenely bad dark comedy , so crass that it makes edward burns ' sidewalks of new york look like oscar wilde .", "label": 0, "label_text": "negative"}
{"text": "hoffman 's performance is authentic to the core of his being .", "label": 1, "label_text": "positive"}
{"text": "chicago offers much colorful eye candy , including the spectacle of gere in his dancing shoes , hoofing and crooning with the best of them .", "label": 1, "label_text": "positive"}
{"text": "the artwork is spectacular and unlike most animaton from japan , the characters move with grace and panache .", "label": 1, "label_text": "positive"}
{"text": "the best movie in many a moon about the passions that sometimes fuel our best achievements and other times leave us stranded with nothing more than our lesser appetites .", "label": 1, "label_text": "positive"}
{"text": "nothing more than a widget cranked out on an assembly line to see if stupid americans will get a kick out of goofy brits with cute accents performing ages-old slapstick and unfunny tricks .", "label": 0, "label_text": "negative"}
{"text": "bad and baffling from the get-go .", "label": 0, "label_text": "negative"}
{"text": "the obnoxious special effects , the obligatory outbursts of flatulence and the incessant , so-five-minutes-ago pop music on the soundtrack overwhelm what is left of the scruffy , dopey old hanna-barbera charm .", "label": 0, "label_text": "negative"}
{"text": "the filmmakers try to balance pointed , often incisive satire and unabashed sweetness , with results that are sometimes bracing , sometimes baffling and quite often , and in unexpected ways , touching .", "label": 1, "label_text": "positive"}
{"text": "harmless fun .", "label": 1, "label_text": "positive"}
{"text": "astonishingly skillful and moving ... it could become a historically significant work as well as a masterfully made one .", "label": 1, "label_text": "positive"}
{"text": "feeling to it , but like the 1920 's , the trip there is a great deal of fun .", "label": 1, "label_text": "positive"}
{"text": "unsurprisingly , the way this all works out makes the women look more like stereotypical caretakers and moral teachers , instead of serious athletes .", "label": 0, "label_text": "negative"}
{"text": "eight legged freaks is clever and funny , is amused by its special effects , and leaves you feeling like you 've seen a movie instead of an endless trailer .", "label": 1, "label_text": "positive"}
{"text": "the bottom line is the piece works brilliantly .", "label": 1, "label_text": "positive"}
{"text": "purposefully shocking in its eroticized gore , if unintentionally dull in its lack of poetic frissons .", "label": 0, "label_text": "negative"}
{"text": "tends to plod .", "label": 0, "label_text": "negative"}
{"text": "pleasant but not more than recycled jock piffle .", "label": 0, "label_text": "negative"}
{"text": "indeed , the more outrageous bits achieve a shock-you-into-laughter intensity of almost dadaist proportions .", "label": 1, "label_text": "positive"}
{"text": "the one-liners are snappy , the situations volatile and the comic opportunities richly rewarded .", "label": 1, "label_text": "positive"}
{"text": "stupid , infantile , redundant , sloppy , over-the-top , and amateurish .", "label": 0, "label_text": "negative"}
{"text": "the film grows on you .", "label": 1, "label_text": "positive"}
{"text": "though its story is only surface deep , the visuals and enveloping sounds of blue crush make this surprisingly decent flick worth a summertime look-see .", "label": 1, "label_text": "positive"}
{"text": "this chicago has hugely imaginative and successful casting to its great credit , as well as one terrific score and attitude to spare .", "label": 1, "label_text": "positive"}
{"text": "first-time writer-director dylan kidd also has a good ear for dialogue , and the characters sound like real people .", "label": 1, "label_text": "positive"}
{"text": "a whale of a good time for both children and parents seeking christian-themed fun .", "label": 1, "label_text": "positive"}
{"text": "this odd , distant portuguese import more or less borrows from bad lieutenant and les vampires , and comes up with a kind of art-house gay porn film .", "label": 0, "label_text": "negative"}
{"text": "during the tuxedo 's 90 minutes of screen time , there is n't one true ` chan moment ' .", "label": 0, "label_text": "negative"}
{"text": "it 's mildly sentimental , unabashedly consumerist ... studiously inoffensive and completely disposable .", "label": 0, "label_text": "negative"}
{"text": "plays like the old disease-of-the-week small-screen melodramas .", "label": 0, "label_text": "negative"}
{"text": "... pays tribute to heroes the way julia roberts hands out awards -- with phony humility barely camouflaging grotesque narcissism .", "label": 0, "label_text": "negative"}
{"text": "features fincher 's characteristically startling visual style and an almost palpable sense of intensity .", "label": 1, "label_text": "positive"}
{"text": "before long , you 're desperate for the evening to end .", "label": 0, "label_text": "negative"}
{"text": "watchable up until the point where the situations and the dialogue spin hopelessly out of control -- that is to say , when carol kane appears on the screen .", "label": 0, "label_text": "negative"}
{"text": "`` red dragon '' never cuts corners .", "label": 1, "label_text": "positive"}
{"text": "an ambitious movie that , like shiner 's organizing of the big fight , pulls off enough of its effects to make up for the ones that do n't come off .", "label": 1, "label_text": "positive"}
{"text": "although shot with little style , skins is heartfelt and achingly real .", "label": 1, "label_text": "positive"}
{"text": "it looks good , but it is essentially empty .", "label": 0, "label_text": "negative"}
{"text": "young everlyn sampi , as the courageous molly craig , simply radiates star-power potential in this remarkable and memorable film .", "label": 1, "label_text": "positive"}
{"text": "a knowing sense of humor and a lot of warmth ignite son of the bride .", "label": 1, "label_text": "positive"}
{"text": "sure , i hated myself in the morning .", "label": 0, "label_text": "negative"}
{"text": "but ticket-buyers with great expectations will wind up as glum as mr. de niro .", "label": 0, "label_text": "negative"}
{"text": "the film was produced by jerry bruckheimer and directed by joel schumacher , and reflects the worst of their shallow styles : wildly overproduced , inadequately motivated every step of the way and demographically targeted to please every one -lrb- and no one -rrb- .", "label": 0, "label_text": "negative"}
{"text": "it 's a great performance and a reminder of dickens ' grandeur .", "label": 1, "label_text": "positive"}
{"text": "not at all clear what it 's trying to say and even if it were -- i doubt it would be all that interesting .", "label": 0, "label_text": "negative"}
{"text": "a movie where story is almost an afterthought amidst a swirl of colors and inexplicable events .", "label": 0, "label_text": "negative"}
{"text": "real women may have many agendas , but it also will win you over , in a big way .", "label": 1, "label_text": "positive"}
{"text": "what i saw , i enjoyed .", "label": 1, "label_text": "positive"}
{"text": "lazily and glumly settles into a most traditional , reserved kind of filmmaking .", "label": 0, "label_text": "negative"}
{"text": "it appears as if even the filmmakers did n't know what kind of movie they were making .", "label": 0, "label_text": "negative"}
{"text": "the dangerous lives of altar boys ' take on adolescence feels painfully true .", "label": 1, "label_text": "positive"}
{"text": "spider-man is about growing strange hairs , getting a more mature body , and finding it necessary to hide new secretions from the parental units .", "label": 0, "label_text": "negative"}
{"text": "at its best , this is grand-scale moviemaking for a larger-than-life figure , an artist who has been awarded mythic status in contemporary culture .", "label": 1, "label_text": "positive"}
{"text": "there are some movies that hit you from the first scene and you know it 's going to be a trip .", "label": 1, "label_text": "positive"}
{"text": "i 'm not sure these words have ever been together in the same sentence : this erotic cannibal movie is boring .", "label": 0, "label_text": "negative"}
{"text": "maybe you 'll be lucky , and there 'll be a power outage during your screening so you can get your money back .", "label": 0, "label_text": "negative"}
{"text": "with spy kids 2 : the island of lost dreams , however , robert rodriguez adorns his family-film plot with an elegance and maturity that even most contemporary adult movies are lacking .", "label": 1, "label_text": "positive"}
{"text": "... unbearably lame .", "label": 0, "label_text": "negative"}
{"text": "certainly not a good movie , but it was n't horrible either .", "label": 0, "label_text": "negative"}
{"text": "where the film falters is in its tone .", "label": 0, "label_text": "negative"}
{"text": "this film biggest problem ?", "label": 0, "label_text": "negative"}
{"text": "this is a movie that is what it is : a pleasant distraction , a friday night diversion , an excuse to eat popcorn .", "label": 1, "label_text": "positive"}
{"text": "the gags are often a stitch .", "label": 1, "label_text": "positive"}
{"text": "the complex , politically charged tapestry of contemporary chinese life this exciting new filmmaker has brought to the screen is like nothing we westerners have seen before .", "label": 1, "label_text": "positive"}
{"text": "the sinister inspiration that fuelled devito 's early work is confused in death to smoochy into something both ugly and mindless .", "label": 0, "label_text": "negative"}
{"text": "-lrb- shyamalan -rrb- continues to cut a swathe through mainstream hollywood , while retaining an integrity and refusing to compromise his vision .", "label": 1, "label_text": "positive"}
{"text": "as averse as i usually am to feel-good , follow-your-dream hollywood fantasies , this one got to me .", "label": 1, "label_text": "positive"}
{"text": "you 'll know a star when you see one .", "label": 1, "label_text": "positive"}
{"text": "sorority boys , which is as bad at it is cruel , takes every potential laugh and stiletto-stomps the life out of it .", "label": 0, "label_text": "negative"}
{"text": "in between the icy stunts , the actors spout hilarious dialogue about following your dream and ` just letting the mountain tell you what to do . '", "label": 1, "label_text": "positive"}
{"text": "this gorgeous epic is guaranteed to lift the spirits of the whole family .", "label": 1, "label_text": "positive"}
{"text": "horrible .", "label": 0, "label_text": "negative"}
{"text": "grating and tedious .", "label": 0, "label_text": "negative"}
{"text": "at three hours and with very little story or character development , there is plenty of room for editing , and a much shorter cut surely would have resulted in a smoother , more focused narrative without sacrificing any of the cultural intrigue .", "label": 0, "label_text": "negative"}
{"text": "better effects , better acting and a hilarious kenneth branagh .", "label": 1, "label_text": "positive"}
{"text": "it 's too interested in jerking off in all its byzantine incarnations to bother pleasuring its audience .", "label": 0, "label_text": "negative"}
{"text": "none of this so-called satire has any sting to it , as if woody is afraid of biting the hand that has finally , to some extent , warmed up to him .", "label": 0, "label_text": "negative"}
{"text": "a keep - 'em - guessing plot and an affectionate take on its screwed-up characters .", "label": 1, "label_text": "positive"}
{"text": "a prison comedy that never really busts out of its comfy little cell .", "label": 0, "label_text": "negative"}
{"text": "an elegant and sly deadpan comedy .", "label": 1, "label_text": "positive"}
{"text": "neither as scary-funny as tremors nor demented-funny as starship troopers , the movie is n't tough to take as long as you 've paid a matinee price .", "label": 0, "label_text": "negative"}
{"text": "the delicious trimmings ... arrive early and stay late , filling nearly every minute ... with a lighthearted glow , some impudent snickers , and a glorious dose of humankind 's liberating ability to triumph over a scrooge or two .", "label": 1, "label_text": "positive"}
{"text": "the movie is a dud .", "label": 0, "label_text": "negative"}
{"text": "unfolds in a low-key , organic way that encourages you to accept it as life and go with its flow .", "label": 1, "label_text": "positive"}
{"text": "does n't do more than expand a tv show to movie length .", "label": 0, "label_text": "negative"}
{"text": "one of the best movies of the year .", "label": 1, "label_text": "positive"}
{"text": "by applying definition to both sides of the man , the picture realizes a fullness that does not negate the subject .", "label": 1, "label_text": "positive"}
{"text": "the movie turns out to be -lrb- assayas ' -rrb- homage to the gallic ` tradition of quality , ' in all its fusty squareness .", "label": 0, "label_text": "negative"}
{"text": "once the downward spiral comes to pass , auto focus bears out as your typical junkie opera ...", "label": 0, "label_text": "negative"}
{"text": "` butterfingered ' is the word for the big-fisted direction of jez butterworth , who manages to blast even the smallest sensitivities from the romance with his clamorous approach .", "label": 0, "label_text": "negative"}
{"text": "cal is an unpleasantly shallow and immature character with whom to spend 110 claustrophobic minutes .", "label": 0, "label_text": "negative"}
{"text": "berry 's saucy , full-bodied performance gives this aging series a much needed kick , making `` die another day '' one of the most entertaining bonds in years", "label": 1, "label_text": "positive"}
{"text": "despite the film 's bizarre developments , hoffman keeps us riveted with every painful nuance , unexpected flashes of dark comedy and the character 's gripping humanity .", "label": 1, "label_text": "positive"}
{"text": "if you love reading and\\/or poetry , then by all means check it out .", "label": 1, "label_text": "positive"}
{"text": "driven by a fantastic dual performance from ian holm ... the film is funny , insightfully human and a delightful lark for history buffs .", "label": 1, "label_text": "positive"}
{"text": "douglas mcgrath 's nicholas nickleby does dickens as it should be done cinematically .", "label": 1, "label_text": "positive"}
{"text": "diane lane 's sophisticated performance ca n't rescue adrian lyne 's unfaithful from its sleazy moralizing .", "label": 0, "label_text": "negative"}
{"text": "simply put , `` far from heaven '' is a masterpiece .", "label": 1, "label_text": "positive"}
{"text": "shot in rich , shadowy black-and-white , devils chronicles , with increasingly amused irony , the relationship between reluctant captors and befuddled captives .", "label": 1, "label_text": "positive"}
{"text": "mcgrath has deftly trimmed dickens ' wonderfully sprawling soap opera , the better to focus on the hero 's odyssey from cowering poverty to courage and happiness .", "label": 1, "label_text": "positive"}
{"text": "anyone who suffers through this film deserves , at the very least , a big box of consolation candy .", "label": 0, "label_text": "negative"}
{"text": "a worthwhile documentary , whether you 're into rap or not , even if it may still leave you wanting more answers as the credits roll .", "label": 1, "label_text": "positive"}
{"text": "the original was n't a good movie but this remake makes it look like a masterpiece !", "label": 0, "label_text": "negative"}
{"text": "it 's a fun adventure movie for kids -lrb- of all ages -rrb- that like adventure .", "label": 1, "label_text": "positive"}
{"text": "one sloughs one 's way through the mire of this alleged psychological thriller in search of purpose or even a plot .", "label": 0, "label_text": "negative"}
{"text": "limps along on a squirm-inducing fish-out-of-water formula that goes nowhere and goes there very , very slowly .", "label": 0, "label_text": "negative"}
{"text": "no amount of nostalgia for carvey 's glory days can disguise the fact that the new film is a lame kiddie flick and that carvey 's considerable talents are wasted in it .", "label": 0, "label_text": "negative"}
{"text": "consistently clever and suspenseful .", "label": 1, "label_text": "positive"}
{"text": "this is an ungainly movie , ill-fitting , with its elbows sticking out where the knees should be .", "label": 0, "label_text": "negative"}
{"text": "a real audience-pleaser that will strike a chord with anyone who 's ever waited in a doctor 's office , emergency room , hospital bed or insurance company office .", "label": 1, "label_text": "positive"}
{"text": "... if you , like me , think an action film disguised as a war tribute is disgusting to begin with , then you 're in for a painful ride .", "label": 0, "label_text": "negative"}
{"text": "if you 're as happy listening to movies as you are watching them , and the slow parade of human frailty fascinates you , then you 're at the right film .", "label": 1, "label_text": "positive"}
{"text": "one funny popcorn flick .", "label": 1, "label_text": "positive"}
{"text": "bad company has one of the most moronic screenplays of the year , full of holes that will be obvious even to those who are n't looking for them .", "label": 0, "label_text": "negative"}
{"text": "i 'd be hard pressed to think of a film more cloyingly sappy than evelyn this year .", "label": 0, "label_text": "negative"}
{"text": "a gem of a romantic crime comedy that turns out to be clever , amusing and unpredictable .", "label": 1, "label_text": "positive"}
{"text": "smith finds amusing juxtapositions that justify his exercise .", "label": 1, "label_text": "positive"}
{"text": "a charming , banter-filled comedy ... one of those airy cinematic bon bons whose aims -- and by extension , accomplishments -- seem deceptively slight on the surface .", "label": 1, "label_text": "positive"}
{"text": "it 's that rare family movie -- genuine and sweet without relying on animation or dumb humor .", "label": 1, "label_text": "positive"}
{"text": "hollywood ending is the most disappointing woody allen movie ever .", "label": 0, "label_text": "negative"}
{"text": "it 's mildly amusing , but i certainly ca n't recommend it .", "label": 0, "label_text": "negative"}
{"text": "this dreadfully earnest inversion of the concubine love triangle eschews the previous film 's historical panorama and roiling pathos for bug-eyed mugging and gay-niche condescension .", "label": 0, "label_text": "negative"}
{"text": "formula 51 promises a new kind of high but delivers the same old bad trip .", "label": 0, "label_text": "negative"}
{"text": "what madonna does here ca n't properly be called acting -- more accurately , it 's moving and it 's talking and it 's occasionally gesturing , sometimes all at once .", "label": 0, "label_text": "negative"}
{"text": "rifkin 's references are ... impeccable throughout .", "label": 1, "label_text": "positive"}
{"text": "the director explores all three sides of his story with a sensitivity and an inquisitiveness reminiscent of truffaut .", "label": 1, "label_text": "positive"}
{"text": "the fact that the ` best part ' of the movie comes from a 60-second homage to one of demme 's good films does n't bode well for the rest of it .", "label": 0, "label_text": "negative"}
{"text": "an enjoyable comedy of lingual and cultural differences ... the ch\u00e2teau is a film -- full of life and small delights -- that has all the wiggling energy of young kitten .", "label": 1, "label_text": "positive"}
{"text": "an engaging , formulaic sports drama that carries a charge of genuine excitement .", "label": 1, "label_text": "positive"}
{"text": "something must have been lost in the translation .", "label": 0, "label_text": "negative"}
{"text": "witty , contemplative , and sublimely beautiful .", "label": 1, "label_text": "positive"}
{"text": "foster and whitaker are especially fine .", "label": 1, "label_text": "positive"}
{"text": "the lightest , most breezy movie steven spielberg has made in more than a decade .", "label": 1, "label_text": "positive"}
{"text": "if i want a real movie , i 'll buy the criterion dvd .", "label": 0, "label_text": "negative"}
{"text": "an earnest , roughshod document , it serves as a workable primer for the region 's recent history , and would make a terrific 10th-grade learning tool .", "label": 1, "label_text": "positive"}
{"text": "a conventional but heartwarming tale .", "label": 1, "label_text": "positive"}
{"text": "a sly female empowerment movie , although not in a way anyone would expect .", "label": 1, "label_text": "positive"}
{"text": "the problem is the needlessly poor quality of its archival prints and film footage .", "label": 0, "label_text": "negative"}
{"text": "there 's something unintentionally comic in the film 's drumbeat about authenticity , given the stale plot and pornographic way the film revels in swank apartments , clothes and parties .", "label": 0, "label_text": "negative"}
{"text": "strange occurrences build in the mind of the viewer and take on extreme urgency .", "label": 1, "label_text": "positive"}
{"text": "the formula is familiar but enjoyable .", "label": 1, "label_text": "positive"}
{"text": "its screenplay serves as auto-critique , and its clumsiness as its own most damning censure .", "label": 0, "label_text": "negative"}
{"text": "less an examination of neo-nazism than a probe into the nature of faith itself .", "label": 1, "label_text": "positive"}
{"text": "good performances and a realistic , non-exploitive approach make paid in full worth seeing .", "label": 1, "label_text": "positive"}
{"text": "just is n't as weird as it ought to be .", "label": 0, "label_text": "negative"}
{"text": "if you love the music , and i do , its hard to imagine having more fun watching a documentary ...", "label": 1, "label_text": "positive"}
{"text": "watching queen of the damned is like reading a research paper , with special effects tossed in .", "label": 0, "label_text": "negative"}
{"text": "stinks from start to finish , like a wet burlap sack of gloom .", "label": 0, "label_text": "negative"}
{"text": "the merchant-ivory team continues to systematically destroy everything we hold dear about cinema , only now it 's begun to split up so that it can do even more damage .", "label": 0, "label_text": "negative"}
{"text": "while there are times when the film 's reach exceeds its grasp , the production works more often than it does n't .", "label": 1, "label_text": "positive"}
{"text": "hugely accomplished slice of hitchcockian suspense .", "label": 1, "label_text": "positive"}
{"text": "exhibits the shallow sensationalism characteristic of soap opera ... more salacious telenovela than serious drama .", "label": 0, "label_text": "negative"}
{"text": "i 'm sure there 's a teenage boy out there somewhere who 's dying for this kind of entertainment .", "label": 0, "label_text": "negative"}
{"text": "why sit through a crummy , wannabe-hip crime comedy that refers incessantly to old movies , when you could just rent those movies instead , let alone seek out a respectable new one ?", "label": 0, "label_text": "negative"}
{"text": "a thoroughly awful movie -- dumb , narratively chaotic , visually sloppy ... a weird amalgam of ` the thing ' and a geriatric ` scream . '", "label": 0, "label_text": "negative"}
{"text": "contains the humor , characterization , poignancy , and intelligence of a bad sitcom .", "label": 0, "label_text": "negative"}
{"text": "laughably , irredeemably awful .", "label": 0, "label_text": "negative"}
{"text": "one long , numbing action sequence made up mostly of routine stuff yuen has given us before .", "label": 0, "label_text": "negative"}
{"text": "together -lrb- time out and human resources -rrb- establish mr. cantet as france 's foremost cinematic poet of the workplace .", "label": 1, "label_text": "positive"}
{"text": "... a gleefully grungy , hilariously wicked black comedy ...", "label": 1, "label_text": "positive"}
{"text": "with spy kids 2 : the island of lost dreams , the spy kids franchise establishes itself as a durable part of the movie landscape : a james bond series for kids .", "label": 1, "label_text": "positive"}
{"text": "reno himself can take credit for most of the movie 's success .", "label": 1, "label_text": "positive"}
{"text": "outside of burger 's desire to make some kind of film , it 's really unclear why this project was undertaken", "label": 0, "label_text": "negative"}
{"text": "as for children , they wo n't enjoy the movie at all .", "label": 0, "label_text": "negative"}
{"text": "if you saw it on tv , you 'd probably turn it off , convinced that you had already seen that movie .", "label": 0, "label_text": "negative"}
{"text": "while it is interesting to witness the conflict from the palestinian side , longley 's film lacks balance ... and fails to put the struggle into meaningful historical context .", "label": 0, "label_text": "negative"}
{"text": "journalistically dubious , inept and often lethally dull .", "label": 0, "label_text": "negative"}
{"text": "brilliantly written and well-acted , yellow asphalt is an uncompromising film .", "label": 1, "label_text": "positive"}
{"text": "like mike is n't going to make box office money that makes michael jordan jealous , but it has some cute moments , funny scenes , and hits the target audience -lrb- young bow wow fans -rrb- - with nothing but net .", "label": 1, "label_text": "positive"}
{"text": "the gags that fly at such a furiously funny pace that the only rip off that we were aware of was the one we felt when the movie ended so damned soon .", "label": 1, "label_text": "positive"}
{"text": "while the path may be familiar , first-time director denzel washington and a top-notch cast manage to keep things interesting .", "label": 1, "label_text": "positive"}
{"text": "standing in the shadows of motown is the best kind of documentary , one that makes a depleted yesterday feel very much like a brand-new tomorrow .", "label": 1, "label_text": "positive"}
{"text": "a series of escapades demonstrating the adage that what is good for the goose is also good for the gander , some of which occasionally amuses but none of which amounts to much of a story .", "label": 0, "label_text": "negative"}
{"text": "j. lo will earn her share of the holiday box office pie , although this movie makes one thing perfectly clear : she 's a pretty woman , but she 's no working girl .", "label": 1, "label_text": "positive"}
{"text": "this documentary is a dazzling , remarkably unpretentious reminder of what -lrb- evans -rrb- had , lost , and got back .", "label": 1, "label_text": "positive"}
{"text": "their work is fantastic .", "label": 1, "label_text": "positive"}
{"text": "much of the movie 's charm lies in the utter cuteness of stuart and margolo .", "label": 1, "label_text": "positive"}
{"text": "looks and feels like a low-budget hybrid of scarface or carlito 's way .", "label": 0, "label_text": "negative"}
{"text": "a profoundly stupid affair , populating its hackneyed and meanspirited storyline with cardboard characters and performers who value cash above credibility .", "label": 0, "label_text": "negative"}
{"text": "like its script , which nurses plot holes gaping enough to pilot an entire olympic swim team through , the characters in swimfan seem motivated by nothing short of dull , brain-deadening hangover .", "label": 0, "label_text": "negative"}
{"text": "do we really need the tiger beat version ?", "label": 0, "label_text": "negative"}
{"text": "if it 's unnerving suspense you 're after -- you 'll find it with ring , an indisputably spooky film ; with a screenplay to die for .", "label": 1, "label_text": "positive"}
{"text": "gosling creates a staggeringly compelling character , a young man whose sharp intellect is at the very root of his contradictory , self-hating , self-destructive ways .", "label": 1, "label_text": "positive"}
{"text": "a beautiful paean to a time long past .", "label": 1, "label_text": "positive"}
{"text": "an extremely funny , ultimately heartbreaking look at life in contemporary china .", "label": 1, "label_text": "positive"}
{"text": "sheds light on a subject few are familiar with , and makes you care about music you may not have heard before .", "label": 1, "label_text": "positive"}
{"text": "but for the most part , the weight of water comes off as a two-way time-switching myopic mystery that stalls in its lackluster gear of emotional blandness .", "label": 0, "label_text": "negative"}
{"text": "and diesel is n't the actor to save it .", "label": 0, "label_text": "negative"}
{"text": "a feeble tootsie knockoff .", "label": 0, "label_text": "negative"}
{"text": "see it for his performance if nothing else .", "label": 1, "label_text": "positive"}
{"text": "terrific casting and solid execution give all three stories life .", "label": 1, "label_text": "positive"}
{"text": "the skirmishes for power waged among victims and predators settle into an undistinguished rhythm of artificial suspense .", "label": 0, "label_text": "negative"}
{"text": "a thriller without a lot of thrills .", "label": 0, "label_text": "negative"}
{"text": "yet the act is still charming here .", "label": 1, "label_text": "positive"}
{"text": "far more enjoyable than its predecessor .", "label": 1, "label_text": "positive"}
{"text": "a moving essay about the specter of death , especially suicide .", "label": 1, "label_text": "positive"}
{"text": "phillip noyce and all of his actors -- as well as his cinematographer , christopher doyle -- understand the delicate forcefulness of greene 's prose , and it 's there on the screen in their version of the quiet american .", "label": 1, "label_text": "positive"}
{"text": "though it runs 163 minutes , safe conduct is anything but languorous .", "label": 1, "label_text": "positive"}
{"text": "this is the kind of movie that you only need to watch for about thirty seconds before you say to yourself , ` ah , yes , here we have a bad , bad , bad movie . '", "label": 0, "label_text": "negative"}
{"text": "even at its worst , it 's not half-bad .", "label": 1, "label_text": "positive"}
{"text": "... even if you 've never heard of chaplin , you 'll still be glued to the screen .", "label": 1, "label_text": "positive"}
{"text": "a long , dull procession of despair , set to cello music culled from a minimalist funeral .", "label": 0, "label_text": "negative"}
{"text": "the concert footage is stirring , the recording sessions are intriguing , and -- on the way to striking a blow for artistic integrity -- this quality band may pick up new admirers .", "label": 1, "label_text": "positive"}
{"text": "most of the dialogue made me want to pack raw dough in my ears .", "label": 0, "label_text": "negative"}
{"text": "queen of the damned is too long with too little going on .", "label": 0, "label_text": "negative"}
{"text": "it ai n't art , by a long shot , but unlike last year 's lame musketeer , this dumas adaptation entertains .", "label": 1, "label_text": "positive"}
{"text": "campanella 's competent direction and his excellent cast overcome the obstacles of a predictable outcome and a screenplay that glosses over rafael 's evolution .", "label": 1, "label_text": "positive"}
{"text": "sch\u00fctte 's dramatic snapshot of the artist three days before his death offers an interesting bit of speculation as to the issues brecht faced as his life drew to a close .", "label": 1, "label_text": "positive"}
{"text": "would be an unendurable viewing experience for this ultra-provincial new yorker if 26-year-old reese witherspoon were not on hand to inject her pure fantasy character , melanie carmichael , with a massive infusion of old-fashioned hollywood magic .", "label": 1, "label_text": "positive"}
{"text": "a horror movie with seriously dumb characters , which somewhat dilutes the pleasure of watching them stalked by creepy-crawly bug things that live only in the darkness .", "label": 0, "label_text": "negative"}
{"text": "their parents would do well to cram earplugs in their ears and put pillowcases over their heads for 87 minutes .", "label": 0, "label_text": "negative"}
{"text": "cloaks a familiar anti-feminist equation -lrb- career - kids = misery -rrb- in tiresome romantic-comedy duds .", "label": 0, "label_text": "negative"}
{"text": "naomi watts is terrific as rachel ; her petite frame and vulnerable persona emphasising her plight and isolation .", "label": 1, "label_text": "positive"}
{"text": "idiotic and ugly .", "label": 0, "label_text": "negative"}
{"text": "` film aficionados can not help but love cinema paradiso , whether the original version or new director 's cut . '", "label": 1, "label_text": "positive"}
{"text": "hard , endearing , caring , warm .", "label": 1, "label_text": "positive"}
{"text": "the major problem with windtalkers is that the bulk of the movie centers on the wrong character .", "label": 0, "label_text": "negative"}
{"text": "- greaseballs mob action-comedy .", "label": 0, "label_text": "negative"}
{"text": "writer and director otar iosseliani 's pleasant tale about a factory worker who escapes for a holiday in venice reveals how we all need a playful respite from the grind to refresh our souls .", "label": 1, "label_text": "positive"}
{"text": "a refreshingly realistic , affectation-free coming-of-age tale .", "label": 1, "label_text": "positive"}
{"text": "`` simone '' is a fun and funky look into an artificial creation in a world that thrives on artificiality .", "label": 1, "label_text": "positive"}
{"text": "supposedly , pokemon ca n't be killed , but pokemon 4ever practically assures that the pocket monster movie franchise is nearly ready to keel over .", "label": 0, "label_text": "negative"}
{"text": "the acting is amateurish , the cinematography is atrocious , the direction is clumsy , the writing is insipid and the violence is at once luridly graphic and laughably unconvincing .", "label": 0, "label_text": "negative"}
{"text": "you have to see it .", "label": 1, "label_text": "positive"}
{"text": "pray has really done his subject justice .", "label": 1, "label_text": "positive"}
{"text": "woody , what happened ?", "label": 0, "label_text": "negative"}
{"text": "but it 's also disappointing to a certain degree .", "label": 0, "label_text": "negative"}
{"text": "coarse , cliched and clunky , this trifling romantic comedy in which opposites attract for no better reason than that the screenplay demands it squanders the charms of stars hugh grant and sandra bullock .", "label": 0, "label_text": "negative"}
{"text": "bears about as much resemblance to the experiences of most battered women as spider-man does to the experiences of most teenagers .", "label": 0, "label_text": "negative"}
{"text": "at times a bit melodramatic and even a little dated -lrb- depending upon where you live -rrb- , ignorant fairies is still quite good-natured and not a bad way to spend an hour or two .", "label": 1, "label_text": "positive"}
{"text": "a boring masquerade ball where normally good actors , even kingsley , are made to look bad .", "label": 0, "label_text": "negative"}
{"text": "a semi-autobiographical film that 's so sloppily written and cast that you can not believe anyone more central to the creation of bugsy than the caterer had anything to do with it .", "label": 0, "label_text": "negative"}
{"text": "the skills of a calculus major at m.i.t. are required to balance all the formulaic equations in the long-winded heist comedy who is cletis tout ?", "label": 0, "label_text": "negative"}
{"text": "though there are entertaining and audacious moments , the movie 's wildly careening tone and an extremely flat lead performance do little to salvage this filmmaker 's flailing reputation .", "label": 0, "label_text": "negative"}
{"text": "efteriades gives the neighborhood -- scenery , vibe and all -- the cinematic equivalent of a big , tender hug .", "label": 1, "label_text": "positive"}
{"text": "two weeks notice has appeal beyond being a sandra bullock vehicle or a standard romantic comedy .", "label": 1, "label_text": "positive"}
{"text": "could use a little more humanity , but it never lacks in eye-popping visuals .", "label": 1, "label_text": "positive"}
{"text": "the leads are natural and lovely , the pace is serene , the humor wry and sprightly .", "label": 1, "label_text": "positive"}
{"text": "offers big , fat , dumb laughs that may make you hate yourself for giving in .", "label": 0, "label_text": "negative"}
{"text": "hardly a film that comes along every day .", "label": 1, "label_text": "positive"}
{"text": "definitely worth 95 minutes of your time .", "label": 1, "label_text": "positive"}
{"text": "certainly the big finish was n't something galinsky and hawley could have planned for ... but part of being a good documentarian is being there when the rope snaps .", "label": 1, "label_text": "positive"}
{"text": "rollerball is as bad as you think , and worse than you can imagine .", "label": 0, "label_text": "negative"}
{"text": "there 's the plot , and a maddeningly insistent and repetitive piano score that made me want to scream .", "label": 0, "label_text": "negative"}
{"text": "it would be great to see this turd squashed under a truck , preferably a semi .", "label": 0, "label_text": "negative"}
{"text": "the pacing is deadly , the narration helps little and naipaul , a juicy writer , is negated .", "label": 0, "label_text": "negative"}
{"text": "i 'm going to give it a marginal thumbs up .", "label": 1, "label_text": "positive"}
{"text": "this beautifully animated epic is never dull .", "label": 1, "label_text": "positive"}
{"text": "human nature , in short , is n't nearly as funny as it thinks it is ; neither is it as smart .", "label": 0, "label_text": "negative"}
{"text": "davis ... gets vivid performances from her cast and pulls off some deft ally mcbeal-style fantasy sequences .", "label": 1, "label_text": "positive"}
{"text": "even in the summertime , the most restless young audience deserves the dignity of an action hero motivated by something more than franchise possibilities .", "label": 0, "label_text": "negative"}
{"text": "a mesmerizing cinematic poem from the first frame to the last .", "label": 1, "label_text": "positive"}
{"text": "the setting turns out to be more interesting than any of the character dramas , which never reach satisfying conclusions .", "label": 0, "label_text": "negative"}
{"text": "this painfully unfunny farce traffics in tired stereotypes and encumbers itself with complications ... that have no bearing on the story .", "label": 0, "label_text": "negative"}
{"text": "take nothing seriously and enjoy the ride .", "label": 1, "label_text": "positive"}
{"text": "it is different from others in its genre in that it is does not rely on dumb gags , anatomical humor , or character cliches ; it primarily relies on character to tell its story .", "label": 1, "label_text": "positive"}
{"text": "still rapturous after all these years , cinema paradiso stands as one of the great films about movie love .", "label": 1, "label_text": "positive"}
{"text": "be patient with the lovely hush !", "label": 1, "label_text": "positive"}
{"text": "the actors are simply too good , and the story too intriguing , for technical flaws to get in the way .", "label": 1, "label_text": "positive"}
{"text": "i 'd be lying if i said my ribcage did n't ache by the end of kung pow .", "label": 1, "label_text": "positive"}
{"text": "it may also be the best sex comedy about environmental pollution ever made .", "label": 1, "label_text": "positive"}
{"text": "an entertaining , if ultimately minor , thriller .", "label": 1, "label_text": "positive"}
{"text": "and the reason for that is a self-aware , often self-mocking , intelligence .", "label": 1, "label_text": "positive"}
{"text": "whether jason x is this bad on purpose is never clear .", "label": 0, "label_text": "negative"}
{"text": "all comedy is subversive , but this unrelenting bleak insistence on opting out of any opportunity for finding meaning in relationships or work just becomes sad .", "label": 0, "label_text": "negative"}
{"text": "the movie is concocted and carried out by folks worthy of scorn , and the nicest thing i can say is that i ca n't remember a single name responsible for it .", "label": 0, "label_text": "negative"}
{"text": "all too familiar ... basically the sort of cautionary tale that was old when ` angels with dirty faces ' appeared in 1938 .", "label": 0, "label_text": "negative"}
{"text": "seems like something american and european gay movies were doing 20 years ago .", "label": 0, "label_text": "negative"}
{"text": "this is a truly , truly bad movie .", "label": 0, "label_text": "negative"}
{"text": "the way the roundelay of partners functions , and the interplay within partnerships and among partnerships and the general air of gator-bashing are consistently delightful .", "label": 1, "label_text": "positive"}
{"text": "what ` blade runner ' would 've looked like as a low-budget series on a uhf channel .", "label": 0, "label_text": "negative"}
{"text": "there is a difference between movies with the courage to go over the top and movies that do n't care about being stupid", "label": 0, "label_text": "negative"}
{"text": "an ebullient tunisian film about the startling transformation of a tradition-bound widow who is drawn into the exotic world of belly dancing .", "label": 1, "label_text": "positive"}
{"text": "a lovely film for the holiday season .", "label": 1, "label_text": "positive"}
{"text": "after one gets the feeling that the typical hollywood disregard for historical truth and realism is at work here , it 's a matter of finding entertainment in the experiences of zishe and the fiery presence of hanussen .", "label": 1, "label_text": "positive"}
{"text": "tadpole may be one of the most appealing movies ever made about an otherwise appalling , and downright creepy , subject -- a teenage boy in love with his stepmother .", "label": 1, "label_text": "positive"}
{"text": "a film centering on a traditional indian wedding in contemporary new delhi may not sound like specialized fare , but mira nair 's film is an absolute delight for all audiences .", "label": 1, "label_text": "positive"}
{"text": "the most amazing super-sized dosage of goofball stunts any `` jackass '' fan could want .", "label": 1, "label_text": "positive"}
{"text": "k-19 : the widowmaker is derivative , overlong , and bombastic -- yet surprisingly entertaining .", "label": 1, "label_text": "positive"}
{"text": "every visual joke is milked , every set-up obvious and lengthy , every punchline predictable .", "label": 0, "label_text": "negative"}
{"text": "by that measure , it is a failure .", "label": 0, "label_text": "negative"}
{"text": "rather than real figures , elling and kjell bjarne become symbolic characters whose actions are supposed to relate something about the na\u00eff 's encounter with the world .", "label": 0, "label_text": "negative"}
{"text": "seeing as the film lacks momentum and its position remains mostly undeterminable , the director 's experiment is a successful one .", "label": 1, "label_text": "positive"}
{"text": "... a pretentious mess ...", "label": 0, "label_text": "negative"}
{"text": "full of flatulence jokes and mild sexual references , kung pow !", "label": 0, "label_text": "negative"}
{"text": "so mind-numbingly awful that you hope britney wo n't do it one more time , as far as movies are concerned .", "label": 0, "label_text": "negative"}
{"text": "laced with liberal doses of dark humor , gorgeous exterior photography , and a stable-full of solid performances , no such thing is a fascinating little tale .", "label": 1, "label_text": "positive"}
{"text": "in the new release of cinema paradiso , the tale has turned from sweet to bittersweet , and when the tears come during that final , beautiful scene , they finally feel absolutely earned .", "label": 1, "label_text": "positive"}
{"text": "remove spider-man the movie from its red herring surroundings and it 's apparent that this is one summer film that satisfies .", "label": 1, "label_text": "positive"}
{"text": "spectators will indeed sit open-mouthed before the screen , not screaming but yawning .", "label": 0, "label_text": "negative"}
{"text": ", the sum of all fears is simply a well-made and satisfying thriller .", "label": 1, "label_text": "positive"}
{"text": "what makes the movie special is its utter sincerity .", "label": 1, "label_text": "positive"}
{"text": "the thing just never gets off the ground .", "label": 0, "label_text": "negative"}
{"text": "after several scenes of this tacky nonsense , you 'll be wistful for the testosterone-charged wizardry of jerry bruckheimer productions , especially because half past dead is like the rock on a wal-mart budget .", "label": 0, "label_text": "negative"}
{"text": "the film oozes craft .", "label": 1, "label_text": "positive"}
{"text": "once the expectation of laughter has been quashed by whatever obscenity is at hand , even the funniest idea is n't funny .", "label": 0, "label_text": "negative"}
{"text": "funny , sexy , devastating and incurably romantic .", "label": 1, "label_text": "positive"}
{"text": "an ambitious , guilt-suffused melodrama crippled by poor casting .", "label": 0, "label_text": "negative"}
{"text": "this is an exercise not in biography but in hero worship .", "label": 0, "label_text": "negative"}
{"text": "the densest distillation of roberts ' movies ever made .", "label": 0, "label_text": "negative"}
{"text": "with this masterful , flawless film , -lrb- wang -rrb- emerges in the front ranks of china 's now numerous , world-renowned filmmakers .", "label": 1, "label_text": "positive"}
{"text": "a live-wire film that never loses its ability to shock and amaze .", "label": 1, "label_text": "positive"}
{"text": "throughout all the tumult , a question comes to mind : so why is this so boring ?", "label": 0, "label_text": "negative"}
{"text": "the large-format film is well suited to capture these musicians in full regalia and the incredible imax sound system lets you feel the beat down to your toes .", "label": 1, "label_text": "positive"}
{"text": "a finely tuned mood piece , a model of menacing atmosphere .", "label": 1, "label_text": "positive"}
{"text": "it 's packed with adventure and a worthwhile environmental message , so it 's great for the kids .", "label": 1, "label_text": "positive"}
{"text": "too bad maggio could n't come up with a better script .", "label": 0, "label_text": "negative"}
{"text": "sensual , funny and , in the end , very touching .", "label": 1, "label_text": "positive"}
{"text": "a movie just for friday fans , critics be damned .", "label": 1, "label_text": "positive"}
{"text": "it 's a fairy tale that comes from a renowned indian film culture that allows americans to finally revel in its splendor .", "label": 1, "label_text": "positive"}
{"text": "all mood and no movie .", "label": 0, "label_text": "negative"}
{"text": "will assuredly rank as one of the cleverest , most deceptively amusing comedies of the year .", "label": 1, "label_text": "positive"}
{"text": "a half-assed film .", "label": 0, "label_text": "negative"}
{"text": "it 's truly awful and heartbreaking subject matter , but one whose lessons are well worth revisiting as many times as possible .", "label": 1, "label_text": "positive"}
{"text": "the most ingenious film comedy since being john malkovich .", "label": 1, "label_text": "positive"}
{"text": "the cast is phenomenal , especially the women .", "label": 1, "label_text": "positive"}
{"text": "inventive , fun , intoxicatingly sexy , violent , self-indulgent and maddening .", "label": 1, "label_text": "positive"}
{"text": "much of it comes from the brave , uninhibited performances by its lead actors .", "label": 1, "label_text": "positive"}
{"text": "a chiller resolutely without chills .", "label": 0, "label_text": "negative"}
{"text": "the first hour is tedious though ford and neeson capably hold our interest , but its just not a thrilling movie .", "label": 0, "label_text": "negative"}
{"text": "and it is .", "label": 1, "label_text": "positive"}
{"text": "even when it drags , we are forced to reflect that its visual imagination is breathtaking", "label": 1, "label_text": "positive"}
{"text": "imperfect ?", "label": 0, "label_text": "negative"}
{"text": "this mess of a movie is nothing short of a travesty of a transvestite comedy .", "label": 0, "label_text": "negative"}
{"text": "a baffling subplot involving smuggling drugs inside danish cows falls flat , and if you 're going to alter the bard 's ending , you 'd better have a good alternative .", "label": 0, "label_text": "negative"}
{"text": "there 's surely something wrong with a comedy where the only belly laughs come from the selection of outtakes tacked onto the end credits .", "label": 0, "label_text": "negative"}
{"text": "no , it 's not as single-minded as john carpenter 's original , but it 's sure a lot smarter and more unnerving than the sequels .", "label": 1, "label_text": "positive"}
{"text": "beating the austin powers films at their own game , this blaxploitation spoof downplays the raunch in favor of gags that rely on the strength of their own cleverness as opposed to the extent of their outrageousness .", "label": 1, "label_text": "positive"}
{"text": "viewers are asked so often to suspend belief that were it not for holm 's performance , the film would be a total washout .", "label": 0, "label_text": "negative"}
{"text": "there 's no palpable chemistry between lopez and male lead ralph fiennes , plus the script by working girl scribe kevin wade is workmanlike in the extreme .", "label": 0, "label_text": "negative"}
{"text": "- spy action flick with antonio banderas and lucy liu never comes together .", "label": 0, "label_text": "negative"}
{"text": "there 's already been too many of these films ...", "label": 0, "label_text": "negative"}
{"text": "we want the funk - and this movie 's got it .", "label": 1, "label_text": "positive"}
{"text": "-lrb- a -rrb- thoughtful , visually graceful work .", "label": 1, "label_text": "positive"}
{"text": "shows moments of promise but ultimately succumbs to cliches and pat storytelling .", "label": 0, "label_text": "negative"}
{"text": "like the rugrats movies , the wild thornberrys movie does n't offer much more than the series , but its emphasis on caring for animals and respecting other cultures is particularly welcome .", "label": 1, "label_text": "positive"}
{"text": "a waterlogged version of ` fatal attraction ' for the teeny-bopper set ... a sad , soggy potboiler that wastes the talents of its attractive young leads .", "label": 0, "label_text": "negative"}
{"text": "the film starts promisingly , but the ending is all too predictable and far too cliched to really work .", "label": 0, "label_text": "negative"}
{"text": "the script manages the rare trick of seeming at once both refreshingly different and reassuringly familiar .", "label": 1, "label_text": "positive"}
{"text": "kudos to the most enchanting film of the year .", "label": 1, "label_text": "positive"}
{"text": "the engagingly primitive animated special effects contribute to a mood that 's sustained through the surprisingly somber conclusion .", "label": 1, "label_text": "positive"}
{"text": "by its modest , straight-ahead standards , undisputed scores a direct hit .", "label": 1, "label_text": "positive"}
{"text": "i 'm guessing the director is a magician .", "label": 1, "label_text": "positive"}
{"text": "a dashing and absorbing outing with one of france 's most inventive directors .", "label": 1, "label_text": "positive"}
{"text": "it irritates and saddens me that martin lawrence 's latest vehicle can explode obnoxiously into 2,500 screens while something of bubba ho-tep 's clearly evident quality may end up languishing on a shelf somewhere .", "label": 0, "label_text": "negative"}
{"text": "that chirpy songbird britney spears has popped up with more mindless drivel .", "label": 0, "label_text": "negative"}
{"text": "none of the characters or plot-lines are fleshed-out enough to build any interest .", "label": 0, "label_text": "negative"}
{"text": "when all is said and done , she loves them to pieces -- and so , i trust , will you .", "label": 1, "label_text": "positive"}
{"text": "ultimately too repellent to fully endear itself to american art house audiences , but it is notable for its stylistic austerity and forcefulness .", "label": 0, "label_text": "negative"}
{"text": "kids do n't mind crappy movies as much as adults , provided there 's lots of cute animals and clumsy people .", "label": 0, "label_text": "negative"}
{"text": "it forces you to watch people doing unpleasant things to each other and themselves , and it maintains a cool distance from its material that is deliberately unsettling .", "label": 0, "label_text": "negative"}
{"text": "wonder , hope and magic can never escape the heart of the boy when the right movie comes along , especially if it begins with the name of star wars", "label": 1, "label_text": "positive"}
{"text": "while the performances are often engaging , this loose collection of largely improvised numbers would probably have worked better as a one-hour tv documentary .", "label": 0, "label_text": "negative"}
{"text": "haneke 's script -lrb- from elfriede jelinek 's novel -rrb- is contrived , unmotivated , and psychologically unpersuasive , with an inconclusive ending .", "label": 0, "label_text": "negative"}
{"text": "there is only so much baked cardboard i need to chew .", "label": 0, "label_text": "negative"}
{"text": "the movie is loaded with good intentions , but in his zeal to squeeze the action and our emotions into the all-too-familiar dramatic arc of the holocaust escape story , minac drains his movie of all individuality .", "label": 0, "label_text": "negative"}
{"text": "tully is worth a look for its true-to-life characters , its sensitive acting , its unadorned view of rural life and the subtle direction of first-timer hilary birmingham .", "label": 1, "label_text": "positive"}
{"text": "filmmaker tian zhuangzhuang triumphantly returns to narrative filmmaking with a visually masterful work of quiet power .", "label": 1, "label_text": "positive"}
{"text": "... a movie that , quite simply , should n't have been made .", "label": 0, "label_text": "negative"}
{"text": "the importance of being earnest , so thick with wit it plays like a reading from bartlett 's familiar quotations", "label": 1, "label_text": "positive"}
{"text": "five screenwriters are credited with the clich\u00e9-laden screenplay ; it seems as if each watered down the version of the one before .", "label": 0, "label_text": "negative"}
{"text": "director alfonso cuaron gets vivid , convincing performances from a fine cast , and generally keeps things going at a rapid pace , occasionally using an omniscient voice-over narrator in the manner of french new wave films .", "label": 1, "label_text": "positive"}
{"text": "... manages to deliver a fair bit of vampire fun .", "label": 1, "label_text": "positive"}
{"text": "guys say mean things and shoot a lot of bullets .", "label": 0, "label_text": "negative"}
{"text": "wewannour money back , actually .", "label": 0, "label_text": "negative"}
{"text": "more than anything else , kissing jessica stein injects freshness and spirit into the romantic comedy genre , which has been held hostage by generic scripts that seek to remake sleepless in seattle again and again .", "label": 1, "label_text": "positive"}
{"text": "when cowering and begging at the feet a scruffy giannini , madonna gives her best performance since abel ferrara had her beaten to a pulp in his dangerous game .", "label": 1, "label_text": "positive"}
{"text": "the sheer joy and pride they took in their work -- and in each other -- shines through every frame .", "label": 1, "label_text": "positive"}
{"text": "the cumulative effect of the movie is repulsive and depressing .", "label": 0, "label_text": "negative"}
{"text": "... digs beyond the usual portrayals of good kids and bad seeds to reveal a more ambivalent set of characters and motivations .", "label": 1, "label_text": "positive"}
{"text": "much of all about lily chou-chou is mesmerizing : some of its plaintiveness could make you weep .", "label": 1, "label_text": "positive"}
{"text": "it 's a rollicking adventure for you and all your mateys , regardless of their ages .", "label": 1, "label_text": "positive"}
{"text": "an empty shell of an epic rather than the real deal .", "label": 0, "label_text": "negative"}
{"text": "-lrb- scherfig -rrb- has made a movie that will leave you wondering about the characters ' lives after the clever credits roll .", "label": 1, "label_text": "positive"}
{"text": "it may be a somewhat backhanded compliment to say that the film makes the viewer feel like the movie 's various victimized audience members after a while , but it also happens to be the movie 's most admirable quality", "label": 1, "label_text": "positive"}
{"text": "a delightful entree in the tradition of food movies .", "label": 1, "label_text": "positive"}
{"text": "-lrb- johnnie to and wai ka fai are -rrb- sure to find an enthusiastic audience among american action-adventure buffs , but the film 's interests may be too narrow to attract crossover viewers .", "label": 0, "label_text": "negative"}
{"text": "conceptually brilliant ... plays like a living-room war of the worlds , gaining most of its unsettling force from the suggested and the unknown .", "label": 1, "label_text": "positive"}
{"text": "this feature is about as necessary as a hole in the head", "label": 0, "label_text": "negative"}
{"text": "-lrb- danny huston gives -rrb- an astounding performance that deftly , gradually reveals a real human soul buried beneath a spellbinding serpent 's smirk .", "label": 1, "label_text": "positive"}
{"text": "in addition to hoffman 's powerful acting clinic , this is that rare drama that offers a thoughtful and rewarding glimpse into the sort of heartache everyone has felt , or will feel someday .", "label": 1, "label_text": "positive"}
{"text": "this is n't exactly profound cinema , but it 's good-natured and sometimes quite funny .", "label": 1, "label_text": "positive"}
{"text": "hailed as a clever exercise in neo-hitchcockianism , this clever and very satisfying picture is more accurately chabrolian .", "label": 1, "label_text": "positive"}
{"text": "it leers , offering next to little insight into its intriguing subject .", "label": 0, "label_text": "negative"}
{"text": "a pleasant and engaging enough sit , but in trying to have the best of both worlds it ends up falling short as a whole .", "label": 0, "label_text": "negative"}
{"text": "touches smartly and wistfully on a number of themes , not least the notion that the marginal members of society ... might benefit from a helping hand and a friendly kick in the pants .", "label": 1, "label_text": "positive"}
{"text": "yakusho , as always , is wonderful as the long-faced sad sack ... and his chemistry with shimizu is very believable .", "label": 1, "label_text": "positive"}
{"text": "works , it 's thanks to huston 's revelatory performance .", "label": 1, "label_text": "positive"}
{"text": "ararat feels like a book report", "label": 0, "label_text": "negative"}
{"text": "the beautiful images and solemn words can not disguise the slack complacency of -lrb- godard 's -rrb- vision , any more than the gorgeous piano and strings on the soundtrack can drown out the tinny self-righteousness of his voice .", "label": 0, "label_text": "negative"}
{"text": "tully is in many ways the perfect festival film : a calm , self-assured portrait of small town regret , love , duty and friendship that appeals to the storytelling instincts of a slightly more literate filmgoing audience .", "label": 1, "label_text": "positive"}
{"text": "it 's a shame the marvelous first 101 minutes have to be combined with the misconceived final 5 .", "label": 0, "label_text": "negative"}
{"text": "a surprisingly charming and even witty match for the best of hollywood 's comic-book adaptations .", "label": 1, "label_text": "positive"}
{"text": "my advice is to skip the film and pick up the soundtrack .", "label": 0, "label_text": "negative"}
{"text": "audacious-impossible yet compelling ...", "label": 1, "label_text": "positive"}
{"text": "a quasi-documentary by french filmmaker karim dridi that celebrates the hardy spirit of cuban music .", "label": 1, "label_text": "positive"}
{"text": "family fare .", "label": 1, "label_text": "positive"}
{"text": "the movie resolutely avoids all the comic possibilities of its situation , and becomes one more dumb high school comedy about sex gags and prom dates .", "label": 0, "label_text": "negative"}
{"text": "one of recent memory 's most thoughtful films about art , ethics , and the cost of moral compromise .", "label": 1, "label_text": "positive"}
{"text": "even if you 're an agnostic carnivore , you can enjoy much of jonah simply , and gratefully , as laugh-out-loud lunacy with a pronounced monty pythonesque flavor .", "label": 1, "label_text": "positive"}
{"text": "one of the best of a growing strain of daring films ... that argue that any sexual relationship that does n't hurt anyone and works for its participants is a relationship that is worthy of our respect .", "label": 1, "label_text": "positive"}
{"text": "set in a 1986 harlem that does n't look much like anywhere in new york .", "label": 0, "label_text": "negative"}
{"text": "in the spirit of the season , i assign one bright shining star to roberto benigni 's pinocchio -- but i guarantee that no wise men will be following after it .", "label": 0, "label_text": "negative"}
{"text": "evokes a palpable sense of disconnection , made all the more poignant by the incessant use of cell phones .", "label": 1, "label_text": "positive"}
{"text": "they crush each other under cars , throw each other out windows , electrocute and dismember their victims in full consciousness .", "label": 0, "label_text": "negative"}
{"text": "in addition to scoring high for originality of plot -- putting together familiar themes of family , forgiveness and love in a new way -- lilo & stitch has a number of other assets to commend it to movie audiences both innocent and jaded .", "label": 1, "label_text": "positive"}
{"text": "perhaps it 's cliche to call the film ` refreshing , ' but it is .", "label": 1, "label_text": "positive"}
{"text": "as predictable as the outcome of a globetrotters-generals game , juwanna mann is even more ludicrous than you 'd expect from the guy-in-a-dress genre , and a personal low for everyone involved .", "label": 0, "label_text": "negative"}
{"text": "almodovar is an imaginative teacher of emotional intelligence in this engaging film about two men who discover what william james once called ` the gift of tears . '", "label": 1, "label_text": "positive"}
{"text": "a fantastically vital movie that manages to invest real humor , sensuality , and sympathy into a story about two adolescent boys .", "label": 1, "label_text": "positive"}
{"text": "... the story is far-flung , illogical , and plain stupid .", "label": 0, "label_text": "negative"}
{"text": "and lee seems just as expectant of an adoring , wide-smiling reception .", "label": 1, "label_text": "positive"}
{"text": "it 's all arty and jazzy and people sit and stare and turn away from one another instead of talking and it 's all about the silences and if you 're into that , have at it .", "label": 0, "label_text": "negative"}
{"text": "an old-fashioned drama of substance about a teacher 's slide down the slippery slope of dishonesty after an encounter with the rich and the powerful who have nothing but disdain for virtue .", "label": 1, "label_text": "positive"}
{"text": "another useless recycling of a brutal mid - '70s american sports movie .", "label": 0, "label_text": "negative"}
{"text": "the kind of movie that leaves vague impressions and a nasty aftertaste but little clear memory of its operational mechanics .", "label": 0, "label_text": "negative"}
{"text": "hartley adds enough quirky and satirical touches in the screenplay to keep the film entertaining .", "label": 1, "label_text": "positive"}
{"text": "as literary desecrations go , this makes for perfectly acceptable , occasionally very enjoyable children 's entertainment .", "label": 1, "label_text": "positive"}
{"text": "this insufferable movie is meant to make you think about existential suffering .", "label": 0, "label_text": "negative"}
{"text": "goofy , nutty , consistently funny .", "label": 1, "label_text": "positive"}
{"text": "two big things are missing -- anything approaching a visceral kick , and anything approaching even a vague reason to sit through it all .", "label": 0, "label_text": "negative"}
{"text": "if `` lilo & stitch '' is n't the most edgy piece of disney animation to hit the silver screen , then this first film to use a watercolor background since `` dumbo '' certainly ranks as the most original in years .", "label": 1, "label_text": "positive"}
{"text": "while it has definite weaknesses -- like a rather unbelievable love interest and a meandering ending -- this '60s caper film is a riveting , brisk delight .", "label": 1, "label_text": "positive"}
{"text": "it 's a talking head documentary , but a great one .", "label": 1, "label_text": "positive"}
{"text": "an extremely unpleasant film .", "label": 0, "label_text": "negative"}
{"text": "director juan jose campanella could have turned this into an argentine retread of `` iris '' or `` american beauty , '' but instead pulls a little from each film and creates something more beautiful than either of those films .", "label": 1, "label_text": "positive"}
{"text": "not good enough to pass for a litmus test of the generation gap and not bad enough to repulse any generation of its fans .", "label": 0, "label_text": "negative"}
{"text": "after seeing the film , i can tell you that there 's no other reason why anyone should bother remembering it .", "label": 0, "label_text": "negative"}
{"text": "it stars schticky chris rock and stolid anthony hopkins , who seem barely in the same movie .", "label": 0, "label_text": "negative"}
{"text": "merely -lrb- and literally -rrb- tosses around sex toys and offers half-hearted paeans to empowerment that are repeatedly undercut by the brutality of the jokes , most at women 's expense .", "label": 0, "label_text": "negative"}
{"text": "terrible .", "label": 0, "label_text": "negative"}
{"text": "throwing in everything except someone pulling the pin from a grenade with his teeth , windtalkers seems to have ransacked every old world war ii movie for overly familiar material .", "label": 0, "label_text": "negative"}
{"text": "chai 's structure and pacing are disconcertingly slack .", "label": 0, "label_text": "negative"}
{"text": "if you grew up on scooby -- you 'll love this movie .", "label": 1, "label_text": "positive"}
{"text": "enjoyably fast-moving , hard-hitting documentary .", "label": 1, "label_text": "positive"}
{"text": "if you come from a family that eats , meddles , argues , laughs , kibbitzes and fights together , then go see this delightful comedy .", "label": 1, "label_text": "positive"}
{"text": "the director mostly plays it straight , turning leys ' fable into a listless climb down the social ladder .", "label": 0, "label_text": "negative"}
{"text": "millions of dollars heaped upon a project of such vast proportions need to reap more rewards than spiffy bluescreen technique and stylish weaponry .", "label": 0, "label_text": "negative"}
{"text": "any film that does n't even in passing mention political prisoners , poverty and the boat loads of people who try to escape the country is less a documentary and more propaganda by way of a valentine sealed with a kiss .", "label": 0, "label_text": "negative"}
{"text": "it 's depressing to see how far herzog has fallen .", "label": 0, "label_text": "negative"}
{"text": "some episodes work , some do n't .", "label": 0, "label_text": "negative"}
{"text": "like its new england characters , most of whom wander about in thick clouds of denial , the movie eventually gets around to its real emotional business , striking deep chords of sadness .", "label": 1, "label_text": "positive"}
{"text": "all the more disquieting for its relatively gore-free allusions to the serial murders , but it falls down in its attempts to humanize its subject .", "label": 0, "label_text": "negative"}
{"text": "a film of empty , fetishistic violence in which murder is casual and fun .", "label": 0, "label_text": "negative"}
{"text": "for those in search of something different , wendigo is a genuinely bone-chilling tale .", "label": 1, "label_text": "positive"}
{"text": "disappointing in comparison to other recent war movies ... or any other john woo flick for that matter .", "label": 0, "label_text": "negative"}
{"text": "it 's a familiar story , but one that is presented with great sympathy and intelligence .", "label": 1, "label_text": "positive"}
{"text": "becomes a fascinating study of isolation and frustration that successfully recreates both the physical setting and emotional tensions of the papin sisters .", "label": 1, "label_text": "positive"}
{"text": "murderous maids pulls no punches in its depiction of the lives of the papin sister and the events that led to their notorious rise to infamy ...", "label": 1, "label_text": "positive"}
{"text": "it 's not nearly as fresh or enjoyable as its predecessor , but there are enough high points to keep this from being a complete waste of time .", "label": 1, "label_text": "positive"}
{"text": "the movie does n't add anything fresh to the myth .", "label": 0, "label_text": "negative"}
{"text": "it is n't that stealing harvard is a horrible movie -- if only it were that grand a failure !", "label": 0, "label_text": "negative"}
{"text": "the script falls back on too many tried-and-true shenanigans that hardly distinguish it from the next teen comedy .", "label": 0, "label_text": "negative"}
{"text": "a rote exercise in both animation and storytelling .", "label": 0, "label_text": "negative"}
{"text": "in his latest effort , storytelling , solondz has finally made a movie that is n't just offensive -- it also happens to be good .", "label": 1, "label_text": "positive"}
{"text": "enough is not a bad movie , just mediocre .", "label": 0, "label_text": "negative"}
{"text": "a smart , sassy and exceptionally charming romantic comedy .", "label": 1, "label_text": "positive"}
{"text": "stuffy , full of itself , morally ambiguous and nothing to shout about .", "label": 0, "label_text": "negative"}
{"text": "reyes ' directorial debut has good things to offer , but ultimately it 's undone by a sloppy script", "label": 0, "label_text": "negative"}
{"text": "it wears its heart on the sleeve of its gaudy hawaiian shirt .", "label": 0, "label_text": "negative"}
{"text": "it 's a spectacular performance - ahem , we hope it 's only acting .", "label": 1, "label_text": "positive"}
{"text": "... the film 's considered approach to its subject matter is too calm and thoughtful for agitprop , and the thinness of its characterizations makes it a failure as straight drama . '", "label": 0, "label_text": "negative"}
{"text": "symbolically , warm water under a red bridge is a celebration of feminine energy , a tribute to the power of women to heal .", "label": 1, "label_text": "positive"}
{"text": "you come away from his film overwhelmed , hopeful and , perhaps paradoxically , illuminated .", "label": 1, "label_text": "positive"}
{"text": "equlibrium could pass for a thirteen-year-old 's book report on the totalitarian themes of 1984 and farenheit 451 .", "label": 0, "label_text": "negative"}
{"text": "a film of delicate interpersonal dances .", "label": 1, "label_text": "positive"}
{"text": "-lrb- westbrook -rrb- makes a wonderful subject for the camera .", "label": 1, "label_text": "positive"}
{"text": "cusack 's just brilliant in this .", "label": 1, "label_text": "positive"}
{"text": "what a bewilderingly brilliant and entertaining movie this is .", "label": 1, "label_text": "positive"}
{"text": "never lets go your emotions , taking them to surprising highs , sorrowful lows and hidden impulsive niches ... gorgeous , passionate , and at times uncommonly moving .", "label": 1, "label_text": "positive"}
{"text": "few films have captured the chaos of an urban conflagration with such fury , and audience members will leave feeling as shaken as nesbitt 's cooper looks when the bullets stop flying .", "label": 1, "label_text": "positive"}
{"text": "ferrara 's best film in years .", "label": 1, "label_text": "positive"}
{"text": "we have poignancy jostling against farce , thoughtful dialogue elbowed aside by one-liners , and a visual style that incorporates rotoscope animation for no apparent reason except , maybe , that it looks neat .", "label": 0, "label_text": "negative"}
{"text": "watching war photographer , you come to believe that nachtwey hates the wars he shows and empathizes with the victims he reveals .", "label": 1, "label_text": "positive"}
{"text": "you 'd be hard put to find a movie character more unattractive or odorous -lrb- than leon -rrb- .", "label": 0, "label_text": "negative"}
{"text": "what soured me on the santa clause 2 was that santa bumps up against 21st century reality so hard , it 's icky .", "label": 0, "label_text": "negative"}
{"text": "ash wednesday is not edward burns ' best film , but it is a good and ambitious film .", "label": 1, "label_text": "positive"}
{"text": "the lead actors share no chemistry or engaging charisma .", "label": 0, "label_text": "negative"}
{"text": "ms. phoenix is completely lacking in charm and charisma , and is unable to project either esther 's initial anomie or her eventual awakening .", "label": 0, "label_text": "negative"}
{"text": "when not wallowing in its characters ' frustrations , the movie is busy contriving false , sitcom-worthy solutions to their problems .", "label": 0, "label_text": "negative"}
{"text": "polished , well-structured film .", "label": 1, "label_text": "positive"}
{"text": "the laughs are as rare as snake foo yung .", "label": 0, "label_text": "negative"}
{"text": "an eloquent , reflective and beautifully acted meditation on both the profoundly devastating events of one year ago and the slow , painful healing process that has followed in their wake .", "label": 1, "label_text": "positive"}
{"text": "but there 's plenty to offend everyone ...", "label": 0, "label_text": "negative"}
{"text": "after that it becomes long and tedious like a classroom play in a college history course .", "label": 0, "label_text": "negative"}
{"text": "an exceptionally acted , quietly affecting cop drama .", "label": 1, "label_text": "positive"}
{"text": "one of the best films i have ever seen , constantly pulling the rug from underneath us , seeing things from new sides , plunging deeper , getting more intense .", "label": 1, "label_text": "positive"}
{"text": "stitch is a bad mannered , ugly and destructive little \\*\\*\\*\\* .", "label": 0, "label_text": "negative"}
{"text": "an intelligently made -lrb- and beautifully edited -rrb- picture that at the very least has a spark of life to it -- more than you can say for plenty of movies that flow through the hollywood pipeline without a hitch .", "label": 1, "label_text": "positive"}
{"text": "charlie hunnam has the twinkling eyes , repressed smile and determined face needed to carry out a dickensian hero .", "label": 1, "label_text": "positive"}
{"text": "what should have been a painless time-killer becomes instead a grating endurance test .", "label": 0, "label_text": "negative"}
{"text": "the film has -lrb- its -rrb- moments , but they are few and far between .", "label": 0, "label_text": "negative"}
{"text": "if religious films are n't your bailiwick , stay away .", "label": 0, "label_text": "negative"}
{"text": "this enthralling documentary ... is at once playful and haunting , an in-depth portrait of an iconoclastic artist who was fundamentally unknowable even to his closest friends .", "label": 1, "label_text": "positive"}
{"text": "a wild , endearing , masterful documentary .", "label": 1, "label_text": "positive"}
{"text": "a dreadful day in irish history is given passionate , if somewhat flawed , treatment .", "label": 1, "label_text": "positive"}
{"text": "the april 2002 instalment of the american war for independence , complete with loads of cgi and bushels of violence , but not a drop of human blood .", "label": 0, "label_text": "negative"}
{"text": "if there was any doubt that peter o'fallon did n't have an original bone in his body , a rumor of angels should dispel it .", "label": 0, "label_text": "negative"}
{"text": "there is something in full frontal , i guess , about artifice and acting and how it distorts reality for people who make movies and watch them , but like most movie riddles , it works only if you have an interest in the characters you see .", "label": 0, "label_text": "negative"}
{"text": "a minor-league soccer remake of the longest yard .", "label": 0, "label_text": "negative"}
{"text": "` it 's painful to watch witherspoon 's talents wasting away inside unnecessary films like legally blonde and sweet home abomination , i mean , alabama . '", "label": 0, "label_text": "negative"}
{"text": "it 's absolutely amazing how first-time director kevin donovan managed to find something new to add to the canon of chan .", "label": 1, "label_text": "positive"}
{"text": "it 's as raw and action-packed an experience as a ringside seat at a tough-man contest .", "label": 1, "label_text": "positive"}
{"text": "to me , it sounds like a cruel deception carried out by men of marginal intelligence , with reactionary ideas about women and a total lack of empathy .", "label": 0, "label_text": "negative"}
{"text": "you wo n't have any trouble getting kids to eat up these veggies .", "label": 1, "label_text": "positive"}
{"text": "too bland and fustily tasteful to be truly prurient .", "label": 0, "label_text": "negative"}
{"text": "it does n't work as either .", "label": 0, "label_text": "negative"}
{"text": "this one aims for the toilet and scores a direct hit .", "label": 0, "label_text": "negative"}
{"text": "in the name of an allegedly inspiring and easily marketable flick , the emperor 's club turns a blind eye to the very history it pretends to teach .", "label": 0, "label_text": "negative"}
{"text": "the movie is undone by a filmmaking methodology that 's just experimental enough to alienate the mainstream audience while ringing cliched to hardened indie-heads .", "label": 0, "label_text": "negative"}
{"text": "two tedious acts light on great scares and a good surprise ending .", "label": 1, "label_text": "positive"}
{"text": "and your reward will be a thoughtful , emotional movie experience .", "label": 1, "label_text": "positive"}
{"text": "obvious .", "label": 0, "label_text": "negative"}
{"text": "`` birthday girl '' is an actor 's movie first and foremost .", "label": 1, "label_text": "positive"}
{"text": "the little girls understand , and mccracken knows that 's all that matters .", "label": 1, "label_text": "positive"}
{"text": "the pacing is often way off and there are too many bona fide groaners among too few laughs .", "label": 0, "label_text": "negative"}
{"text": "i liked it because it was so endlessly , grotesquely , inventive .", "label": 1, "label_text": "positive"}
{"text": "that , in itself , is extraordinary .", "label": 1, "label_text": "positive"}
{"text": "yes .", "label": 1, "label_text": "positive"}
{"text": "k-19 : the widowmaker is a great yarn .", "label": 1, "label_text": "positive"}
{"text": "and educational !", "label": 1, "label_text": "positive"}
{"text": "an undeniably moving film to experience , and ultimately that 's what makes it worth a recommendation .", "label": 1, "label_text": "positive"}
{"text": "confessions is n't always coherent , but it 's sharply comic and surprisingly touching , so hold the gong .", "label": 1, "label_text": "positive"}
{"text": "the film has the thrown-together feel of a summer-camp talent show : hastily written , underrehearsed , arbitrarily plotted and filled with crude humor and vulgar innuendo .", "label": 0, "label_text": "negative"}
{"text": "sharp edges and a deep vein of sadness run through its otherwise comic narrative .", "label": 1, "label_text": "positive"}
{"text": "crush is so warm and fuzzy you might be able to forgive its mean-spirited second half .", "label": 1, "label_text": "positive"}
{"text": "strong filmmaking requires a clear sense of purpose , and in that oh-so-important category , the four feathers comes up short .", "label": 0, "label_text": "negative"}
{"text": "the best didacticism is one carried by a strong sense of humanism , and bertrand tavernier 's oft-brilliant safe conduct -lrb- `` laissez-passer '' -rrb- wears its heart on its sleeve .", "label": 1, "label_text": "positive"}
{"text": "i have returned from the beyond to warn you : this movie is 90 minutes long , and life is too short .", "label": 0, "label_text": "negative"}
{"text": "... despite lagging near the finish line , the movie runs a good race , one that will have you at the edge of your seat for long stretches . '", "label": 1, "label_text": "positive"}
{"text": "witty and often surprising , a dark little morality tale disguised as a romantic comedy .", "label": 1, "label_text": "positive"}
{"text": "they 're the unnamed , easily substitutable forces that serve as whatever terror the heroes of horror movies try to avoid .", "label": 0, "label_text": "negative"}
{"text": "watching these eccentrics is both inspiring and pure joy .", "label": 1, "label_text": "positive"}
{"text": "spain 's greatest star wattage does n't overcome the tumult of maudlin tragedy .", "label": 0, "label_text": "negative"}
{"text": "director jay russell stomps in hobnail boots over natalie babbitt 's gentle , endearing 1975 children 's novel .", "label": 0, "label_text": "negative"}
{"text": "colorful , energetic and sweetly whimsical ... the rare sequel that 's better than its predecessor .", "label": 1, "label_text": "positive"}
{"text": "... a pretentious and ultimately empty examination of a sick and evil woman .", "label": 0, "label_text": "negative"}
{"text": "a small movie with a big heart .", "label": 1, "label_text": "positive"}
{"text": "maggie g. makes an amazing breakthrough in her first starring role and eats up the screen .", "label": 1, "label_text": "positive"}
{"text": "most of the movie is so deadly dull that watching the proverbial paint dry would be a welcome improvement .", "label": 0, "label_text": "negative"}
{"text": "-lrb- the cockettes -rrb- provides a window into a subculture hell-bent on expressing itself in every way imaginable . '", "label": 1, "label_text": "positive"}
{"text": "most thrillers send audiences out talking about specific scary scenes or startling moments ; `` frailty '' leaves us with the terrifying message that the real horror may be waiting for us at home .", "label": 1, "label_text": "positive"}
{"text": "the difference between cho and most comics is that her confidence in her material is merited .", "label": 1, "label_text": "positive"}
{"text": "this remake of lina wertmuller 's 1975 eroti-comedy might just be the biggest husband-and-wife disaster since john and bo derek made the ridiculous bolero .", "label": 0, "label_text": "negative"}
{"text": "-lrb- a -rrb- poorly executed comedy .", "label": 0, "label_text": "negative"}
{"text": "holland lets things peter out midway , but it 's notably better acted -- and far less crass - than some other recent efforts in the burgeoning genre of films about black urban professionals .", "label": 1, "label_text": "positive"}
{"text": "... rogers 's mouth never stops shut about the war between the sexes and how to win the battle .", "label": 1, "label_text": "positive"}
{"text": "lawrence plumbs personal tragedy and also the human comedy .", "label": 1, "label_text": "positive"}
{"text": "maintains your sympathy for this otherwise challenging soul by letting you share her one-room world for a while .", "label": 1, "label_text": "positive"}
{"text": "tends to pile too many `` serious issues '' on its plate at times , yet remains fairly light , always entertaining , and smartly written .", "label": 1, "label_text": "positive"}
{"text": "an inventive , absorbing movie that 's as hard to classify as it is hard to resist .", "label": 1, "label_text": "positive"}
{"text": "-lrb- russell -rrb- makes good b movies -lrb- the mask , the blob -rrb- , and the scorpion king more than ably meets those standards .", "label": 1, "label_text": "positive"}
{"text": "what little grace -lrb- rifkin 's -rrb- tale of precarious skid-row dignity achieves is pushed into the margins by predictable plotting and tiresome histrionics .", "label": 0, "label_text": "negative"}
{"text": "the last scenes of the film are anguished , bitter and truthful .", "label": 1, "label_text": "positive"}
{"text": "however sincere it may be , the rising place never quite justifies its own existence .", "label": 0, "label_text": "negative"}
{"text": "the whole thing feels like a ruse , a tactic to cover up the fact that the picture is constructed around a core of flimsy -- or , worse yet , nonexistent -- ideas .", "label": 0, "label_text": "negative"}
{"text": "supposedly authentic account of a historical event that 's far too tragic to merit such superficial treatment .", "label": 0, "label_text": "negative"}
{"text": "no laughs .", "label": 0, "label_text": "negative"}
{"text": "but the actors make this worth a peek .", "label": 1, "label_text": "positive"}
{"text": "a gem of a movie .", "label": 1, "label_text": "positive"}
{"text": "the whole thing plays like a tired tyco ad .", "label": 0, "label_text": "negative"}
{"text": "it 's exactly the kind of movie toback 's detractors always accuse him of making .", "label": 0, "label_text": "negative"}
{"text": "mr. clooney , mr. kaufman and all their collaborators are entitled to take a deep bow for fashioning an engrossing entertainment out of an almost sure-fire prescription for a critical and commercial disaster .", "label": 1, "label_text": "positive"}
{"text": "it would be churlish to begrudge anyone for receiving whatever consolation that can be found in dragonfly , yet it is impossible to find the film anything but appalling , shamelessly manipulative and contrived , and totally lacking in conviction .", "label": 0, "label_text": "negative"}
{"text": "both deserve better .", "label": 0, "label_text": "negative"}
{"text": "between them , de niro and murphy make showtime the most savory and hilarious guilty pleasure of many a recent movie season .", "label": 1, "label_text": "positive"}
{"text": "upsetting and thought-provoking , the film has an odd purity that does n't bring you into the characters so much as it has you study them .", "label": 1, "label_text": "positive"}
{"text": "slap me , i saw this movie .", "label": 0, "label_text": "negative"}
{"text": "visually , ` santa clause 2 ' is wondrously creative .", "label": 1, "label_text": "positive"}
{"text": "a coming-of-age tale from new zealand whose boozy , languid air is balanced by a rich visual clarity and deeply felt performances across the board .", "label": 1, "label_text": "positive"}
{"text": "` it 's better to go in knowing full well what 's going to happen , but willing to let the earnestness of its execution and skill of its cast take you down a familiar road with a few twists .", "label": 1, "label_text": "positive"}
{"text": "a portrait of hell so shattering it 's impossible to shake .", "label": 1, "label_text": "positive"}
{"text": "hopelessly inane , humorless and under-inspired .", "label": 0, "label_text": "negative"}
{"text": "bogdanich is unashamedly pro-serbian and makes little attempt to give voice to the other side .", "label": 0, "label_text": "negative"}
{"text": "like a pack of dynamite sticks , built for controversy .", "label": 0, "label_text": "negative"}
{"text": "take any 12-year-old boy to see this picture , and he 'll be your slave for a year .", "label": 1, "label_text": "positive"}
{"text": "miyazaki 's nonstop images are so stunning , and his imagination so vivid , that the only possible complaint you could have about spirited away is that there is no rest period , no timeout .", "label": 1, "label_text": "positive"}
{"text": "stage director sam mendes showcases tom hanks as a depression era hit-man in this dark tale of revenge .", "label": 1, "label_text": "positive"}
{"text": "veret\u00e9 has a whip-smart sense of narrative bluffs .", "label": 1, "label_text": "positive"}
{"text": "ponderous , plodding soap opera disguised as a feature film .", "label": 0, "label_text": "negative"}
{"text": "gets the look and the period trappings right , but it otherwise drowns in a sea of visual and verbal clich\u00e9s .", "label": 0, "label_text": "negative"}
{"text": "director roger kumble offers just enough sweet and traditional romantic comedy to counter the crudity .", "label": 1, "label_text": "positive"}
{"text": "a bittersweet contemporary comedy about benevolent deception , which , while it may not rival the filmmaker 's period pieces , is still very much worth seeing .", "label": 1, "label_text": "positive"}
{"text": "gorgeous to look at but insufferably tedious and turgid ... a curiously constricted epic .", "label": 0, "label_text": "negative"}
{"text": "then again , in a better movie , you might not have noticed .", "label": 0, "label_text": "negative"}
{"text": "a fairly enjoyable mixture of longest yard ... and the 1999 guy ritchie caper lock stock and two smoking barrels .", "label": 1, "label_text": "positive"}
{"text": "the re - enactments , however fascinating they may be as history , are too crude to serve the work especially well .", "label": 0, "label_text": "negative"}
{"text": "if a horror movie 's primary goal is to frighten and disturb , then they works spectacularly well ... a shiver-inducing , nerve-rattling ride .", "label": 1, "label_text": "positive"}
{"text": "oedekerk mugs mercilessly , and the genuinely funny jokes are few and far between .", "label": 0, "label_text": "negative"}
{"text": "often silly -- and gross -- but it 's rarely as moronic as some campus gross-out films .", "label": 0, "label_text": "negative"}
{"text": "spielberg 's first real masterpiece , it deserved all the hearts it won -- and wins still , 20 years later .", "label": 1, "label_text": "positive"}
{"text": "... unlike -lrb- scorsese 's mean streets -rrb- , ash wednesday is essentially devoid of interesting characters or even a halfway intriguing plot .", "label": 0, "label_text": "negative"}
{"text": "you may feel compelled to watch the film twice or pick up a book on the subject .", "label": 1, "label_text": "positive"}
{"text": "slow and ponderous , but rohmer 's drama builds to an intense indoor drama about compassion , sacrifice , and christian love in the face of political corruption .", "label": 1, "label_text": "positive"}
{"text": "sheridan 's take on the author 's schoolboy memoir ... is a rather toothless take on a hard young life .", "label": 0, "label_text": "negative"}
{"text": "godard has never made a more sheerly beautiful film than this unexpectedly moving meditation on love , history , memory , resistance and artistic transcendence .", "label": 1, "label_text": "positive"}
{"text": "under-rehearsed and lifeless", "label": 0, "label_text": "negative"}
{"text": "the film offers an intriguing what-if premise .", "label": 1, "label_text": "positive"}
{"text": "this 10th film in the series looks and feels tired .", "label": 0, "label_text": "negative"}
{"text": "you need n't be steeped in '50s sociology , pop culture or movie lore to appreciate the emotional depth of haynes ' work .", "label": 1, "label_text": "positive"}
{"text": "rarely have i seen a film so willing to champion the fallibility of the human heart .", "label": 1, "label_text": "positive"}
{"text": "a witty , low-key romantic comedy .", "label": 1, "label_text": "positive"}
{"text": "what enlivens this film , beyond the astute direction of cardoso and beautifully detailed performances by all of the actors , is a note of defiance over social dictates .", "label": 1, "label_text": "positive"}
{"text": "a delightful little film that revels in its own simplicity , mostly martha will leave you with a smile on your face and a grumble in your stomach .", "label": 1, "label_text": "positive"}
{"text": "it 's hard to quibble with a flick boasting this many genuine cackles , but notorious c.h.o. still feels like a promising work-in-progress .", "label": 1, "label_text": "positive"}
{"text": "a shoddy male hip hop fantasy filled with guns , expensive cars , lots of naked women and rocawear clothing .", "label": 0, "label_text": "negative"}
{"text": "a strong and confident work which works so well for the first 89 minutes , but ends so horrendously confusing in the final two", "label": 1, "label_text": "positive"}
{"text": "even the hastily and amateurishly drawn animation can not engage .", "label": 0, "label_text": "negative"}
{"text": "with ` bowling for columbine , ' michael moore gives us the perfect starting point for a national conversation about guns , violence , and fear .", "label": 1, "label_text": "positive"}
{"text": "i liked it just enough .", "label": 1, "label_text": "positive"}
{"text": "it 's the funniest american comedy since graffiti bridge .", "label": 1, "label_text": "positive"}
{"text": "after an uncertain start , murder hits and generally sustains a higher plateau with bullock 's memorable first interrogation of gosling .", "label": 1, "label_text": "positive"}
{"text": "although devoid of objectivity and full of nostalgic comments from the now middle-aged participants , dogtown and z-boys has a compelling story to tell .", "label": 1, "label_text": "positive"}
{"text": "... a delicious crime drama on par with the slickest of mamet .", "label": 1, "label_text": "positive"}
{"text": "on top of a foundering performance , -lrb- madonna 's -rrb- denied her own athleticism by lighting that emphasizes every line and sag .", "label": 0, "label_text": "negative"}
{"text": "on the surface a silly comedy , scotland , pa would be forgettable if it were n't such a clever adaptation of the bard 's tragic play .", "label": 1, "label_text": "positive"}
{"text": "mostly works because of the universal themes , earnest performances ... and excellent use of music by india 's popular gulzar and jagjit singh .", "label": 1, "label_text": "positive"}
{"text": "about the only thing to give the movie points for is bravado -- to take an entirely stale concept and push it through the audience 's meat grinder one more time .", "label": 0, "label_text": "negative"}
{"text": "but the performances of pacino , williams , and swank keep the viewer wide-awake all the way through .", "label": 1, "label_text": "positive"}
{"text": "a boring , pretentious muddle that uses a sensational , real-life 19th-century crime as a metaphor for -- well , i 'm not exactly sure what -- and has all the dramatic weight of a raindrop .", "label": 0, "label_text": "negative"}
{"text": "far from heaven is a dazzling conceptual feat , but more than that , it 's a work of enthralling drama .", "label": 1, "label_text": "positive"}
{"text": "blessed with a searing lead performance by ryan gosling -lrb- murder by numbers -rrb- , the movie is powerful and provocative .", "label": 1, "label_text": "positive"}
{"text": "the film desperately sinks further and further into comedy futility .", "label": 0, "label_text": "negative"}
{"text": "it almost feels as if the movie is more interested in entertaining itself than in amusing us .", "label": 0, "label_text": "negative"}
{"text": "a low-rent retread of the alien pictures .", "label": 0, "label_text": "negative"}
{"text": "it merely indulges in the worst elements of all of them .", "label": 0, "label_text": "negative"}
{"text": "there 's none of the happily-ever - after spangle of monsoon wedding in late marriage -- and that 's part of what makes dover kosashvili 's outstanding feature debut so potent .", "label": 1, "label_text": "positive"}
{"text": "the entire film is one big excuse to play one lewd scene after another .", "label": 0, "label_text": "negative"}
{"text": "a fascinating examination of the joyous , turbulent self-discovery made by a proper , middle-aged woman .", "label": 1, "label_text": "positive"}
{"text": "has an unmistakable , easy joie de vivre .", "label": 1, "label_text": "positive"}
{"text": "it 's a rare window on an artistic collaboration .", "label": 1, "label_text": "positive"}
{"text": "report card : does n't live up to the exalted tagline - there 's definite room for improvement .", "label": 0, "label_text": "negative"}
{"text": "too intensely focused on the travails of being hal hartley to function as pastiche , no such thing is hartley 's least accessible screed yet .", "label": 0, "label_text": "negative"}
{"text": "a backstage must-see for true fans of comedy .", "label": 1, "label_text": "positive"}
{"text": "it 's got the brawn , but not the brains .", "label": 0, "label_text": "negative"}
{"text": "lacks dramatic punch and depth .", "label": 0, "label_text": "negative"}
{"text": "it may be a no-brainer , but at least it 's a funny no-brainer .", "label": 1, "label_text": "positive"}
{"text": "like the excruciating end of days , collateral damage presents schwarzenegger as a tragic figure , but sympathy really belongs with any viewer forced to watch him try out so many complicated facial expressions .", "label": 0, "label_text": "negative"}
{"text": "a great cast and a wonderful but sometimes confusing flashback movie about growing up in a dysfunctional family .", "label": 1, "label_text": "positive"}
{"text": "ozpetek offers an aids subtext , skims over the realities of gay sex , and presents yet another tired old vision of the gay community as an all-inclusive world where uptight , middle class bores like antonia can feel good about themselves .", "label": 0, "label_text": "negative"}
{"text": "the leads are so unmemorable , despite several attempts at lengthy dialogue scenes , that one eventually resents having to inhale this gutter romancer 's secondhand material .", "label": 0, "label_text": "negative"}
{"text": "a relative letdown .", "label": 0, "label_text": "negative"}
{"text": "from its nauseating spinning credits sequence to a very talented but underutilized supporting cast , bartleby squanders as much as it gives out .", "label": 0, "label_text": "negative"}
{"text": "a realistically terrifying movie that puts another notch in the belt of the long list of renegade-cop tales .", "label": 1, "label_text": "positive"}
{"text": "brings an irresistible blend of warmth and humor and a consistent embracing humanity in the face of life 's harshness .", "label": 1, "label_text": "positive"}
{"text": "inconsequential road-and-buddy pic .", "label": 0, "label_text": "negative"}
{"text": "it 's been 13 months and 295 preview screenings since i last walked out on a movie , but resident evil really earned my indignant , preemptive departure .", "label": 0, "label_text": "negative"}
{"text": "the leanest and meanest of solondz 's misanthropic comedies .", "label": 1, "label_text": "positive"}
{"text": "about schmidt belongs to nicholson .", "label": 1, "label_text": "positive"}
{"text": "its metaphors are opaque enough to avoid didacticism , and the film succeeds as an emotionally accessible , almost mystical work .", "label": 1, "label_text": "positive"}
{"text": "starts as an intense political and psychological thriller but is sabotaged by ticking time bombs and other hollywood-action cliches .", "label": 0, "label_text": "negative"}
{"text": "even if it pushes its agenda too forcefully , this remains a film about something , one that attempts and often achieves a level of connection and concern .", "label": 1, "label_text": "positive"}
{"text": "the film is grossly contradictory in conveying its social message , if indeed there is one .", "label": 0, "label_text": "negative"}
{"text": "daringly perceptive , taut , piercing and feisty , biggie and tupac is undeniably subversive and involving in its bold presentation .", "label": 1, "label_text": "positive"}
{"text": "boyd 's screenplay -lrb- co-written with guardian hack nick davies -rrb- has a florid turn of phrase that owes more to guy ritchie than the bard of avon .", "label": 0, "label_text": "negative"}
{"text": "not about scares but a mood in which an ominous , pervasive , and unknown threat lurks just below the proceedings and adds an almost constant mindset of suspense .", "label": 1, "label_text": "positive"}
{"text": "this deeply spiritual film taps into the meaning and consolation in afterlife communications .", "label": 1, "label_text": "positive"}
{"text": "i know that i 'll never listen to marvin gaye or the supremes the same way again", "label": 1, "label_text": "positive"}
{"text": "a big , loud , bang-the-drum bore .", "label": 0, "label_text": "negative"}
{"text": "horrendously amateurish filmmaking that is plainly dull and visually ugly when it is n't incomprehensible .", "label": 0, "label_text": "negative"}
{"text": "after collateral damage , you might imagine that most every aggrieved father clich\u00e9 has been unturned .", "label": 0, "label_text": "negative"}
{"text": "predictable storyline and by-the-book scripting is all but washed away by sumptuous ocean visuals and the cinematic stylings of director john stockwell .", "label": 1, "label_text": "positive"}
{"text": "laugh-out-loud lines , adorably ditsy but heartfelt performances , and sparkling , bittersweet dialogue that cuts to the chase of the modern girl 's dilemma .", "label": 1, "label_text": "positive"}
{"text": "essentially a collection of bits -- and they 're all naughty .", "label": 1, "label_text": "positive"}
{"text": "you get the impression that writer and director burr steers knows the territory ... but his sense of humor has yet to lose the smug self-satisfaction usually associated with the better private schools .", "label": 0, "label_text": "negative"}
{"text": "ultimately engages less for its story of actorly existential despair than for its boundary-hopping formal innovations and glimpse into another kind of chinese ` cultural revolution . '", "label": 1, "label_text": "positive"}
{"text": "happily , some things are immune to the folly of changing taste and attitude .", "label": 1, "label_text": "positive"}
{"text": "viewers will need all the luck they can muster just figuring out who 's who in this pretentious mess .", "label": 0, "label_text": "negative"}
{"text": "the viewer takes great pleasure in watching the resourceful molly stay a step ahead of her pursuers .", "label": 1, "label_text": "positive"}
{"text": "with we were soldiers , hollywood makes a valiant attempt to tell a story about the vietnam war before the pathology set in .", "label": 1, "label_text": "positive"}
{"text": "i just saw this movie ... well , it 's probably not accurate to call it a movie .", "label": 0, "label_text": "negative"}
{"text": "one of the smarter offerings the horror genre has produced in recent memory , even if it 's far tamer than advertised .", "label": 1, "label_text": "positive"}
{"text": "a well-done film of a self-reflexive , philosophical nature .", "label": 1, "label_text": "positive"}
{"text": "still , it just sits there like a side dish no one ordered .", "label": 0, "label_text": "negative"}
{"text": "filmmakers dana janklowicz-mann and amir mann area headed east , far east , in retelling a historically significant , and personal , episode detailing how one international city welcomed tens of thousands of german jewish refugees while the world 's democracie", "label": 1, "label_text": "positive"}
{"text": "who , exactly , is fighting whom here ?", "label": 0, "label_text": "negative"}
{"text": "can be as tiresome as 9 seconds of jesse helms ' anti- castro rhetoric , which are included", "label": 0, "label_text": "negative"}
{"text": "it 's a lot to ask people to sit still for two hours and change watching such a character , especially when rendered in as flat and impassive a manner as phoenix 's .", "label": 0, "label_text": "negative"}
{"text": "in truth , it has all the heart of a porno flick -lrb- but none of the sheer lust -rrb- .", "label": 0, "label_text": "negative"}
{"text": "cherish would 've worked a lot better had it been a short film .", "label": 0, "label_text": "negative"}
{"text": "if you 're looking for an intelligent movie in which you can release your pent up anger , enough is just the ticket you need .", "label": 1, "label_text": "positive"}
{"text": "maybe there 's a metaphor here , but figuring it out would n't make trouble every day any better .", "label": 0, "label_text": "negative"}
{"text": "a zippy 96 minutes of mediocre special effects , hoary dialogue , fluxing accents , and -- worst of all -- silly-looking morlocks .", "label": 0, "label_text": "negative"}
{"text": "every so often a film comes along that is so insanely stupid , so awful in so many ways that watching it leaves you giddy .", "label": 0, "label_text": "negative"}
{"text": "but it is entertaining on an inferior level .", "label": 1, "label_text": "positive"}
{"text": "plummer steals the show without resorting to camp as nicholas ' wounded and wounding uncle ralph .", "label": 1, "label_text": "positive"}
{"text": "evokes the frustration , the awkwardness and the euphoria of growing up , without relying on the usual tropes .", "label": 0, "label_text": "negative"}
{"text": "it 's a head-turner -- thoughtfully written , beautifully read and , finally , deeply humanizing .", "label": 1, "label_text": "positive"}
{"text": "as it is , it 's too long and unfocused .", "label": 0, "label_text": "negative"}
{"text": "this is not a classical dramatic animated feature , nor a hip , contemporary , in-jokey one .", "label": 0, "label_text": "negative"}
{"text": "i 'm not a fan of the phrase ` life affirming ' because it usually means ` schmaltzy , ' but real women have curves truly is life affirming .", "label": 1, "label_text": "positive"}
{"text": "too much of storytelling moves away from solondz 's social critique , casting its audience as that of intellectual lector in contemplation of the auteur 's professional injuries .", "label": 0, "label_text": "negative"}
{"text": "charlotte sometimes is a gem .", "label": 1, "label_text": "positive"}
{"text": "australia : land beyond time is an enjoyable big movie primarily because australia is a weirdly beautiful place .", "label": 1, "label_text": "positive"}
{"text": "as immaculate as stuart little 2 is , it could be a lot better if it were , well , more adventurous .", "label": 1, "label_text": "positive"}
{"text": "further sad evidence that tom tykwer , director of the resonant and sense-spinning run lola run , has turned out to be a one-trick pony -- a maker of softheaded metaphysical claptrap .", "label": 0, "label_text": "negative"}
{"text": "-lrb- a -rrb- satisfying niblet .", "label": 1, "label_text": "positive"}
{"text": "this is a more fascinating look at the future than `` bladerunner '' and one of the most high-concept sci fi adventures attempted for the screen .", "label": 1, "label_text": "positive"}
{"text": "coupling disgracefully written dialogue with flailing bodily movements that substitute for acting , circuit is the awkwardly paced soap opera-ish story .", "label": 0, "label_text": "negative"}
{"text": "it rapidly develops into a gut-wrenching examination of the way cultural differences and emotional expectations collide .", "label": 1, "label_text": "positive"}
{"text": "you try to guess the order in which the kids in the house will be gored .", "label": 0, "label_text": "negative"}
{"text": "payne has created a beautiful canvas , and nicholson proves once again that he 's the best brush in the business .", "label": 1, "label_text": "positive"}
{"text": "-lrb- siegel -rrb- and co-writers lisa bazadona and grace woodard have relied too much on convention in creating the characters who surround frankie .", "label": 0, "label_text": "negative"}
{"text": "while the material is slight , the movie is better than you might think .", "label": 1, "label_text": "positive"}
{"text": "unambitious writing emerges in the movie , using a plot that could have come from an animated-movie screenwriting textbook .", "label": 0, "label_text": "negative"}
{"text": "the film 's strength is n't in its details , but in the larger picture it paints - of a culture in conflict with itself , with the thin veneer of nationalism that covers our deepest , media-soaked fears .", "label": 1, "label_text": "positive"}
{"text": "i do n't think most of the people who loved the 1989 paradiso will prefer this new version .", "label": 0, "label_text": "negative"}
{"text": "a sluggish pace and lack of genuine narrative hem the movie in every bit as much as life hems in the spirits of these young women .", "label": 0, "label_text": "negative"}
{"text": "broomfield 's style of journalism is hardly journalism at all , and even those with an avid interest in the subject will grow impatient .", "label": 0, "label_text": "negative"}
{"text": "mostly , -lrb- goldbacher -rrb- just lets her complicated characters be unruly , confusing and , through it all , human .", "label": 1, "label_text": "positive"}
{"text": "even with its $ 50-million us budget , pinocchio never quite achieves the feel of a fanciful motion picture .", "label": 0, "label_text": "negative"}
{"text": "adam sandler 's heart may be in the right place , but he needs to pull his head out of his butt", "label": 0, "label_text": "negative"}
{"text": "a genuine mind-bender .", "label": 1, "label_text": "positive"}
{"text": "just as the recent argentine film son of the bride reminded us that a feel-good movie can still show real heart , time of favor presents us with an action movie that actually has a brain .", "label": 1, "label_text": "positive"}
{"text": "that frenetic spectacle -lrb- on the tv show -rrb- has usually been leavened by a charm that 's conspicuously missing from the girls ' big-screen blowout .", "label": 0, "label_text": "negative"}
{"text": "nonchalantly freaky and uncommonly pleasurable , warm water may well be the year 's best and most unpredictable comedy .", "label": 1, "label_text": "positive"}
{"text": "she 's all-powerful , a voice for a pop-cyber culture that feeds on her bjorkness .", "label": 1, "label_text": "positive"}
{"text": "qualities that were once amusing are becoming irritating .", "label": 0, "label_text": "negative"}
{"text": "this is a story that zings all the way through with originality , humour and pathos .", "label": 1, "label_text": "positive"}
{"text": "what a stiflingly unfunny and unoriginal mess this is !", "label": 0, "label_text": "negative"}
{"text": "too stagey , talky -- and long -- for its own good .", "label": 0, "label_text": "negative"}
{"text": "as pure over-the-top trash , any john waters movie has it beat by a country mile .", "label": 0, "label_text": "negative"}
{"text": "a tasty appetizer that leaves you wanting more .", "label": 1, "label_text": "positive"}
{"text": "on its own staggeringly unoriginal terms , this gender-bending comedy is generally quite funny .", "label": 1, "label_text": "positive"}
{"text": "a clumsily manufactured exploitation flick , a style-free exercise in manipulation and mayhem .", "label": 0, "label_text": "negative"}
{"text": "it lacks the compassion , good-natured humor and the level of insight that made -lrb- eyre 's -rrb- first film something of a sleeper success .", "label": 0, "label_text": "negative"}
{"text": "personally , i 'd rather watch them on the animal planet .", "label": 0, "label_text": "negative"}
{"text": "as commander-in-chief of this film , bigelow demonstrates a breadth of vision and an attention to detail that propels her into the upper echelons of the directing world .", "label": 1, "label_text": "positive"}
{"text": "an annoying orgy of excess and exploitation that has no point and goes nowhere .", "label": 0, "label_text": "negative"}
{"text": "the art demands live viewing .", "label": 1, "label_text": "positive"}
{"text": "paul cox needed to show it .", "label": 0, "label_text": "negative"}
{"text": "astonishing ... -lrb- frames -rrb- profound ethical and philosophical questions in the form of dazzling pop entertainment .", "label": 1, "label_text": "positive"}
{"text": "although the subject matter may still be too close to recent national events , the film works - mostly due to its superior cast of characters .", "label": 1, "label_text": "positive"}
{"text": "a stirring road movie .", "label": 1, "label_text": "positive"}
{"text": "bursting through the constraints of its source , this is one adapted - from-television movie that actually looks as if it belongs on the big screen .", "label": 1, "label_text": "positive"}
{"text": "even with all its botches , enigma offers all the pleasure of a handsome and well-made entertainment .", "label": 1, "label_text": "positive"}
{"text": "the images lack contrast , are murky and are frequently too dark to be decipherable .", "label": 0, "label_text": "negative"}
{"text": "there 's real visual charge to the filmmaking , and a strong erotic spark to the most crucial lip-reading sequence .", "label": 1, "label_text": "positive"}
{"text": "if you 're in the right b-movie frame of mind , it may just scare the pants off you .", "label": 1, "label_text": "positive"}
{"text": "city by the sea is a gritty police thriller with all the dysfunctional family dynamics one could wish for .", "label": 1, "label_text": "positive"}
{"text": "dismally dull sci-fi comedy .", "label": 0, "label_text": "negative"}
{"text": "it 's weird , wonderful , and not necessarily for kids .", "label": 1, "label_text": "positive"}
{"text": "executed with such gentle but insistent sincerity , with such good humor and appreciation of the daily grind that only the most hardhearted scrooge could fail to respond .", "label": 1, "label_text": "positive"}
{"text": "maybe he was reading the minds of the audience .", "label": 1, "label_text": "positive"}
{"text": "grenier is terrific , bringing an unforced , rapid-fire delivery to toback 's heidegger - and nietzsche-referencing dialogue .", "label": 1, "label_text": "positive"}
{"text": "burns ' fifth beer-soaked film feels in almost every possible way -- from the writing and direction to the soggy performances -- tossed off .", "label": 0, "label_text": "negative"}
{"text": "less the sensational true-crime hell-jaunt purists might like and more experimental in its storytelling -lrb- though no less horrifying for it -rrb- .", "label": 1, "label_text": "positive"}
{"text": "it 's not so much a movie as a joint promotion for the national basketball association and teenaged rap and adolescent poster-boy lil ' bow wow .", "label": 0, "label_text": "negative"}
{"text": "it labours as storytelling .", "label": 0, "label_text": "negative"}
{"text": "a first-class road movie that proves you can run away from home , but your ego and all your problems go with you .", "label": 1, "label_text": "positive"}
{"text": "the nonstop artifice ultimately proves tiresome , with the surface histrionics failing to compensate for the paper-thin characterizations and facile situations .", "label": 0, "label_text": "negative"}
{"text": "it makes me say the obvious : abandon all hope of a good movie ye who enter here .", "label": 0, "label_text": "negative"}
{"text": "festers in just such a dungpile that you 'd swear you were watching monkeys flinging their feces at you .", "label": 0, "label_text": "negative"}
{"text": "yes , i have given this movie a rating of zero .", "label": 0, "label_text": "negative"}
{"text": "a buoyant romantic comedy about friendship , love , and the truth that we 're all in this together .", "label": 1, "label_text": "positive"}
{"text": "the locations go from stark desert to gorgeous beaches .", "label": 1, "label_text": "positive"}
{"text": "an acceptable way to pass a little over an hour with moviegoers ages 8-10 , but it 's unlikely to inspire anything more than a visit to mcdonald 's , let alone some savvy street activism .", "label": 0, "label_text": "negative"}
{"text": "those who are n't put off by the film 's austerity will find it more than capable of rewarding them .", "label": 1, "label_text": "positive"}
{"text": "has nothing good to speak about other than the fact that it is relatively short , tries its best to hide the fact that seagal 's overweight and out of shape .", "label": 0, "label_text": "negative"}
{"text": "like a three-ring circus , there are side stories aplenty -- none of them memorable .", "label": 0, "label_text": "negative"}
{"text": "a fascinating literary mystery story with multiple strands about the controversy of who really wrote shakespeare 's plays .", "label": 1, "label_text": "positive"}
{"text": "just too silly and sophomoric to ensnare its target audience .", "label": 0, "label_text": "negative"}
{"text": "... one of the more influential works of the ` korean new wave ' .", "label": 1, "label_text": "positive"}
{"text": "the closest thing to the experience of space travel", "label": 1, "label_text": "positive"}
{"text": "right now , they 're merely signposts marking the slow , lingering death of imagination .", "label": 0, "label_text": "negative"}
{"text": "while easier to sit through than most of jaglom 's self-conscious and gratingly irritating films , it 's still tainted by cliches , painful improbability and murky points .", "label": 0, "label_text": "negative"}
{"text": "bon app\u00e9tit !", "label": 1, "label_text": "positive"}
{"text": "as animation increasingly emphasizes the computer and the cool , this is a film that takes a stand in favor of tradition and warmth .", "label": 1, "label_text": "positive"}
{"text": "boy , has this franchise ever run out of gas .", "label": 0, "label_text": "negative"}
{"text": "the film itself is about something very interesting and odd that would probably work better as a real documentary without the insinuation of mediocre acting or a fairly trite narrative .", "label": 0, "label_text": "negative"}
{"text": "two hours of junk .", "label": 0, "label_text": "negative"}
{"text": "this is absolutely and completely ridiculous and an insult to every family whose mother has suffered through the horrible pains of a death by cancer .", "label": 0, "label_text": "negative"}
{"text": "i love the opening scenes of a wintry new york city in 1899 .", "label": 1, "label_text": "positive"}
{"text": "-lrb- d -rrb- espite its familiar subject matter , ice age is consistently amusing and engrossing ...", "label": 1, "label_text": "positive"}
{"text": "though its rather routine script is loaded with familiar situations , the movie has a cinematic fluidity and sense of intelligence that makes it work more than it probably should .", "label": 1, "label_text": "positive"}
{"text": "alternative medicine obviously has its merits ... but ayurveda does the field no favors .", "label": 0, "label_text": "negative"}
{"text": "a living testament to the power of the eccentric and the strange .", "label": 1, "label_text": "positive"}
{"text": "it 's not as awful as some of the recent hollywood trip tripe ... but it 's far from a groundbreaking endeavor .", "label": 0, "label_text": "negative"}
{"text": "infidelity drama is nicely shot , well-edited and features a standout performance by diane lane .", "label": 1, "label_text": "positive"}
{"text": "a soulless jumble of ineptly assembled cliches and pabulum that plays like a 95-minute commercial for nba properties .", "label": 0, "label_text": "negative"}
{"text": "talkiness is n't necessarily bad , but the dialogue frequently misses the mark .", "label": 0, "label_text": "negative"}
{"text": "but the 2002 film does n't really believe in it , and breaks the mood with absurdly inappropriate ` comedy ' scenes .", "label": 0, "label_text": "negative"}
{"text": "not so much farcical as sour .", "label": 0, "label_text": "negative"}
{"text": "like life on the island , the movie grows boring despite the scenery .", "label": 0, "label_text": "negative"}
{"text": "the material and the production itself are little more than routine .", "label": 0, "label_text": "negative"}
{"text": "aspires to the cracked lunacy of the adventures of buckaroo banzai , but thanks to an astonishingly witless script ends up more like the adventures of ford fairlane .", "label": 0, "label_text": "negative"}
{"text": "far more successful , if considerably less ambitious , than last year 's kubrick-meets-spielberg exercise .", "label": 1, "label_text": "positive"}
{"text": "when it 's this rich and luscious , who cares ?", "label": 1, "label_text": "positive"}
{"text": "informative , intriguing , observant , often touching ... gives a human face to what 's often discussed in purely abstract terms .", "label": 1, "label_text": "positive"}
{"text": "a compelling pre-wwii drama with vivid characters and a warm , moving message .", "label": 1, "label_text": "positive"}
{"text": "a bizarre piece of work , with premise and dialogue at the level of kids ' television and plot threads as morose as teen pregnancy , rape and suspected murder", "label": 0, "label_text": "negative"}
{"text": "at best , cletis tout might inspire a trip to the video store -- in search of a better movie experience .", "label": 0, "label_text": "negative"}
{"text": "skip this turd and pick your nose instead because you 're sure to get more out of the latter experience .", "label": 0, "label_text": "negative"}
{"text": "what a concept , what an idea , what a thrill ride .", "label": 1, "label_text": "positive"}
{"text": "unlike most surf movies , blue crush thrillingly uses modern technology to take the viewer inside the wave .", "label": 1, "label_text": "positive"}
{"text": "be forewarned , if you 're depressed about anything before watching this film , you may just end up trying to drown yourself in a lake afterwards .", "label": 0, "label_text": "negative"}
{"text": "it has become apparent that the franchise 's best years are long past .", "label": 0, "label_text": "negative"}
{"text": "it strikes hardest ... when it reminds you how pertinent its dynamics remain .", "label": 1, "label_text": "positive"}
{"text": "most consumers of lo mein and general tso 's chicken barely give a thought to the folks who prepare and deliver it , so , hopefully , this film will attach a human face to all those little steaming cartons .", "label": 1, "label_text": "positive"}
{"text": "even in terms of the low-grade cheese standards on which it operates , it never quite makes the grade as tawdry trash .", "label": 0, "label_text": "negative"}
{"text": "the nicest thing that can be said about stealing harvard -lrb- which might have been called freddy gets molested by a dog -rrb- is that it 's not as obnoxious as tom green 's freddie got fingered .", "label": 0, "label_text": "negative"}
{"text": "ill-considered , unholy hokum .", "label": 0, "label_text": "negative"}
{"text": "it 's just merely very bad .", "label": 0, "label_text": "negative"}
{"text": "a flick about our infantilized culture that is n't entirely infantile .", "label": 1, "label_text": "positive"}
{"text": "rymer does n't trust laughs -- and does n't conjure proper respect for followers of the whole dead-undead genre , who deserve more from a vampire pic than a few shrieky special effects .", "label": 0, "label_text": "negative"}
{"text": "trying to make head or tail of the story in the hip-hop indie snipes is enough to give you brain strain -- and the pay-off is negligible .", "label": 0, "label_text": "negative"}
{"text": "the film does give a pretty good overall picture of the situation in laramie following the murder of matthew shepard .", "label": 1, "label_text": "positive"}
{"text": "this toothless dog , already on cable , loses all bite on the big screen .", "label": 0, "label_text": "negative"}
{"text": "this rich , bittersweet israeli documentary , about the life of song-and-dance-man pasach ` ke burstein and his family , transcends ethnic lines .", "label": 1, "label_text": "positive"}
{"text": "boll uses a lot of quick cutting and blurry step-printing to goose things up , but dopey dialogue and sometimes inadequate performances kill the effect .", "label": 0, "label_text": "negative"}
{"text": "this 90-minute dud could pass for mike tyson 's e !", "label": 0, "label_text": "negative"}
{"text": "a generic family comedy unlikely to be appreciated by anyone outside the under-10 set .", "label": 0, "label_text": "negative"}
{"text": "an amateurish , quasi-improvised acting exercise shot on ugly digital video .", "label": 0, "label_text": "negative"}
{"text": "the very simple story seems too simple and the working out of the plot almost arbitrary .", "label": 0, "label_text": "negative"}
{"text": "the elements were all there but lack of a pyschological center knocks it flat .", "label": 0, "label_text": "negative"}
{"text": "exactly what its title implies : lusty , boisterous and utterly charming .", "label": 1, "label_text": "positive"}
{"text": "what remains is a variant of the nincompoop benigni persona , here a more annoying , though less angry version of the irresponsible sandlerian manchild , undercut by the voice of the star of road trip .", "label": 0, "label_text": "negative"}
{"text": "cherish is a dud -- a romantic comedy that 's not the least bit romantic and only mildly funny .", "label": 0, "label_text": "negative"}
{"text": "heartwarming here relies less on forced air than on petter n\u00e6ss ' delicate , clever direction ... and a wonderful , imaginative script by axel hellstenius .", "label": 1, "label_text": "positive"}
{"text": "let 's see , a haunted house , a haunted ship , what 's next ... ghost blimp ?", "label": 0, "label_text": "negative"}
{"text": "with its paint fights , motorized scooter chases and dewy-eyed sentiment , it 's a pretty listless collection of kid-movie clich\u00e9s .", "label": 0, "label_text": "negative"}
{"text": "based on dave barry 's popular book of the same name , the movie benefits from having a real writer plot out all of the characters ' moves and overlapping story .", "label": 1, "label_text": "positive"}
{"text": "what 's missing is what we call the ` wow ' factor .", "label": 0, "label_text": "negative"}
{"text": "normally , rohmer 's talky films fascinate me , but when he moves his setting to the past , and relies on a historical text , he loses the richness of characterization that makes his films so memorable .", "label": 0, "label_text": "negative"}
{"text": "even if it is generally amusing from time to time , i spy has all the same problems the majority of action comedies have .", "label": 0, "label_text": "negative"}
{"text": "you watch for that sense of openness , the little surprises .", "label": 1, "label_text": "positive"}
{"text": "the urban landscapes are detailed down to the signs on the kiosks , and the color palette , with lots of somber blues and pinks , is dreamy and evocative .", "label": 1, "label_text": "positive"}
{"text": "the abiding impression , despite the mild hallucinogenic buzz , is of overwhelming waste -- the acres of haute couture ca n't quite conceal that there 's nothing resembling a spine here .", "label": 0, "label_text": "negative"}
{"text": "it throws quirky characters , odd situations , and off-kilter dialogue at us , all as if to say , `` look at this !", "label": 1, "label_text": "positive"}
{"text": "alan and his fellow survivors are idiosyncratic enough to lift the movie above its playwriting 101 premise .", "label": 1, "label_text": "positive"}
{"text": "a film neither bitter nor sweet , neither romantic nor comedic , neither warm nor fuzzy .", "label": 1, "label_text": "positive"}
{"text": "of all the halloween 's , this is the most visually unappealing .", "label": 0, "label_text": "negative"}
{"text": "light , silly , photographed with colour and depth , and rather a good time .", "label": 1, "label_text": "positive"}
{"text": "it 's refreshing to see a romance this smart .", "label": 1, "label_text": "positive"}
{"text": "sodden and glum , even in those moments where it 's supposed to feel funny and light .", "label": 0, "label_text": "negative"}
{"text": "with nary a glimmer of self-knowledge , -lrb- crane -rrb- becomes more specimen than character -- and auto focus remains a chilly , clinical lab report .", "label": 0, "label_text": "negative"}
{"text": "nothing about the film -- with the possible exception of elizabeth hurley 's breasts -- is authentic .", "label": 0, "label_text": "negative"}
{"text": "a manically generous christmas vaudeville .", "label": 1, "label_text": "positive"}
{"text": "the powder blues and sun-splashed whites of tunis make an alluring backdrop for this sensuous and spirited tale of a prim widow who finds an unlikely release in belly-dancing clubs .", "label": 1, "label_text": "positive"}
{"text": "with dickens ' words and writer-director douglas mcgrath 's even-toned direction , a ripping good yarn is told .", "label": 1, "label_text": "positive"}
{"text": "i approached the usher and said that if she had to sit through it again , she should ask for a raise .", "label": 0, "label_text": "negative"}
{"text": "it makes you believe the cast and crew thoroughly enjoyed themselves and believed in their small-budget film .", "label": 1, "label_text": "positive"}
{"text": "the film is enriched by an imaginatively mixed cast of antic spirits , headed by christopher plummer as the subtlest and most complexly evil uncle ralph i 've ever seen in the many film and stage adaptations of the work .", "label": 1, "label_text": "positive"}
{"text": "these three films form a remarkably cohesive whole , both visually and thematically , through their consistently sensitive and often exciting treatment of an ignored people .", "label": 1, "label_text": "positive"}
{"text": "smart and alert , thirteen conversations about one thing is a small gem .", "label": 1, "label_text": "positive"}
{"text": "insanely hilarious !", "label": 1, "label_text": "positive"}
{"text": "... strips bible stores of the potential for sanctimoniousness , making them meaningful for both kids and church-wary adults .", "label": 1, "label_text": "positive"}
{"text": "it 's just weirdness for the sake of weirdness , and where human nature should be ingratiating , it 's just grating .", "label": 0, "label_text": "negative"}
{"text": "its audacious ambitions sabotaged by pomposity , steven soderbergh 's space opera emerges as a numbingly dull experience .", "label": 0, "label_text": "negative"}
{"text": "it works its magic with such exuberance and passion that the film 's length becomes a part of its fun .", "label": 1, "label_text": "positive"}
{"text": "even if the enticing prospect of a lot of nubile young actors in a film about campus depravity did n't fade amid the deliberate , tiresome ugliness , it would be rendered tedious by avary 's failure to construct a story with even a trace of dramatic interest .", "label": 0, "label_text": "negative"}
{"text": "it goes on for too long and bogs down in a surfeit of characters and unnecessary subplots .", "label": 0, "label_text": "negative"}
{"text": "a feel-good movie that does n't give you enough to feel good about .", "label": 0, "label_text": "negative"}
{"text": "give shapiro , goldman , and bolado credit for good intentions , but there 's nothing here that they could n't have done in half an hour .", "label": 0, "label_text": "negative"}
{"text": "i was feeling this movie until it veered off too far into the exxon zone , and left me behind at the station looking for a return ticket to realism .", "label": 0, "label_text": "negative"}
{"text": "if the real-life story is genuinely inspirational , the movie stirs us as well .", "label": 1, "label_text": "positive"}
{"text": "disturbing .", "label": 0, "label_text": "negative"}
{"text": "the large-frame imax camera lends itself beautifully to filming the teeming life on the reefs , making this gorgeous film a must for everyone from junior scientists to grown-up fish lovers .", "label": 1, "label_text": "positive"}
{"text": "it 's hard to pity the ` plain ' girl who becomes a ravishing waif after applying a smear of lip-gloss .", "label": 0, "label_text": "negative"}
{"text": "why anyone who is not a character in this movie should care is beyond me .", "label": 0, "label_text": "negative"}
{"text": "the movie 's major and most devastating flaw is its reliance on formula , though , and it 's quite enough to lessen the overall impact the movie could have had .", "label": 0, "label_text": "negative"}
{"text": "it is depressing , ruthlessly pained and depraved , the movie equivalent of staring into an open wound .", "label": 0, "label_text": "negative"}
{"text": "as aimless as an old pickup skidding completely out of control on a long patch of black ice , the movie makes two hours feel like four .", "label": 0, "label_text": "negative"}
{"text": "a comedy-drama of nearly epic proportions rooted in a sincere performance by the title character undergoing midlife crisis .", "label": 1, "label_text": "positive"}
{"text": "... contains very few laughs and even less surprises .", "label": 0, "label_text": "negative"}
{"text": "a horrible , 99-minute stink bomb .", "label": 0, "label_text": "negative"}
{"text": "you can watch , giggle and get an adrenaline boost without feeling like you 've completely lowered your entertainment standards .", "label": 1, "label_text": "positive"}
{"text": "earnest and heartfelt but undernourished and plodding .", "label": 1, "label_text": "positive"}
{"text": "a dull , somnambulant exercise in pretension whose pervasive quiet is broken by frequent outbursts of violence and noise .", "label": 0, "label_text": "negative"}
{"text": "it is n't quite one of the worst movies of the year .", "label": 0, "label_text": "negative"}
{"text": "the film presents visceral and dangerously honest revelations about the men and machines behind the curtains of our planet .", "label": 1, "label_text": "positive"}
{"text": "handled correctly , wilde 's play is a masterpiece of elegant wit and artifice .", "label": 1, "label_text": "positive"}
{"text": "this is the best star trek movie in a long time .", "label": 1, "label_text": "positive"}
{"text": "a remarkably alluring film set in the constrictive eisenhower era about one suburban woman 's yearning in the face of a loss that shatters her cheery and tranquil suburban life .", "label": 1, "label_text": "positive"}
{"text": "instead of simply handling conventional material in a conventional way , secretary takes the most unexpected material and handles it in the most unexpected way .", "label": 1, "label_text": "positive"}
{"text": "a winning comedy with its wry observations about long-lived friendships and the ways in which we all lose track of ourselves by trying to please others .", "label": 1, "label_text": "positive"}
{"text": "writer-director randall wallace has bitten off more than he or anyone else could chew , and his movie veers like a drunken driver through heavy traffic .", "label": 0, "label_text": "negative"}
{"text": "like kissing jessica stein , amy 's orgasm has a key strength in its willingness to explore its principal characters with honesty , insight and humor .", "label": 1, "label_text": "positive"}
{"text": "an edifying glimpse into the wit and revolutionary spirit of these performers and their era .", "label": 1, "label_text": "positive"}
{"text": "starts promisingly but disintegrates into a dreary , humorless soap opera .", "label": 0, "label_text": "negative"}
{"text": "the touch is generally light enough and the performances , for the most part , credible .", "label": 1, "label_text": "positive"}
{"text": "it is sentimental but feels free to offend , is analytical and then surrenders to the illogic of its characters , is about grief and yet permits laughter .", "label": 1, "label_text": "positive"}
{"text": "eight legged freaks wo n't join the pantheon of great monster\\/science fiction flicks that we have come to love ...", "label": 0, "label_text": "negative"}
{"text": "howard and his co-stars all give committed performances , but they 're often undone by howard 's self-conscious attempts to find a ` literary ' filmmaking style to match his subject .", "label": 0, "label_text": "negative"}
{"text": "the actors must indeed be good to recite some of this laughable dialogue with a straight face .", "label": 0, "label_text": "negative"}
{"text": "it 's better suited for the history or biography channel , but there 's no arguing the tone of the movie - it leaves a bad taste in your mouth and questions on your mind .", "label": 0, "label_text": "negative"}
{"text": "a story which fails to rise above its disgusting source material .", "label": 0, "label_text": "negative"}
{"text": "belongs in the too-hot-for-tv direct-to-video\\/dvd category , and this is why i have given it a one-star rating .", "label": 0, "label_text": "negative"}
{"text": "imagine a film that begins as a seven rip-off , only to switch to a mix of the shining , the thing , and any naked teenagers horror flick from the 1980s .", "label": 0, "label_text": "negative"}
{"text": "without a fresh infusion of creativity , 4ever is neither a promise nor a threat so much as wishful thinking .", "label": 0, "label_text": "negative"}
{"text": "this humbling little film , fueled by the light comedic work of zhao benshan and the delicate ways of dong jie , is just the sort for those moviegoers who complain that ` they do n't make movies like they used to anymore . '", "label": 1, "label_text": "positive"}
{"text": "what does n't this film have that an impressionable kid could n't stand to hear ?", "label": 1, "label_text": "positive"}
{"text": "stevens ' vibrant creative instincts are the difference between this and countless other flicks about guys and dolls .", "label": 1, "label_text": "positive"}
{"text": "` in this poor remake of such a well loved classic , parker exposes the limitations of his skill and the basic flaws in his vision . '", "label": 0, "label_text": "negative"}
{"text": "overall tomfoolery like this is a matter of taste .", "label": 0, "label_text": "negative"}
{"text": "a soap-opera quality twist in the last 20 minutes ... almost puts the kibosh on what is otherwise a sumptuous work of b-movie imagination .", "label": 0, "label_text": "negative"}
{"text": "the actors try hard but come off too amateurish and awkward .", "label": 0, "label_text": "negative"}
{"text": "occasionally loud and offensive , but more often , it simply lulls you into a gentle waking coma .", "label": 0, "label_text": "negative"}
{"text": "we 've seen it all before in one form or another , but director hoffman , with great help from kevin kline , makes us care about this latest reincarnation of the world 's greatest teacher .", "label": 1, "label_text": "positive"}
{"text": "easily the most thoughtful fictional examination of the root causes of anti-semitism ever seen on screen .", "label": 1, "label_text": "positive"}
{"text": "despite suffering a sense-of-humour failure , the man who wrote rocky does not deserve to go down with a ship as leaky as this .", "label": 0, "label_text": "negative"}
{"text": "about half of them are funny , a few are sexy and none are useful in telling the story , which is paper-thin and decidedly unoriginal .", "label": 0, "label_text": "negative"}
{"text": "the film is filled with humorous observations about the general absurdity of modern life as seen through the eyes outsiders , but deftly manages to avoid many of the condescending stereotypes that so often plague films dealing with the mentally ill .", "label": 1, "label_text": "positive"}
{"text": "impostor ca n't think of a thing to do with these characters except have them run through dark tunnels , fight off various anonymous attackers , and evade elaborate surveillance technologies .", "label": 0, "label_text": "negative"}
{"text": "a great script brought down by lousy direction .", "label": 0, "label_text": "negative"}
{"text": "new ways of describing badness need to be invented to describe exactly how bad it is .", "label": 0, "label_text": "negative"}
{"text": "rubbo runs through a remarkable amount of material in the film 's short 90 minutes .", "label": 1, "label_text": "positive"}
{"text": "while this film has an ` a ' list cast and some strong supporting players , the tale -- like its central figure , vivi -- is just a little bit hard to love .", "label": 0, "label_text": "negative"}
{"text": "zoom !", "label": 1, "label_text": "positive"}
{"text": "it 's a bad sign when you 're rooting for the film to hurry up and get to its subjects ' deaths just so the documentary will be over , but it 's indicative of how uncompelling the movie is unless it happens to cover your particular area of interest .", "label": 0, "label_text": "negative"}
{"text": "the creative animation work may not look as fully ` rendered ' as pixar 's industry standard , but it uses lighting effects and innovative backgrounds to an equally impressive degree .", "label": 1, "label_text": "positive"}
{"text": "every sequel you skip will be two hours gained .", "label": 0, "label_text": "negative"}
{"text": "it 's hard to imagine anybody ever being `` in the mood '' to view a movie as harrowing and painful as the grey zone , but it 's equally hard to imagine anybody being able to tear their eyes away from the screen once it 's started .", "label": 1, "label_text": "positive"}
{"text": "it gives devastating testimony to both people 's capacity for evil and their heroic capacity for good .", "label": 1, "label_text": "positive"}
{"text": "makes one thing abundantly clear .", "label": 1, "label_text": "positive"}
{"text": "cherry orchard is badly edited , often awkwardly directed and suffers from the addition of a wholly unnecessary pre-credit sequence designed to give some of the characters a ` back story . '", "label": 0, "label_text": "negative"}
{"text": "too slick and manufactured to claim street credibility .", "label": 0, "label_text": "negative"}
{"text": "the film is full of charm .", "label": 1, "label_text": "positive"}
{"text": "it 's not the least of afghan tragedies that this noble warlord would be consigned to the dustbin of history .", "label": 0, "label_text": "negative"}
{"text": "there are no special effects , and no hollywood endings .", "label": 1, "label_text": "positive"}
{"text": "while hollywood ending has its share of belly laughs -lrb- including a knockout of a closing line -rrb- , the movie winds up feeling like a great missed opportunity .", "label": 0, "label_text": "negative"}
{"text": "we admire this film for its harsh objectivity and refusal to seek our tears , our sympathies .", "label": 1, "label_text": "positive"}
{"text": "a funny and well-contructed black comedy where the old adage `` be careful what you wish for '' is given a full workout .", "label": 1, "label_text": "positive"}
{"text": "not a schlocky creature feature but something far more stylish and cerebral -- and , hence , more chillingly effective .", "label": 1, "label_text": "positive"}
{"text": "this movie ... does n't deserve the energy it takes to describe how bad it is .", "label": 0, "label_text": "negative"}
{"text": "one of the most important and exhilarating forms of animated filmmaking since old walt doodled steamboat willie .", "label": 1, "label_text": "positive"}
{"text": "after a while , hoffman 's quirks and mannerisms , particularly his penchant for tearing up on cue -- things that seem so real in small doses -- become annoying and artificial .", "label": 0, "label_text": "negative"}
{"text": "it 's not like having a real film of nijinsky , but at least it 's better than that eponymous 1980 biopic that used soap in the places where the mysteries lingered .", "label": 1, "label_text": "positive"}
{"text": "the only surprise is that heavyweights joel silver and robert zemeckis agreed to produce this ; i assume the director has pictures of them cavorting in ladies ' underwear .", "label": 0, "label_text": "negative"}
{"text": "the overall feel is not unlike watching a glorified episode of `` 7th heaven . ''", "label": 0, "label_text": "negative"}
{"text": "... spellbinding fun and deliciously exploitative .", "label": 1, "label_text": "positive"}
{"text": "what 's next ?", "label": 1, "label_text": "positive"}
{"text": "in the end , there is n't much to it .", "label": 0, "label_text": "negative"}
{"text": "an allegory concerning the chronically mixed signals african american professionals get about overachieving could be intriguing , but the supernatural trappings only obscure the message .", "label": 0, "label_text": "negative"}
{"text": "an incredibly irritating comedy about thoroughly vacuous people ... manages to embody the worst excesses of nouvelle vague without any of its sense of fun or energy .", "label": 0, "label_text": "negative"}
{"text": "the movie itself is far from disappointing , offering an original take on courtroom movies , a few nifty twists that are so crucial to the genre and another first-rate performance by top-billed star bruce willis .", "label": 1, "label_text": "positive"}
{"text": "norton is magnetic as graham .", "label": 1, "label_text": "positive"}
{"text": "the year 's greatest adventure , and jackson 's limited but enthusiastic adaptation has made literature literal without killing its soul -- a feat any thinking person is bound to appreciate .", "label": 1, "label_text": "positive"}
{"text": "a remarkable movie with an unsatisfying ending , which is just the point .", "label": 1, "label_text": "positive"}
{"text": "mr. goyer 's loose , unaccountable direction is technically sophisticated in the worst way .", "label": 0, "label_text": "negative"}
{"text": "a weird little movie that 's amusing enough while you watch it , offering fine acting moments and pungent insights into modern l.a. 's show-biz and media subcultures .", "label": 1, "label_text": "positive"}
{"text": "a wonderful , ghastly film .", "label": 1, "label_text": "positive"}
{"text": "the movie weighs no more than a glass of flat champagne .", "label": 0, "label_text": "negative"}
{"text": "the film is flat .", "label": 0, "label_text": "negative"}
{"text": "stealing harvard will dip into your wallet , swipe 90 minutes of your time , and offer you precisely this in recompense : a few early laughs scattered around a plot as thin as it is repetitious .", "label": 0, "label_text": "negative"}
{"text": "shiner can certainly go the distance , but is n't world championship material", "label": 1, "label_text": "positive"}
{"text": "but windtalkers does n't beat that one , either .", "label": 0, "label_text": "negative"}
{"text": "-lrb- lee -rrb- treats his audience the same way that jim brown treats his women -- as dumb , credulous , unassuming , subordinate subjects .", "label": 0, "label_text": "negative"}
{"text": "the problem with antwone fisher is that it has a screenplay written by antwone fisher based on the book by antwone fisher .", "label": 0, "label_text": "negative"}
{"text": "whenever you think you 've seen the end of the movie , we cut to a new scene , which also appears to be the end .", "label": 0, "label_text": "negative"}
{"text": "a zinger-filled crowd-pleaser that open-minded elvis fans -lrb- but by no means all -rrb- will have fun with .", "label": 1, "label_text": "positive"}
{"text": "co-writer\\/director jonathan parker 's attempts to fashion a brazil-like , hyper-real satire fall dreadfully short .", "label": 0, "label_text": "negative"}
{"text": "smart and fun , but far more witty than it is wise .", "label": 1, "label_text": "positive"}
{"text": "o fantasma is boldly , confidently orchestrated , aesthetically and sexually , and its impact is deeply and rightly disturbing .", "label": 1, "label_text": "positive"}
{"text": "a film about female friendship that men can embrace and women will talk about for hours .", "label": 1, "label_text": "positive"}
{"text": "` it looks good , sonny , but you missed the point . '", "label": 0, "label_text": "negative"}
{"text": "there 's nothing remotely topical or sexy here .", "label": 0, "label_text": "negative"}
{"text": "fincher takes no apparent joy in making movies , and he gives none to the audience .", "label": 0, "label_text": "negative"}
{"text": "even after 90 minutes of playing opposite each other bullock and grant still look ill at ease sharing the same scene .", "label": 0, "label_text": "negative"}
{"text": "blood work is laughable in the solemnity with which it tries to pump life into overworked elements from eastwood 's dirty harry period .", "label": 0, "label_text": "negative"}
{"text": "the slapstick is labored , and the bigger setpieces flat .", "label": 0, "label_text": "negative"}
{"text": "the pool drowned me in boredom .", "label": 0, "label_text": "negative"}
{"text": "-lrb- sports -rrb- admirable energy , full-bodied characterizations and narrative urgency .", "label": 1, "label_text": "positive"}
{"text": "here is a vh1 behind the music special that has something a little more special behind it : music that did n't sell many records but helped change a nation .", "label": 1, "label_text": "positive"}
{"text": "it 's never dull and always looks good .", "label": 1, "label_text": "positive"}
{"text": "competently directed but terminally cute drama .", "label": 1, "label_text": "positive"}
{"text": "a sweet , tender sermon about a 12-year-old welsh boy more curious about god than girls , who learns that believing in something does matter .", "label": 1, "label_text": "positive"}
{"text": "loses its sense of humor in a vat of failed jokes , twitchy acting , and general boorishness .", "label": 0, "label_text": "negative"}
{"text": "in the era of the sopranos , it feels painfully redundant and inauthentic .", "label": 0, "label_text": "negative"}
{"text": "i will be .", "label": 1, "label_text": "positive"}
{"text": "it 's tough to be startled when you 're almost dozing .", "label": 0, "label_text": "negative"}
{"text": "represents the depths to which the girls-behaving-badly film has fallen .", "label": 0, "label_text": "negative"}
{"text": "an impenetrable and insufferable ball of pseudo-philosophic twaddle .", "label": 0, "label_text": "negative"}
{"text": "the film is an earnest try at beachcombing verismo , but it would be even more indistinct than it is were it not for the striking , quietly vulnerable personality of ms. ambrose .", "label": 0, "label_text": "negative"}
{"text": "it 's the element of condescension , as the filmmakers look down on their working-class subjects from their lofty perch , that finally makes sex with strangers , which opens today in the new york metropolitan area , so distasteful .", "label": 0, "label_text": "negative"}
{"text": "a return to pure disney magic and is enjoyable family fare .", "label": 1, "label_text": "positive"}
{"text": "distances you by throwing out so many red herrings , so many false scares , that the genuine ones barely register .", "label": 0, "label_text": "negative"}
{"text": "the fact that it is n't very good is almost beside the point .", "label": 0, "label_text": "negative"}
{"text": "it takes you somewhere you 're not likely to have seen before , but beneath the exotic surface -lrb- and exotic dancing -rrb- it 's surprisingly old-fashioned .", "label": 1, "label_text": "positive"}
{"text": "bolstered by exceptional performances and a clear-eyed take on the economics of dealing and the pathology of ghetto fabulousness .", "label": 1, "label_text": "positive"}
{"text": "it is a happy , heady jumble of thought and storytelling , an insane comic undertaking that ultimately coheres into a sane and breathtakingly creative film .", "label": 1, "label_text": "positive"}
{"text": "perhaps the grossest movie ever made .", "label": 0, "label_text": "negative"}
{"text": "viveka seldahl and sven wollter will touch you to the core in a film you will never forget -- that you should never forget .", "label": 1, "label_text": "positive"}
{"text": "... instead go rent `` shakes the clown '' , a much funnier film with a similar theme and an equally great robin williams performance .", "label": 0, "label_text": "negative"}
{"text": "the documentary is much too conventional -- lots of boring talking heads , etc. -- to do the subject matter justice .", "label": 0, "label_text": "negative"}
{"text": "an engrossing and infectiously enthusiastic documentary .", "label": 1, "label_text": "positive"}
{"text": "nothing sticks , really , except a lingering creepiness one feels from being dragged through a sad , sordid universe of guns , drugs , avarice and damaged dreams .", "label": 0, "label_text": "negative"}
{"text": "the film 's gamble to occasionally break up the live-action scenes with animated sequences pays off , as does its sensitive handling of some delicate subject matter .", "label": 1, "label_text": "positive"}
{"text": "the attempt to build up a pressure cooker of horrified awe emerges from the simple fact that the movie has virtually nothing to show .", "label": 0, "label_text": "negative"}
{"text": "wes craven 's presence is felt ; not the craven of ' a nightmare on elm street ' or ` the hills have eyes , ' but the sad schlock merchant of ` deadly friend . '", "label": 0, "label_text": "negative"}
{"text": "but tongue-in-cheek preposterousness has always been part of for the most part wilde 's droll whimsy helps `` being earnest '' overcome its weaknesses and parker 's creative interference ...", "label": 1, "label_text": "positive"}
{"text": "as the princess , sorvino glides gracefully from male persona to female without missing a beat .", "label": 1, "label_text": "positive"}
{"text": "run for your lives !", "label": 0, "label_text": "negative"}
{"text": "for every cheesy scene , though , there is a really cool bit -- the movie 's conception of a future-world holographic librarian -lrb- orlando jones -rrb- who knows everything and answers all questions , is visually smart , cleverly written , and nicely realized .", "label": 1, "label_text": "positive"}
{"text": "an impressive hybrid .", "label": 1, "label_text": "positive"}
{"text": "the chateau ... is less concerned with cultural and political issues than doting on its eccentric characters .", "label": 0, "label_text": "negative"}
{"text": "highly recommended as an engrossing story about a horrifying historical event and the elements which contributed to it .", "label": 1, "label_text": "positive"}
{"text": "-lrb- macdowell -rrb- ventures beyond her abilities several times here and reveals how bad an actress she is .", "label": 0, "label_text": "negative"}
{"text": "pap invested in undergraduate doubling subtexts and ridiculous stabs at existentialism reminding of the discovery of the wizard of god in the fifth trek flick .", "label": 0, "label_text": "negative"}
{"text": "the disjointed mess flows as naturally as jolie 's hideous yellow ` do .", "label": 0, "label_text": "negative"}
{"text": "he does this so well you do n't have the slightest difficulty accepting him in the role .", "label": 1, "label_text": "positive"}
{"text": "unless bob crane is someone of particular interest to you , this film 's impressive performances and adept direction are n't likely to leave a lasting impression .", "label": 0, "label_text": "negative"}
{"text": "a surprisingly funny movie .", "label": 1, "label_text": "positive"}
{"text": "drug abuse , infidelity and death are n't usually comedy fare , but turpin 's film allows us to chuckle through the angst .", "label": 1, "label_text": "positive"}
{"text": "a not-so-divine secrets of the ya-ya sisterhood with a hefty helping of re-fried green tomatoes .", "label": 0, "label_text": "negative"}
{"text": "allegiance to chekhov , which director michael cacoyannis displays with somber earnestness in the new adaptation of the cherry orchard , is a particularly vexing handicap .", "label": 0, "label_text": "negative"}
{"text": "not only a coming-of-age story and cautionary parable , but also a perfectly rendered period piece .", "label": 1, "label_text": "positive"}
{"text": "sparkling , often hilarious romantic jealousy comedy ... attal looks so much like a young robert deniro that it seems the film should instead be called ` my husband is travis bickle ' .", "label": 1, "label_text": "positive"}
{"text": "a harrowing account of a psychological breakdown .", "label": 1, "label_text": "positive"}
{"text": "a mature , deeply felt fantasy of a director 's travel through 300 years of russian history .", "label": 1, "label_text": "positive"}
{"text": "the movie is a trove of delights .", "label": 1, "label_text": "positive"}
{"text": "the filmmakers needed more emphasis on the storytelling and less on the glamorous machine that thrusts the audience into a future they wo n't much care about .", "label": 0, "label_text": "negative"}
{"text": "but it does somehow manage to get you under its spell .", "label": 1, "label_text": "positive"}
{"text": "in his u.s. debut , mr. schnitzler proves himself a deft pace master and stylist .", "label": 1, "label_text": "positive"}
{"text": "yet another arnold vehicle that fails to make adequate use of his particular talents .", "label": 0, "label_text": "negative"}
{"text": "it will guarantee to have you leaving the theater with a smile on your face .", "label": 1, "label_text": "positive"}
{"text": "an uncomfortable movie , suffocating and sometimes almost senseless , the grey zone does have a center , though a morbid one .", "label": 0, "label_text": "negative"}
{"text": "sweet gentle jesus , did the screenwriters just do a cut-and-paste of every bad action-movie line in history ?", "label": 0, "label_text": "negative"}
{"text": "-lrb- sam 's -rrb- self-flagellation is more depressing than entertaining .", "label": 0, "label_text": "negative"}
{"text": "dramas like this make it human .", "label": 1, "label_text": "positive"}
{"text": "although estela bravo 's documentary is cloyingly hagiographic in its portrait of cuban leader fidel castro , it 's still a guilty pleasure to watch .", "label": 1, "label_text": "positive"}
{"text": "but the cinematography is cloudy , the picture making becalmed .", "label": 0, "label_text": "negative"}
{"text": "this is christmas future for a lot of baby boomers .", "label": 1, "label_text": "positive"}
{"text": "this bracingly truthful antidote to hollywood teenage movies that slather clearasil over the blemishes of youth captures the combustible mixture of a chafing inner loneliness and desperate grandiosity that tend to characterize puberty .", "label": 1, "label_text": "positive"}
{"text": "viva le resistance !", "label": 1, "label_text": "positive"}
{"text": "some body smacks of exhibitionism more than it does cathartic truth telling .", "label": 0, "label_text": "negative"}
{"text": "plodding , peevish and gimmicky .", "label": 0, "label_text": "negative"}
{"text": "given too much time to consider the looseness of the piece , the picture begins to resemble the shapeless , grasping actors ' workshop that it is .", "label": 0, "label_text": "negative"}
{"text": "the ingenuity that parker displays in freshening the play is almost in a class with that of wilde himself .", "label": 1, "label_text": "positive"}
{"text": "nijinsky says , ' i know how to suffer ' and if you see this film you 'll know too .", "label": 0, "label_text": "negative"}
{"text": "frequent flurries of creative belly laughs and genuinely enthusiastic performances ... keep the movie slaloming through its hackneyed elements with enjoyable ease .", "label": 1, "label_text": "positive"}
{"text": "it will make you think twice about what might be going on inside each trailer park you drive past -- even if it chiefly inspires you to drive a little faster .", "label": 1, "label_text": "positive"}
{"text": "witless and utterly pointless .", "label": 0, "label_text": "negative"}
{"text": "fred schepisi 's film is paced at a speed that is slow to those of us in middle age and deathly slow to any teen .", "label": 0, "label_text": "negative"}
{"text": "may lack the pungent bite of its title , but it 's an enjoyable trifle nonetheless .", "label": 1, "label_text": "positive"}
{"text": "a rather brilliant little cult item : a pastiche of children 's entertainment , superhero comics , and japanese animation .", "label": 1, "label_text": "positive"}
{"text": "the film is a fierce dance of destruction .", "label": 1, "label_text": "positive"}
{"text": "the mark of a respectable summer blockbuster is one of two things : unadulterated thrills or genuine laughs .", "label": 1, "label_text": "positive"}
{"text": "it 's hard to care about a film that proposes as epic tragedy the plight of a callow rich boy who is forced to choose between his beautiful , self-satisfied 22-year-old girlfriend and an equally beautiful , self-satisfied 18-year-old mistress .", "label": 0, "label_text": "negative"}
{"text": "psychologically revealing .", "label": 1, "label_text": "positive"}
{"text": "if a big musical number like ` praise the lord , he 's the god of second chances ' does n't put you off , this will be an enjoyable choice for younger kids .", "label": 1, "label_text": "positive"}
{"text": "but seriously , folks , it does n't work .", "label": 0, "label_text": "negative"}
{"text": "i was trying to decide what annoyed me most about god is great ... i 'm not , and then i realized that i just did n't care .", "label": 0, "label_text": "negative"}
{"text": "and there 's an element of heartbreak to watching it now , with older and wiser eyes , because we know what will happen after greene 's story ends .", "label": 1, "label_text": "positive"}
{"text": "bluto blutarsky , we miss you .", "label": 1, "label_text": "positive"}
{"text": "crossroads feels like a teenybopper ed wood film , replete with the pubescent scandalous innuendo and the high-strung but flaccid drama .", "label": 0, "label_text": "negative"}
{"text": "do n't say you were n't warned .", "label": 0, "label_text": "negative"}
{"text": "hopkins , squarely fills the screen .", "label": 1, "label_text": "positive"}
{"text": "hashiguchi vividly captures the way young japanese live now , chafing against their culture 's manic mix of millennial brusqueness and undying , traditional politesse .", "label": 1, "label_text": "positive"}
{"text": "you leave the same way you came -- a few tasty morsels under your belt , but no new friends .", "label": 0, "label_text": "negative"}
{"text": "while it can be a bit repetitive , overall it 's an entertaining and informative documentary .", "label": 1, "label_text": "positive"}
{"text": "what makes the film special is the refreshingly unhibited enthusiasm that the people , in spite of clearly evident poverty and hardship , bring to their music .", "label": 1, "label_text": "positive"}
{"text": "this may be burns 's strongest film since the brothers mcmullen .", "label": 1, "label_text": "positive"}
{"text": "warm in its loving yet unforgivingly inconsistent depiction of everyday people , relaxed in its perfect quiet pace and proud in its message .", "label": 1, "label_text": "positive"}
{"text": "its director 's most substantial feature for some time .", "label": 1, "label_text": "positive"}
{"text": "a chilly , remote , emotionally distant piece ... so dull that its tagline should be : ` in space , no one can hear you snore . '", "label": 0, "label_text": "negative"}
[truncated: 671,563 more chars]
