# Supplementary material for: AMPLIFY: attention-based mixup for performance improvement and label smoothing in transformer
Source: PeerJ Comput Sci. 2024 Apr 30;10:e2011. doi: 10.7717/peerj-cs.2011 (PMC11157605; doi:10.7717/peerj-cs.2011)
Supplement: Supplemental Information 5 — It divides sentences into five emotional categories, namely very negative, negative, neutral, positive, and very positive. The dataset comprises 8545 samples, with each sample having a five-class sentiment label. [file peerj-cs-10-2011-s005.zip]

Archive with 7 entries (6 files):
- SST-5/
- SST-5/train.jsonl
- __MACOSX/SST-5/._train.jsonl
- SST-5/test.jsonl
- __MACOSX/SST-5/._test.jsonl
- SST-5/dev.jsonl
- __MACOSX/SST-5/._dev.jsonl
