# Supplementary material for: AMPLIFY: attention-based mixup for performance improvement and label smoothing in transformer
Source: PeerJ Comput Sci. 2024 Apr 30;10:e2011. doi: 10.7717/peerj-cs.2011 (PMC11157605; doi:10.7717/peerj-cs.2011)
Supplement: Supplemental Information 5 — It divides sentences into five emotional categories, namely very negative, negative, neutral, positive, and very positive. The dataset comprises 8545 samples, with each sample having a five-class sentiment label. [file peerj-cs-10-2011-s005.zip › SST-5/test.jsonl]

{"text": "no movement , no yuks , not much of anything .", "label": 1, "label_text": "negative"}
{"text": "a gob of drivel so sickly sweet , even the eager consumers of moore 's pasteurized ditties will retch it up like rancid cr\u00e8me br\u00fbl\u00e9e .", "label": 0, "label_text": "very negative"}
{"text": "` how many more voyages can this limping but dearly-loved franchise survive ? '", "label": 2, "label_text": "neutral"}
{"text": "so relentlessly wholesome it made me want to swipe something .", "label": 2, "label_text": "neutral"}
{"text": "gangs of new york is an unapologetic mess , whose only saving grace is that it ends by blowing just about everything up .", "label": 0, "label_text": "very negative"}
{"text": "we never really feel involved with the story , as all of its ideas remain just that : abstract ideas .", "label": 0, "label_text": "very negative"}
{"text": "this is one of polanski 's best films .", "label": 4, "label_text": "very positive"}
{"text": "take care of my cat offers a refreshingly different slice of asian cinema .", "label": 3, "label_text": "positive"}
{"text": "acting , particularly by tambor , almost makes `` never again '' worthwhile , but -lrb- writer\\/director -rrb- schaeffer should follow his titular advice", "label": 1, "label_text": "negative"}
{"text": "the movie exists for its soccer action and its fine acting .", "label": 3, "label_text": "positive"}
{"text": "arnold 's jump from little screen to big will leave frowns on more than a few faces .", "label": 1, "label_text": "negative"}
{"text": "a reasonably efficient mechanism , but it offers few surprises and finds its stars slumming in territory they should have avoided .", "label": 2, "label_text": "neutral"}
{"text": "if this holiday movie is supposed to be a gift , somebody unwrapped it early , took out all the good stuff , and left behind the crap -lrb- literally -rrb- .", "label": 0, "label_text": "very negative"}
{"text": "jason x has cheesy effects and a hoary plot , but its macabre , self-deprecating sense of humor makes up for a lot .", "label": 3, "label_text": "positive"}
{"text": "even as lame horror flicks go , this is lame .", "label": 1, "label_text": "negative"}
{"text": "oft-described as the antidote to american pie-type sex comedies , it actually has a bundle in common with them , as the film diffuses every opportunity for a breakthrough", "label": 1, "label_text": "negative"}
{"text": "though the violence is far less sadistic than usual , the film is typical miike : fast , furious and full of off-the-cuff imaginative flourishes .", "label": 4, "label_text": "very positive"}
{"text": "when a set of pre-shooting guidelines a director came up with for his actors turns out to be cleverer , better written and of considerable more interest than the finished film , that 's a bad sign .", "label": 0, "label_text": "very negative"}
{"text": "william shatner , as a pompous professor , is the sole bright spot ...", "label": 2, "label_text": "neutral"}
{"text": "the passions aroused by the discord between old and new cultures are set against the strange , stark beauty of the mideast desert , so lovingly and perceptively filmed that you can almost taste the desiccated air .", "label": 4, "label_text": "very positive"}
{"text": "if your senses have n't been dulled by slasher films and gorefests , if you 're a connoisseur of psychological horror , this is your ticket .", "label": 3, "label_text": "positive"}
{"text": "any one episode of the sopranos would send this ill-conceived folly to sleep with the fishes .", "label": 0, "label_text": "very negative"}
{"text": "as conceived by mr. schaeffer , christopher and grace are little more than collections of quirky traits lifted from a screenwriter 's outline and thrown at actors charged with the impossible task of making them jell .", "label": 1, "label_text": "negative"}
{"text": "those who managed to avoid the deconstructionist theorizing of french philosopher jacques derrida in college can now take an 85-minute brush-up course with the documentary derrida .", "label": 1, "label_text": "negative"}
{"text": "most new movies have a bright sheen .", "label": 3, "label_text": "positive"}
{"text": "but what saves lives on the freeway does not necessarily make for persuasive viewing .", "label": 1, "label_text": "negative"}
{"text": "steve irwin 's method is ernest hemmingway at accelerated speed and volume .", "label": 3, "label_text": "positive"}
{"text": "d.j. qualls as indiana jones ?", "label": 2, "label_text": "neutral"}
{"text": "it ultimately stands forth as an important chronicle of the abuses of one of latin america 's most oppressive regimes .", "label": 2, "label_text": "neutral"}
{"text": "nicely serves as an examination of a society in transition .", "label": 3, "label_text": "positive"}
{"text": "the film would work much better as a video installation in a museum , where viewers would be free to leave .", "label": 0, "label_text": "very negative"}
{"text": "culkin exudes none of the charm or charisma that might keep a more general audience even vaguely interested in his bratty character .", "label": 1, "label_text": "negative"}
{"text": "sometimes , fond memories should stay in the past : a lesson this film teaches all too well .", "label": 2, "label_text": "neutral"}
{"text": "the whole thing plays out with the drowsy heaviness of synchronized swimmer wearing a wool wetsuit .", "label": 1, "label_text": "negative"}
{"text": "not a cozy or ingratiating work , but it 's challenging , sometimes clever , and always interesting , and those are reasons enough to see it .", "label": 3, "label_text": "positive"}
{"text": "the premise for this kegger comedy probably sounded brilliant four six-packs and a pitcher of margaritas in , but the film must have been written ... in the thrall of a vicious hangover .", "label": 1, "label_text": "negative"}
{"text": "it 's a pleasure to see seinfeld griping about the biz with buddies chris rock , garry shandling and colin quinn .", "label": 4, "label_text": "very positive"}
{"text": "finally , a genre movie that delivers -- in a couple of genres , no less .", "label": 3, "label_text": "positive"}
{"text": "the low-budget full frontal was one of the year 's murkiest , intentionally obscure and self-indulgent pictures , and solaris is its big-budget brother .", "label": 1, "label_text": "negative"}
{"text": "exquisitely acted and masterfully if preciously interwoven ... -lrb- the film -rrb- addresses in a fascinating , intelligent manner the intermingling of race , politics and local commerce .", "label": 4, "label_text": "very positive"}
{"text": "an enthralling , playful film that constantly frustrates our desire to know the ` truth ' about this man , while deconstructing the very format of the biography in a manner that derrida would doubtless give his blessing to .", "label": 3, "label_text": "positive"}
{"text": "as a singular character study , it 's perfect .", "label": 4, "label_text": "very positive"}
{"text": "haneke challenges us to confront the reality of sexual aberration .", "label": 3, "label_text": "positive"}
{"text": "an experience so engrossing it is like being buried in a new environment .", "label": 3, "label_text": "positive"}
{"text": "all the performances are top notch and , once you get through the accents , all or nothing becomes an emotional , though still positive , wrench of a sit .", "label": 4, "label_text": "very positive"}
{"text": "a cockamamie tone poem pitched precipitously between swoony lyricism and violent catastrophe ... the most aggressively nerve-wracking and screamingly neurotic romantic comedy in cinema history .", "label": 3, "label_text": "positive"}
{"text": "is it a total success ?", "label": 2, "label_text": "neutral"}
{"text": "i do n't have an i am sam clue .", "label": 1, "label_text": "negative"}
{"text": "zhang yimou delivers warm , genuine characters who lie not through dishonesty , but because they genuinely believe it 's the only way to bring happiness to their loved ones .", "label": 3, "label_text": "positive"}
{"text": "the pleasures of super troopers may be fleeting , but they 'll register strongly with anybody who still retains a soft spot for precollegiate humor .", "label": 3, "label_text": "positive"}
{"text": "the new guy is one of them .", "label": 2, "label_text": "neutral"}
{"text": "the thrill is -lrb- long -rrb- gone .", "label": 1, "label_text": "negative"}
{"text": "much monkeyfun for all .", "label": 4, "label_text": "very positive"}
{"text": "a dreary , incoherent , self-indulgent mess of a movie in which a bunch of pompous windbags drone on inanely for two hours ... a cacophony of pretentious , meaningless prattle .", "label": 0, "label_text": "very negative"}
{"text": "this is really just another genre picture .", "label": 2, "label_text": "neutral"}
{"text": "much of the way , though , this is a refreshingly novel ride .", "label": 4, "label_text": "very positive"}
{"text": "for the first time in several years , mr. allen has surpassed himself with the magic he 's spun with the hollywood empress of ms. leoni 's ellie .", "label": 3, "label_text": "positive"}
{"text": "one scarcely needs the subtitles to enjoy this colorful action farce .", "label": 3, "label_text": "positive"}
{"text": "as it abruptly crosscuts among the five friends , it fails to lend the characters ' individual stories enough dramatic resonance to make us care about them .", "label": 1, "label_text": "negative"}
{"text": "what might have been a predictably heartwarming tale is suffused with complexity .", "label": 3, "label_text": "positive"}
{"text": "with generic sets and b-grade special effects , jason is about as convincing on the sci-fi front as tv 's defunct cleopatra 2525 .", "label": 1, "label_text": "negative"}
{"text": "this is simply the most fun you 'll ever have with a documentary !", "label": 4, "label_text": "very positive"}
{"text": "it represents better-than-average movie-making that does n't demand a dumb , distracted audience .", "label": 4, "label_text": "very positive"}
{"text": "... the sum of the parts equals largely a confused mediocrity .", "label": 0, "label_text": "very negative"}
{"text": "it may be an easy swipe to take , but this barbershop just does n't make the cut .", "label": 1, "label_text": "negative"}
{"text": "the fact that the rookie is a nearly impeccable cinematic experience -- and a wonderful all-ages triumph besides -- is a miracle akin to the story the film portrays .", "label": 4, "label_text": "very positive"}
{"text": "how on earth , or anywhere else , did director ron underwood manage to blow $ 100 million on this ?", "label": 0, "label_text": "very negative"}
{"text": "for all its failed connections , divine secrets of the ya-ya sisterhood is nurturing , in a gauzy , dithering way .", "label": 3, "label_text": "positive"}
{"text": "as are its star , its attitude and its obliviousness .", "label": 1, "label_text": "negative"}
{"text": "sluggishly directed by episodic tv veteran joe zwick , it 's a sitcom without the snap-crackle .", "label": 1, "label_text": "negative"}
{"text": "ferrara directs the entire film with the kind of detachment that makes any given frame look like a family 's custom-made christmas card .", "label": 2, "label_text": "neutral"}
{"text": "a dream cast of solid female talent who build a seamless ensemble .", "label": 4, "label_text": "very positive"}
{"text": "the plot is straight off the shelf , the performances are television - caliber and the message of providing solace through deception is a little creepy .", "label": 1, "label_text": "negative"}
{"text": "instead of accurately accounting a terrible true story , the film 's more determined to become the next texas chainsaw massacre .", "label": 1, "label_text": "negative"}
{"text": "the movie is well shot and very tragic , and one to ponder after the credits roll .", "label": 3, "label_text": "positive"}
{"text": "it is ridiculous , of course ... but it is also refreshing , disarming , and just outright enjoyable despite its ridiculousness .", "label": 3, "label_text": "positive"}
{"text": "everything you loved about it in 1982 is still there , for everybody who wants to be a kid again , or show it to their own kids .", "label": 4, "label_text": "very positive"}
{"text": "big deal !", "label": 2, "label_text": "neutral"}
{"text": "tadpole is a sophisticated , funny and good-natured treat , slight but a pleasure .", "label": 4, "label_text": "very positive"}
{"text": "a turgid little history lesson , humourless and dull .", "label": 0, "label_text": "very negative"}
{"text": "the cartoon that is n't really good enough to be on afternoon tv is now a movie that is n't really good enough to be in theaters .", "label": 0, "label_text": "very negative"}
{"text": "a heavy reliance on cgi technology is beginning to creep into the series .", "label": 2, "label_text": "neutral"}
{"text": "a sensual performance from abbass buoys the flimsy story , but her inner journey is largely unexplored and we 're left wondering about this exotic-looking woman whose emotional depths are only hinted at .", "label": 3, "label_text": "positive"}
{"text": "dissing a bond movie is quite like calling a dog stupid , but when it has the temerity to run over two hours , you feel like winding up with a kick .", "label": 2, "label_text": "neutral"}
{"text": "a harmless and mildly amusing family comedy .", "label": 3, "label_text": "positive"}
{"text": "not ` terrible filmmaking ' bad , but more like , ' i once had a nightmare like this , and it 's now coming true ' bad .", "label": 1, "label_text": "negative"}
{"text": "a movie that , rather than skip along the seine , more or less slogs its way through soggy paris , tongue uncomfortably in cheek .", "label": 1, "label_text": "negative"}
{"text": "it does succeed by following a feel-good formula with a winning style , and by offering its target audience of urban kids some welcome role models and optimism .", "label": 3, "label_text": "positive"}
{"text": "the story wraps back around on itself in the kind of elegant symmetry that 's rare in film today , but be warned : it 's a slow slog to get there .", "label": 2, "label_text": "neutral"}
{"text": "-lrb- schweiger is -rrb- talented and terribly charismatic , qualities essential to both movie stars and social anarchists .", "label": 3, "label_text": "positive"}
{"text": "a well acted and well intentioned snoozer .", "label": 1, "label_text": "negative"}
{"text": "serry does a fine job of capturing the climate of the times and , perhaps unwittingly , relating it to what is happening in america in 2002 .", "label": 4, "label_text": "very positive"}
{"text": "for all its alleged youthful fire , xxx is no less subservient to bond 's tired formula of guns , girls and gadgets while brandishing a new action hero .", "label": 1, "label_text": "negative"}
{"text": "this cuddly sequel to the 1999 hit is a little more visually polished , a little funnier , and a little more madcap .", "label": 3, "label_text": "positive"}
{"text": "now it 's just tired .", "label": 1, "label_text": "negative"}
{"text": "not so much a movie as a picture book for the big screen .", "label": 1, "label_text": "negative"}
{"text": "it 's difficult to say whether the tuxedo is more boring or embarrassing -- i 'm prepared to call it a draw .", "label": 0, "label_text": "very negative"}
{"text": "about as satisfying and predictable as the fare at your local drive through .", "label": 1, "label_text": "negative"}
{"text": "the movie succumbs to being nothing more than a formulaic chase in the dark .", "label": 1, "label_text": "negative"}
{"text": "as lo-fi as the special effects are , the folks who cobbled nemesis together indulge the force of humanity over hardware in a way that george lucas has long forgotten .", "label": 3, "label_text": "positive"}
{"text": "writer-director burger imaginatively fans the embers of a dormant national grief and curiosity that has calcified into chronic cynicism and fear .", "label": 3, "label_text": "positive"}
{"text": "truth to tell , if you 've seen more than half-a-dozen horror films , there 's nothing here you have n't seen before .", "label": 1, "label_text": "negative"}
{"text": "george , hire a real director and good writers for the next installment , please .", "label": 1, "label_text": "negative"}
{"text": "sensitive though not quite revelatory documentary .", "label": 2, "label_text": "neutral"}
{"text": "all these developments and challenges facing santa weigh down the plot so heavily that they drain all the film of its energy and needlessly strain credibility .", "label": 0, "label_text": "very negative"}
{"text": "it 's so full of wrong choices that all you can do is shake your head in disbelief -- and worry about what classic oliver parker intends to mangle next time .", "label": 0, "label_text": "very negative"}
{"text": "the film runs on equal parts of innocence and wisdom -- wisdom that comes with experience .", "label": 3, "label_text": "positive"}
{"text": "too sincere to exploit its subjects and too honest to manipulate its audience .", "label": 2, "label_text": "neutral"}
{"text": "goyer 's screenplay and direction are thankfully understated , and he has drawn excellent performances from his cast .", "label": 4, "label_text": "very positive"}
{"text": "reinforces the often forgotten fact of the world 's remarkably varying human population and mindset , and its capacity to heal using creative , natural and ancient antidotes .", "label": 3, "label_text": "positive"}
{"text": "abandons all pretense of creating historical context and waltzes off into a hectic soap about the ups and downs of the heavy breathing between the two artists .", "label": 0, "label_text": "very negative"}
{"text": "if it tried to do anything more , it would fail and perhaps explode , but at this level of manic whimsy , it is just about right .", "label": 3, "label_text": "positive"}
{"text": "scores a few points for doing what it does with a dedicated and good-hearted professionalism .", "label": 3, "label_text": "positive"}
{"text": "director dirk shafer and co-writer greg hinton ride the dubious divide where gay porn reaches for serious drama .", "label": 1, "label_text": "negative"}
{"text": "without a strong script and energetic acting , dogma films can produce the same sleep-inducing effects as watching your neighbor 's home videos .", "label": 0, "label_text": "very negative"}
{"text": "a frantic search for laughs , with a hit-to-miss ratio that does n't exactly favour the audience .", "label": 1, "label_text": "negative"}
{"text": "de niro may enjoy the same free ride from critics afforded to clint eastwood in the lazy bloodwork .", "label": 0, "label_text": "very negative"}
{"text": "an intelligent fiction about learning through cultural clash .", "label": 3, "label_text": "positive"}
{"text": "greengrass has delivered an undoubted stylistic tour-de-force , and has managed elements such as sound and cinematography with skill", "label": 4, "label_text": "very positive"}
{"text": "you wo n't believe much of it , but you will laugh at the audacity , at the who 's who casting and the sheer insanity of it all .", "label": 2, "label_text": "neutral"}
{"text": "there 's something fundamental missing from this story : something or someone to care about .", "label": 1, "label_text": "negative"}
{"text": "at heart the movie is a deftly wrought suspense yarn whose richer shadings work as coloring rather than substance .", "label": 4, "label_text": "very positive"}
{"text": "sometimes , nothing satisfies like old-fashioned swashbuckling .", "label": 3, "label_text": "positive"}
{"text": "enough similarities to gymkata and howie long 's firestorm that my fingernails instinctively crawled towards my long-suffering eyeballs .", "label": 1, "label_text": "negative"}
{"text": "despite what anyone believes about the goal of its makers , the show ... represents a spectacular piece of theater , and there 's no denying the talent of the creative forces behind it .", "label": 4, "label_text": "very positive"}
{"text": "here 's a british flick gleefully unconcerned with plausibility , yet just as determined to entertain you .", "label": 3, "label_text": "positive"}
{"text": "a well-made and often lovely depiction of the mysteries of friendship .", "label": 3, "label_text": "positive"}
{"text": "if i spy were funny -lrb- enough -rrb- or exciting -lrb- enough -rrb- then it would be fairly simple to forgive the financial extortion it 's trying to reap from the moviegoing public .", "label": 1, "label_text": "negative"}
{"text": "a great ending does n't make up for a weak movie , and crazy as hell does n't even have a great ending .", "label": 1, "label_text": "negative"}
{"text": "demands too much of most viewers .", "label": 1, "label_text": "negative"}
{"text": "rare is the ` urban comedy ' that even attempts the insight and honesty of this disarming indie .", "label": 4, "label_text": "very positive"}
{"text": "its lack of quality earns it a place alongside those other two recent dumas botch-jobs , the man in the iron mask and the musketeer .", "label": 1, "label_text": "negative"}
{"text": "a deviant topical comedy which is funny from start to finish .", "label": 4, "label_text": "very positive"}
{"text": "arguably the year 's silliest and most incoherent movie .", "label": 1, "label_text": "negative"}
{"text": "the movie quickly drags on becoming boring and predictable .", "label": 1, "label_text": "negative"}
{"text": "a well-made , thoughtful , well-acted clunker , but a clunker nonetheless .", "label": 2, "label_text": "neutral"}
{"text": "while not as aggressively impressive as its american counterpart , `` in the bedroom , '' moretti 's film makes its own , quieter observations", "label": 3, "label_text": "positive"}
{"text": "asia authors herself as anna battista , an italian superstar and aspiring directress who just happens to be her own worst enemy .", "label": 2, "label_text": "neutral"}
{"text": "aaliyah rarely dampens her diva persona enough to spark genuine chemistry with townsend .", "label": 2, "label_text": "neutral"}
{"text": "imagine if you will a tony hawk skating video interspliced with footage from behind enemy lines and set to jersey shore techno .", "label": 1, "label_text": "negative"}
{"text": "a refreshingly authentic coming-of-age tale .", "label": 3, "label_text": "positive"}
{"text": "the marquis de sade could n't have been as dull a person as this film makes him out to be .", "label": 2, "label_text": "neutral"}
{"text": "somehow both wildly implausible and strangely conventional .", "label": 2, "label_text": "neutral"}
{"text": "ben affleck as jack ryan , tom clancy 's intrepid hero ?", "label": 2, "label_text": "neutral"}
{"text": "the smartest bonehead comedy of the summer .", "label": 4, "label_text": "very positive"}
{"text": "the crime matters less than the characters , although the filmmakers supply enough complications , close calls and double-crosses to satisfy us .", "label": 2, "label_text": "neutral"}
{"text": "u.s. audiences may find -lrb- attal and gainsbourg 's -rrb- unfamiliar personas give the film an intimate and quaint reality that is a little closer to human nature than what hollywood typically concocts .", "label": 3, "label_text": "positive"}
{"text": "escapism in its purest form .", "label": 3, "label_text": "positive"}
{"text": "the cast is uniformly excellent and relaxed .", "label": 4, "label_text": "very positive"}
{"text": "works because , for the most part , it avoids the stupid cliches and formulaic potholes that befall its brethren .", "label": 3, "label_text": "positive"}
{"text": "sucking all the ` classic ' out of robert louis stevenson 's treasure island and filling the void with sci-fi video game graphics and disney-fied adolescent angst ...", "label": 1, "label_text": "negative"}
{"text": "audiences conditioned to getting weepy over saucer-eyed , downy-cheeked moppets and their empathetic caretakers will probably feel emotionally cheated by the film 's tart , sugar-free wit .", "label": 1, "label_text": "negative"}
{"text": "despite some gulps the film is a fuzzy huggy .", "label": 3, "label_text": "positive"}
{"text": "nothing debases a concept comedy quite like the grinding of bad ideas , and showtime is crammed full of them .", "label": 0, "label_text": "very negative"}
{"text": "it 's an example of sophisticated , challenging filmmaking that stands , despite its noticeable lack of emotional heft , in welcome contrast to the indulgent dead-end experimentation of the director 's previous full frontal .", "label": 3, "label_text": "positive"}
{"text": "even if britney spears is really cute , her movie is really bad .", "label": 1, "label_text": "negative"}
{"text": "the backyard battles you staged with your green plastic army men were more exciting and almost certainly made more sense .", "label": 0, "label_text": "very negative"}
{"text": "the ring just left me cold and wet like i was out in the seattle drizzle without rainwear .", "label": 0, "label_text": "very negative"}
{"text": "the plot is very clever , but boyd weighs it down with too many characters and events , all intertwined and far too complicated to keep track of .", "label": 1, "label_text": "negative"}
{"text": "it 's one of the saddest films i have ever seen that still manages to be uplifting but not overly sentimental .", "label": 4, "label_text": "very positive"}
{"text": "it 's all pretty cynical and condescending , too .", "label": 1, "label_text": "negative"}
{"text": "it takes this never-ending confusion and hatred , puts a human face on it , evokes shame among all who are party to it and even promotes understanding .", "label": 3, "label_text": "positive"}
{"text": "a cinematic sleeping pill of impressive potency .", "label": 2, "label_text": "neutral"}
{"text": "barely goes beyond comic book status .", "label": 1, "label_text": "negative"}
{"text": "even if you ca n't pronounce `` gyro '' correctly , you 'll appreciate much of vardalos ' humor , which transcends ethnic boundaries .", "label": 3, "label_text": "positive"}
{"text": "borrows from so many literary and cinematic sources that this future world feels absolutely deja vu .", "label": 1, "label_text": "negative"}
{"text": "fans of the tv series will be disappointed , and everyone else will be slightly bored .", "label": 2, "label_text": "neutral"}
{"text": "it wo n't rock any boats but is solid meat-and-potatoes filmmaking .", "label": 2, "label_text": "neutral"}
{"text": "once again , director jackson strikes a rewarding balance between emotion on the human scale and action\\/effects on the spectacular scale .", "label": 3, "label_text": "positive"}
{"text": "as adapted by kevin molony from simon leys ' novel `` the death of napoleon '' and directed by alan taylor , napoleon 's journey is interesting but his parisian rebirth is stillborn", "label": 1, "label_text": "negative"}
{"text": "not everything works , but the average is higher than in mary and most other recent comedies .", "label": 3, "label_text": "positive"}
{"text": "it smacks of purely commercial motivation , with no great love for the original .", "label": 1, "label_text": "negative"}
{"text": "a fairly by-the-books blend of action and romance with sprinklings of intentional and unintentional comedy .", "label": 3, "label_text": "positive"}
{"text": "a dreary rip-off of goodfellas that serves as a muddled and offensive cautionary tale for hispanic americans .", "label": 1, "label_text": "negative"}
{"text": "sits uneasily as a horror picture ... but finds surprising depth in its look at the binds of a small family .", "label": 3, "label_text": "positive"}
{"text": "lacking gravitas , macdowell is a placeholder for grief , and ergo this sloppy drama is an empty vessel .", "label": 0, "label_text": "very negative"}
{"text": "an impressive debut for first-time writer-director mark romanek , especially considering his background is in music video .", "label": 4, "label_text": "very positive"}
{"text": "it 's push-the-limits teen comedy , the type written by people who ca n't come up with legitimate funny , and it 's used so extensively that good bits are hopelessly overshadowed .", "label": 1, "label_text": "negative"}
{"text": "the story and characters are nowhere near gripping enough .", "label": 1, "label_text": "negative"}
{"text": "ridiculous .", "label": 0, "label_text": "very negative"}
{"text": "no. .", "label": 1, "label_text": "negative"}
{"text": "if it seems like a minor miracle that its septuagenarian star is young enough to be the nonagenarian filmmaker 's son , more incredible still are the clear-eyed boldness and quiet irony with which actor and director take on life 's urgent questions .", "label": 4, "label_text": "very positive"}
{"text": "if this movie belonged to a sorority , it would be called beta alpha delta .", "label": 2, "label_text": "neutral"}
{"text": "a long-winded and stagy session of romantic contrivances that never really gels like the shrewd feminist fairy tale it could have been .", "label": 1, "label_text": "negative"}
{"text": "a film so tedious that it is impossible to care whether that boast is true or not .", "label": 0, "label_text": "very negative"}
{"text": "and in this regard , on guard delivers .", "label": 3, "label_text": "positive"}
{"text": "something the true film buff will enjoy .", "label": 4, "label_text": "very positive"}
{"text": "the result is solemn and horrifying , yet strangely detached .", "label": 1, "label_text": "negative"}
{"text": "a gentle , compassionate drama about grief and healing .", "label": 3, "label_text": "positive"}
{"text": "the actors are so terrific at conveying their young angst , we do indeed feel for them .", "label": 2, "label_text": "neutral"}
{"text": "the story itself is uninteresting , and the songs are painfully undistinguished : they might be giants ' so to be one of us may be the most tuneless tune ever composed .", "label": 0, "label_text": "very negative"}
{"text": "it 's the cinematic equivalent of a good page-turner , and even if it 's nonsense , its claws dig surprisingly deep .", "label": 3, "label_text": "positive"}
{"text": "the result is something quite fresh and delightful .", "label": 4, "label_text": "very positive"}
{"text": "if you love motown music , you 'll love this documentary .", "label": 4, "label_text": "very positive"}
{"text": "it 's solid and affecting and exactly as thought-provoking as it should be .", "label": 4, "label_text": "very positive"}
{"text": "you have to pay attention to follow all the stories , but they 're each interesting .", "label": 3, "label_text": "positive"}
{"text": "-lrb- wendigo is -rrb- why we go to the cinema : to be fed through the eye , the heart , the mind .", "label": 3, "label_text": "positive"}
{"text": "lovingly choreographed bloodshed taking place in a pristine movie neverland , basically .", "label": 3, "label_text": "positive"}
{"text": "a thoughtful , moving piece that faces difficult issues with honesty and beauty .", "label": 3, "label_text": "positive"}
{"text": "for a film about two mismatched buddies , crystal and de niro share little screen time and even less chemistry .", "label": 1, "label_text": "negative"}
{"text": "spousal abuse is a major problem in contemporary society , but the film reduces this domestic tragedy to florid melodrama .", "label": 0, "label_text": "very negative"}
{"text": "frida 's artistic brilliance is undeniable -- it 's among the most breathtakingly designed films i 've ever seen .", "label": 4, "label_text": "very positive"}
{"text": "i hate this movie", "label": 1, "label_text": "negative"}
{"text": "not so much funny as aggressively sitcom-cute , it 's full of throwaway one-liners , not-quite jokes , and a determined tv amiability that allen personifies .", "label": 1, "label_text": "negative"}
{"text": "the film overcomes the regular minefield of coming-of-age cliches with potent doses of honesty and sensitivity .", "label": 4, "label_text": "very positive"}
{"text": "like dickens with his passages , mcgrath crafts quite moving scenes throughout his resolutely dramatic variation on the novel .", "label": 4, "label_text": "very positive"}
{"text": "city by the sea is the cinematic equivalent of defensive driving : it 's careful , conscientious and makes no major mistakes .", "label": 3, "label_text": "positive"}
{"text": "it 's both a necessary political work and a fascinating documentary ...", "label": 3, "label_text": "positive"}
{"text": "this insightful , oscar-nominated documentary , in which children on both sides of the ever-escalating conflict have their say away from watchful parental eyes , gives peace yet another chance .", "label": 3, "label_text": "positive"}
{"text": "this film is so slick , superficial and trend-hoppy , that it 's easy to imagine that a new software program spit out the screenplay .", "label": 1, "label_text": "negative"}
{"text": "too much of this well-acted but dangerously slow thriller feels like a preamble to a bigger , more complicated story , one that never materializes .", "label": 0, "label_text": "very negative"}
{"text": "so young , so smart , such talent , such a wise \\*\\*\\* .", "label": 4, "label_text": "very positive"}
{"text": "only a few minutes elapse before the daddy of all slashers arrives , still with the boiler suit and white mask , which look remarkably clean for a guy who has been mass-murdering since 1978 but has never been seen doing laundry .", "label": 2, "label_text": "neutral"}
{"text": "resourceful and ingenious entertainment .", "label": 4, "label_text": "very positive"}
{"text": "` enigma ' is a good name for a movie this delibrately obtuse and unapproachable .", "label": 0, "label_text": "very negative"}
{"text": "rain is a small treasure , enveloping the viewer in a literal and spiritual torpor that is anything but cathartic .", "label": 4, "label_text": "very positive"}
{"text": "this romantic thriller is steeped in the atmosphere of wartime england , and ably captures the speech patterns , moral codes and ideals of the 1940s .", "label": 3, "label_text": "positive"}
{"text": "reggio falls victim to relying on the very digital technology that he fervently scorns , creating a meandering , inarticulate and ultimately disappointing film .", "label": 1, "label_text": "negative"}
{"text": "a masterpiece four years in the making .", "label": 4, "label_text": "very positive"}
{"text": "polished korean political-action film is just as good -- and bad -- as hollywood action epics .", "label": 2, "label_text": "neutral"}
{"text": "`` an entire film about researchers quietly reading dusty old letters . ''", "label": 0, "label_text": "very negative"}
{"text": "in adobo , ethnicity is not just the spice , but at the heart of more universal concerns .", "label": 3, "label_text": "positive"}
{"text": "do we really need a 77-minute film to tell us exactly why a romantic relationship between a 15-year-old boy and a 40-year-old woman does n't work ?", "label": 0, "label_text": "very negative"}
{"text": "this self-infatuated goofball is far from the only thing wrong with the clumsy comedy stealing harvard , but he 's the most obvious one .", "label": 0, "label_text": "very negative"}
{"text": "the film often achieves a mesmerizing poetry .", "label": 4, "label_text": "very positive"}
{"text": "the movie is n't always easy to look at .", "label": 2, "label_text": "neutral"}
{"text": "a triumph , relentless and beautiful in its downbeat darkness .", "label": 4, "label_text": "very positive"}
{"text": "the movie 's biggest offense is its complete and utter lack of tension .", "label": 1, "label_text": "negative"}
{"text": "digital-video documentary about stand-up comedians is a great glimpse into a very different world .", "label": 3, "label_text": "positive"}
{"text": "it wants to be thought of as a subversive little indie film , but it has all the qualities of a modern situation comedy .", "label": 2, "label_text": "neutral"}
{"text": "impresses you with its open-endedness and surprises .", "label": 4, "label_text": "very positive"}
{"text": "the smug , oily demeanor that donovan adopts throughout the stupidly named pipe dream is just repulsive .", "label": 0, "label_text": "very negative"}
{"text": "her delivery and timing are flawless .", "label": 4, "label_text": "very positive"}
{"text": "if high crimes were any more generic it would have a universal product code instead of a title .", "label": 0, "label_text": "very negative"}
{"text": "almost every scene in this film is a gem that could stand alone , a perfectly realized observation of mood , behavior and intent .", "label": 4, "label_text": "very positive"}
{"text": "when it 's on dry land , though , this surfer-girl melodrama starts gasping like a beached grouper .", "label": 1, "label_text": "negative"}
{"text": "like a tone-deaf singer at a benefit concert , john q. is a bad movie appearing on behalf of a good cause .", "label": 0, "label_text": "very negative"}
{"text": "boring we did n't .", "label": 1, "label_text": "negative"}
{"text": "a spunky , original take on a theme that will resonate with singles of many ages .", "label": 3, "label_text": "positive"}
{"text": "undercover brother does n't go far enough .", "label": 1, "label_text": "negative"}
{"text": "moot point .", "label": 1, "label_text": "negative"}
{"text": "let 's cut to the consumer-advice bottom line : stay home .", "label": 0, "label_text": "very negative"}
{"text": "as green-guts monster movies go , it 's a beaut .", "label": 3, "label_text": "positive"}
{"text": "elling , portrayed with quiet fastidiousness by per christian ellefsen , is a truly singular character , one whose frailties are only slightly magnified versions of the ones that vex nearly everyone .", "label": 3, "label_text": "positive"}
{"text": "the movie is full of fine performances , led by josef bierbichler as brecht and monica bleibtreu as helene weigel , his wife .", "label": 4, "label_text": "very positive"}
{"text": "m\u00fcnch 's genuine insight makes the film 's occasional overindulgence forgivable .", "label": 3, "label_text": "positive"}
{"text": "the sum of all fears is almost impossible to follow -- and there 's something cringe-inducing about seeing an american football stadium nuked as pop entertainment .", "label": 0, "label_text": "very negative"}
{"text": "all but the most persnickety preteens should enjoy this nonthreatening but thrilling adventure .", "label": 3, "label_text": "positive"}
{"text": "while obviously an extremely personal work , it remains inextricably stuck in an emotionally unavailable rut .", "label": 2, "label_text": "neutral"}
{"text": "the problem , it is with most of these things , is the script .", "label": 1, "label_text": "negative"}
{"text": "beyond a handful of mildly amusing lines ... there just is n't much to laugh at .", "label": 1, "label_text": "negative"}
{"text": "this miserable excuse of a movie runs on empty , believing flatbush machismo will get it through .", "label": 0, "label_text": "very negative"}
{"text": "for the first two-thirds of this sparklingly inventive and artful , always fast and furious tale , kids will go happily along for the ride .", "label": 3, "label_text": "positive"}
{"text": "ultimately , the message of trouble every day seems to be that all sexual desire disrupts life 's stasis .", "label": 2, "label_text": "neutral"}
{"text": "no question .", "label": 2, "label_text": "neutral"}
{"text": "neither funny nor suspenseful nor particularly well-drawn .", "label": 0, "label_text": "very negative"}
{"text": "a compendium of solondz 's own worst instincts in under 90 minutes .", "label": 1, "label_text": "negative"}
{"text": "all i can say is fuhgeddaboutit .", "label": 0, "label_text": "very negative"}
{"text": "biggie and tupac is so single-mindedly daring , it puts far more polished documentaries to shame .", "label": 4, "label_text": "very positive"}
{"text": "anyone who can count to five -lrb- the film 's target market ? -rrb-", "label": 1, "label_text": "negative"}
{"text": "warmed-over tarantino by way of wannabe elmore leonard .", "label": 1, "label_text": "negative"}
{"text": "an endearingly offbeat romantic comedy with a great meet-cute gimmick .", "label": 4, "label_text": "very positive"}
{"text": "emerges as something rare , an issue movie that 's so honest and keenly observed that it does n't feel like one .", "label": 4, "label_text": "very positive"}
{"text": "cuts right through the b.s. giving a big middle-fingered `` shut up '' to those who talk up what is nothing more than two guys beating the hell outta one another .", "label": 2, "label_text": "neutral"}
{"text": "sharp , lively , funny and ultimately sobering film .", "label": 4, "label_text": "very positive"}
{"text": "shainberg weaves a carefully balanced scenario that is controlled by neither character , is weirdly sympathetic to both and manages to be tender and darkly comic .", "label": 3, "label_text": "positive"}
{"text": "thirty years ago , it would have been groundbreaking .", "label": 1, "label_text": "negative"}
{"text": "it is a comedy that 's not very funny and an action movie that is not very thrilling -lrb- and an uneasy alliance , at that -rrb- .", "label": 0, "label_text": "very negative"}
{"text": "unfortunately , as a writer , mr. montias is n't nearly as good to his crew as he is as a director or actor .", "label": 1, "label_text": "negative"}
{"text": "a long-winded , predictable scenario .", "label": 1, "label_text": "negative"}
{"text": "invincible is a wonderful movie .", "label": 4, "label_text": "very positive"}
{"text": "earns its laughs from stock redneck ` types ' and from the many , many moments when we recognize even without the elizabethan prose , the play behind the thing .", "label": 3, "label_text": "positive"}
{"text": "a smart , sweet and playful romantic comedy .", "label": 4, "label_text": "very positive"}
{"text": "a moody horror\\/thriller elevated by deft staging and the director 's well-known narrative gamesmanship .", "label": 3, "label_text": "positive"}
{"text": "a dreadful live-action movie .", "label": 0, "label_text": "very negative"}
{"text": "s personal revelations regarding what the shop means in the big picture , iconic characters gambol fluidly through the story , with charming results .", "label": 4, "label_text": "very positive"}
{"text": "for the most part , i spy was an amusing lark that will probably rank as one of murphy 's better performances in one of his lesser-praised movies .", "label": 3, "label_text": "positive"}
{"text": "though the controversial korean filmmaker 's latest effort is not for all tastes , it offers gorgeous imagery , effective performances , and an increasingly unsettling sense of foreboding .", "label": 3, "label_text": "positive"}
{"text": "well worth the time .", "label": 4, "label_text": "very positive"}
{"text": "they felt like the same movie to me .", "label": 1, "label_text": "negative"}
{"text": "witty , touching and well paced .", "label": 3, "label_text": "positive"}
{"text": "i would have preferred a transfer down the hall to mr. holland 's class for the music , or to robin williams 's lecture so i could listen to a teacher with humor , passion , and verve .", "label": 1, "label_text": "negative"}
{"text": "this is the best american movie about troubled teens since 1998 's whatever .", "label": 3, "label_text": "positive"}
{"text": "absorbing and disturbing -- perhaps more disturbing than originally intended -- but a little clarity would have gone a long way .", "label": 1, "label_text": "negative"}
{"text": "good movie .", "label": 4, "label_text": "very positive"}
{"text": "lilia 's transformation from strict mother to sensual siren is superficially preposterous , but abbas infuses the role with an unimpeachable core of emotional truth .", "label": 2, "label_text": "neutral"}
{"text": "i whole-heartedly recommend that everyone see this movie -- for its historical significance alone .", "label": 4, "label_text": "very positive"}
{"text": "it 's badly acted , blandly directed , and could have been scripted by someone who just graduated from elementary school .", "label": 0, "label_text": "very negative"}
{"text": "but what spectacular sizzle it is !", "label": 4, "label_text": "very positive"}
{"text": "enduring love but exhausting cinema .", "label": 2, "label_text": "neutral"}
{"text": "stephen earnhart 's homespun documentary mule skinner blues has nothing but love for its posse of trailer park denizens .", "label": 3, "label_text": "positive"}
{"text": "it 's a sly wink to the others without becoming a postmodern joke , made creepy by its `` men in a sardine can '' warped logic .", "label": 3, "label_text": "positive"}
{"text": "a cop story that understands the medium amazingly well .", "label": 3, "label_text": "positive"}
{"text": "taken individually or collectively , the stories never add up to as much as they promise .", "label": 1, "label_text": "negative"}
{"text": "... understands that a generation defines its music as much as the music defines a generation .", "label": 2, "label_text": "neutral"}
{"text": "when she speaks , her creepy egyptian demigod voice is as computer processed and overproduced as it was in her music .", "label": 0, "label_text": "very negative"}
{"text": "so faithful to the doldrums of the not-quite-urban , not-quite-suburban milieu as to have viewers recoiling from the reality check .", "label": 2, "label_text": "neutral"}
{"text": "one of the greatest romantic comedies of the past decade .", "label": 4, "label_text": "very positive"}
{"text": "the plot grinds on with yawn-provoking dullness .", "label": 0, "label_text": "very negative"}
{"text": "an amusing , breezily apolitical documentary about life on the campaign trail .", "label": 3, "label_text": "positive"}
{"text": "time changer may not be the most memorable cinema session but its profound self-evaluation message about our fragile existence and the absence of spiritual guidance should at least invade an abundance of mindsets", "label": 3, "label_text": "positive"}
{"text": "a very witty take on change , risk and romance , and the film uses humour to make its points about acceptance and growth .", "label": 4, "label_text": "very positive"}
{"text": "... the last time i saw a theater full of people constantly checking their watches was during my sats .", "label": 1, "label_text": "negative"}
{"text": "these are lives worth watching , paths worth following .", "label": 4, "label_text": "very positive"}
{"text": "static , repetitive , muddy and blurry , hey arnold !", "label": 1, "label_text": "negative"}
{"text": "this is a throwaway , junk-food movie whose rap soundtrack was better tended to than the film itself .", "label": 0, "label_text": "very negative"}
{"text": "we may never think of band camp as a geeky or nerdy thing again .", "label": 2, "label_text": "neutral"}
{"text": "the wwii drama is well plotted , visually striking and filled with enjoyably complex characters who are never what they first appear .", "label": 4, "label_text": "very positive"}
{"text": "a film that is a portrait of grace in an imperfect world .", "label": 4, "label_text": "very positive"}
{"text": "ultimately the project comes across as clinical , detached , uninvolving , possibly prompting audience members to wonder , ` what 's the point ? '", "label": 1, "label_text": "negative"}
{"text": "the best movie of its kind since ` brazil . '", "label": 4, "label_text": "very positive"}
{"text": "as a director , mr. ratliff wisely rejects the temptation to make fun of his subjects .", "label": 2, "label_text": "neutral"}
{"text": "the disarming cornball atmosphere has a way of infecting the entire crowd as the film rolls on .", "label": 2, "label_text": "neutral"}
{"text": "davis has filled out his cast with appealing fresh faces .", "label": 4, "label_text": "very positive"}
{"text": "it might be tempting to regard mr. andrew and his collaborators as oddballs , but mr. earnhart 's quizzical , charming movie allows us to see them , finally , as artists .", "label": 3, "label_text": "positive"}
{"text": "sadly , hewitt 's forte is leaning forward while wearing low-cut gowns , not making snappy comebacks .", "label": 1, "label_text": "negative"}
{"text": "this one does .", "label": 2, "label_text": "neutral"}
{"text": "so what is the point ?", "label": 0, "label_text": "very negative"}
{"text": "the issue of faith is not explored very deeply", "label": 1, "label_text": "negative"}
{"text": "everything that 's worthwhile about collision course can already be seen on television .", "label": 2, "label_text": "neutral"}
{"text": "my oh my , is this an invigorating , electric movie .", "label": 4, "label_text": "very positive"}
{"text": "director ferzan ozpetek creates an interesting dynamic with the members of this group , who live in the same apartment building .", "label": 3, "label_text": "positive"}
{"text": "i kept thinking over and over again , ' i should be enjoying this . '", "label": 1, "label_text": "negative"}
{"text": "it 's not thirsty , consuming passion which drives this movie .", "label": 2, "label_text": "neutral"}
{"text": "do n't expect any surprises in this checklist of teamwork cliches ...", "label": 0, "label_text": "very negative"}
{"text": "i saw knockaround guys yesterday , and already the details have faded like photographs from the spanish-american war ... it 's so unmemorable that it turned my ballpoint notes to invisible ink .", "label": 1, "label_text": "negative"}
{"text": "the stunning , dreamlike visuals will impress even those viewers who have little patience for euro-film pretension .", "label": 4, "label_text": "very positive"}
{"text": "an eccentric little comic\\/thriller deeply in love with its own quirky personality .", "label": 3, "label_text": "positive"}
{"text": "behan himself knew how to spin a tale and one ca n't help but think he 'd appreciate this attempt to turn his life into art .", "label": 2, "label_text": "neutral"}
{"text": "my goodness , queen latifah has a lot to offer and she seemed to have no problem flaunting her natural gifts .", "label": 3, "label_text": "positive"}
{"text": "often moving and explores the discomfort inherent in the contacts between the american ` hosts ' and their ` guests . '", "label": 2, "label_text": "neutral"}
{"text": "anthony hopkins ?", "label": 2, "label_text": "neutral"}
{"text": "egoyan 's movie is too complicated to sustain involvement , and , if you 'll excuse a little critical heresy , too intellectually ambitious .", "label": 1, "label_text": "negative"}
{"text": "will grab your children by the imagination and amaze them and amuse them .", "label": 4, "label_text": "very positive"}
{"text": "a chaotic panorama that 's too busy flying a lot of metaphoric flags .", "label": 1, "label_text": "negative"}
{"text": "the overall feel of the film is pretty cheesy , but there 's still a real sense that the star trek tradition has been honored as best it can , given the embarrassing script and weak direction .", "label": 1, "label_text": "negative"}
{"text": "this is one for the ages .", "label": 4, "label_text": "very positive"}
{"text": "the animated subplot keenly depicts the inner struggles of our adolescent heroes - insecure , uncontrolled , and intense .", "label": 3, "label_text": "positive"}
{"text": "bennett 's dramatization of her personal descent into post-breakup perdition has a morbid appeal that 's tough to shake .", "label": 2, "label_text": "neutral"}
{"text": "every so often a movie comes along that confirms one 's worse fears about civilization as we know it .", "label": 2, "label_text": "neutral"}
{"text": "a compelling , moving film that respects its audience and its source material .", "label": 4, "label_text": "very positive"}
{"text": "the talents of the actors helps `` moonlight mile '' rise above its heart-on-its-sleeve writing .", "label": 3, "label_text": "positive"}
{"text": "as elegantly crafted as it often is , anderson 's movie is essentially a one-trick pony that , hampered by an undeveloped script , ultimately pulls up lame .", "label": 0, "label_text": "very negative"}
{"text": "ca n't kick about the assembled talent and the russos show genuine promise as comic filmmakers .", "label": 2, "label_text": "neutral"}
{"text": "all the characters are stereotypes , and their interaction is numbingly predictable .", "label": 0, "label_text": "very negative"}
{"text": "i wonder why .", "label": 2, "label_text": "neutral"}
{"text": "day is not a great bond movie , but it is a good bond movie , which still makes it much better than your typical bond knock-offs .", "label": 3, "label_text": "positive"}
{"text": "the tug-of-war at the core of beijing bicycle becomes weighed down with agonizing contrivances , overheated pathos and long , wistful gazes .", "label": 1, "label_text": "negative"}
{"text": "quick : who wants to see a comedy about shoddy airport security ?", "label": 1, "label_text": "negative"}
{"text": "karmen moves like rhythm itself , her lips chanting to the beat , her long , braided hair doing little to wipe away the jeweled beads of sweat .", "label": 2, "label_text": "neutral"}
{"text": "it is nature against progress .", "label": 2, "label_text": "neutral"}
{"text": "by the end , i was looking for something hard with which to bludgeon myself unconscious .", "label": 1, "label_text": "negative"}
{"text": "the only element of suspense is whether the movie will change titles or distributors again before the closing credits roll .", "label": 0, "label_text": "very negative"}
{"text": "this clever caper movie has twists worthy of david mamet and is enormous fun for thinking audiences .", "label": 4, "label_text": "very positive"}
{"text": "most of crush is a clever and captivating romantic comedy with a welcome pinch of tartness .", "label": 3, "label_text": "positive"}
{"text": "makmalbaf follows a resolutely realistic path in this uncompromising insight into the harsh existence of the kurdish refugees of iran 's borderlands .", "label": 3, "label_text": "positive"}
{"text": "despite a blue-chip cast and a provocative title , writer-director peter mattei 's first feature microwaves dull leftover romantic motifs basted in faux-contemporary gravy .", "label": 1, "label_text": "negative"}
{"text": "well-written , nicely acted and beautifully shot and scored , the film works on several levels , openly questioning social mores while ensnaring the audience with its emotional pull .", "label": 4, "label_text": "very positive"}
{"text": "this is n't a narrative film -- i do n't know if it 's possible to make a narrative film about september 11th , though i 'm sure some will try -- but it 's as close as anyone has dared to come .", "label": 3, "label_text": "positive"}
{"text": "christians sensitive to a reductionist view of their lord as a luv-spreading dr. feelgood or omnipotent slacker will feel vastly more affronted than secularists , who might even praise god for delivering such an instant camp classic .", "label": 3, "label_text": "positive"}
{"text": "heavy-handed exercise in time-vaulting literary pretension .", "label": 2, "label_text": "neutral"}
{"text": "a clever blend of fact and fiction .", "label": 3, "label_text": "positive"}
{"text": "all ms. jovovich , as the sanctified heroine , has to do is look radiant , grimly purposeful and mildly alarmed while forcing open doors , wielding wrenches and fleeing monsters .", "label": 2, "label_text": "neutral"}
{"text": "there 's plenty of style in guillermo del toro 's sequel to the 1998 hit but why do we need 117 minutes to tell a tale that simply ca n't sustain more than 90 minutes .", "label": 1, "label_text": "negative"}
{"text": "the writers , director wally wolodarsky , and all the actors should start their own coeducational fraternity : kappa rho alpha phi .", "label": 1, "label_text": "negative"}
{"text": "a sudsy cautionary tale .", "label": 2, "label_text": "neutral"}
{"text": "the filmmakers skillfully evoke the sense of menace that nature holds for many urban dwellers .", "label": 3, "label_text": "positive"}
{"text": "it 's best to avoid imprisonment with the dull , nerdy folks that inhabit cherish .", "label": 1, "label_text": "negative"}
{"text": "based on a david leavitt story , the film shares that writer 's usual blend of observant cleverness , too-facile coincidence and slightly noxious preciousness .", "label": 1, "label_text": "negative"}
{"text": "pray 's film works well and will appeal even to those who are n't too familiar with turntablism .", "label": 3, "label_text": "positive"}
{"text": "those with an interest in new or singular sorts of film experiences will find what time is it there ?", "label": 2, "label_text": "neutral"}
{"text": "it 's drained of life in an attempt to be sober and educational , and yet it 's so devoid of realism that its lack of whistles and bells just makes it obnoxious and stiff .", "label": 0, "label_text": "very negative"}
{"text": "it 's a deeply serious movie that cares passionately about its subject , but too often becomes ponderous in its teaching of history , or lost in the intricate connections and multiple timelines of its story .", "label": 2, "label_text": "neutral"}
{"text": "to the film 's credit , the acting is fresh and unselfconscious , and munch is a marvel of reality versus sappy sentiment .", "label": 3, "label_text": "positive"}
{"text": "why come up with something even quasi-original , when you can pillage from shirley jackson , richard matheson ... and puke up something like rose red ?", "label": 1, "label_text": "negative"}
{"text": "an absorbing trip into the minds and motivations of people under stress as well as a keen , unsentimental look at variations on the theme of motherhood .", "label": 3, "label_text": "positive"}
{"text": "though a bit of a patchwork in script and production , a glossy , rich green , environment almost makes the picture work .", "label": 3, "label_text": "positive"}
{"text": "well-shot but badly written tale set in a future ravaged by dragons .", "label": 1, "label_text": "negative"}
{"text": "outrageousness is all plympton seemed to be going for this time .", "label": 1, "label_text": "negative"}
{"text": "sheridan ... smoothes over sources of conflict that could have lent the film a bit more depth .", "label": 2, "label_text": "neutral"}
{"text": "there 's a vastness implied in metropolis that is just breathtaking .", "label": 4, "label_text": "very positive"}
{"text": "a feel-good picture in the best sense of the term .", "label": 4, "label_text": "very positive"}
{"text": "this is a happy throwback to the time when cartoons were cinema 's most idiosyncratic form instead of one of its most predictable .", "label": 4, "label_text": "very positive"}
{"text": "newton draws our attention like a magnet , and acts circles around her better known co-star , mark wahlberg .", "label": 4, "label_text": "very positive"}
{"text": "vividly conveys both the pitfalls and the pleasures of over-the-top love .", "label": 3, "label_text": "positive"}
{"text": "formula 51 is so trite that even yu 's high-energy action stylings ca n't break through the stupor .", "label": 0, "label_text": "very negative"}
{"text": "when your leading ladies are a couple of screen-eating dominatrixes like goldie hawn and susan sarandon at their raunchy best , even hokum goes down easily .", "label": 3, "label_text": "positive"}
{"text": "flaccid drama and exasperatingly slow journey .", "label": 0, "label_text": "very negative"}
{"text": "too silly to be frightening , too stolid to be funny , it projects the same lazy affability as its nominal star , david arquette .", "label": 0, "label_text": "very negative"}
{"text": "overall , the film misses the brilliance of jelinek 's novel by some way .", "label": 1, "label_text": "negative"}
{"text": "an incredibly low-rent danish film , it brings a group of people together in a sweet and charming way , if a little convenient", "label": 3, "label_text": "positive"}
{"text": "the film meant well in its horse tale about freedom , but was n't able to reach the heart because it was too overbearing .", "label": 1, "label_text": "negative"}
{"text": "occasionally funny , always very colorful and enjoyably overblown in the traditional almod\u00f3var style .", "label": 4, "label_text": "very positive"}
{"text": "high crimes miscasts nearly every leading character .", "label": 1, "label_text": "negative"}
{"text": "pretty darn good , despite its smarty-pants aura .", "label": 3, "label_text": "positive"}
{"text": "a mixed bag of a comedy that ca n't really be described as out of this world .", "label": 1, "label_text": "negative"}
{"text": "a movie that will touch the hearts of both children and adults , as well as bring audiences to the edge of their seats .", "label": 4, "label_text": "very positive"}
{"text": "-lrb- an -rrb- hilarious romantic comedy .", "label": 4, "label_text": "very positive"}
{"text": "both deeply weird and charmingly dear .", "label": 3, "label_text": "positive"}
{"text": "the ill-conceived modern-day ending falls flat where it should deliver a moral punch .", "label": 1, "label_text": "negative"}
{"text": "the movie has lots of dancing and fabulous music .", "label": 4, "label_text": "very positive"}
{"text": "what you would end up with if you took orwell , bradbury , kafka , george lucas and the wachowski brothers and threw them into a blender .", "label": 3, "label_text": "positive"}
{"text": "a hip ride into hyper-time , clockstoppers is a lively and enjoyable adventure for all ages at any time .", "label": 4, "label_text": "very positive"}
{"text": "it risks seeming slow and pretentious , because it thinks the gamble is worth the promise .", "label": 1, "label_text": "negative"}
{"text": "occasionally melodramatic , it 's also extremely effective .", "label": 3, "label_text": "positive"}
{"text": "a very stylish but ultimately extremely silly tale ... a slick piece of nonsense but nothing more .", "label": 1, "label_text": "negative"}
{"text": "it 's really yet another anemic and formulaic lethal weapon-derived buddy-cop movie , trying to pass off its lack of imagination as hip knowingness .", "label": 1, "label_text": "negative"}
{"text": "an enjoyably half-wit remake of the venerable italian comedy big deal on madonna street .", "label": 4, "label_text": "very positive"}
{"text": "rainy days and movies about the disintegration of families always get me down .", "label": 1, "label_text": "negative"}
{"text": "the second chapter of the harry potter series is even more magical than the first and simply the best family film of the year .", "label": 4, "label_text": "very positive"}
{"text": "it 's hard not to feel you 've just watched a feature-length video game with some really heavy back story .", "label": 0, "label_text": "very negative"}
{"text": "it 's one of the most honest films ever made about hollywood .", "label": 4, "label_text": "very positive"}
{"text": "where last time jokes flowed out of cho 's life story , which provided an engrossing dramatic through line , here the comedian hides behind obviously constructed routines .", "label": 1, "label_text": "negative"}
{"text": "-lrb- but it 's -rrb- worth recommending because of two marvelous performances by michael caine and brendan fraser .", "label": 4, "label_text": "very positive"}
{"text": "the weakest of the four harry potter books has been transformed into the stronger of the two films by the thinnest of margins .", "label": 2, "label_text": "neutral"}
{"text": "there is a kind of attentive concern that hoffman brings to his characters , as if he has been giving them private lessons , and now it is time for their first public recital .", "label": 3, "label_text": "positive"}
{"text": "though the plot is predictable , the movie never feels formulaic , because the attention is on the nuances of the emotional development of the delicate characters .", "label": 2, "label_text": "neutral"}
{"text": "philip k. dick must be turning in his grave , along with my stomach .", "label": 0, "label_text": "very negative"}
{"text": "its characters are thinner than cardboard -- or even comic-book paper .", "label": 1, "label_text": "negative"}
{"text": "fine acting but there is no sense of connecting the dots , just dots .", "label": 1, "label_text": "negative"}
{"text": "theology aside , why put someone who ultimately does n't learn at the center of a kids ' story ?", "label": 1, "label_text": "negative"}
{"text": "the movie 's quiet affirmation of neighborhood values gives it an honest , lived-in glow .", "label": 4, "label_text": "very positive"}
{"text": "it might as well have been problem child iv .", "label": 1, "label_text": "negative"}
{"text": "feels like one of those contrived , only-in - hollywood productions where name actors deliver big performances created for the sole purpose of generating oscar talk .", "label": 0, "label_text": "very negative"}
{"text": "good ol' urban legend stuff .", "label": 3, "label_text": "positive"}
{"text": "the film 's greatest asset is how much it 's not just another connect-the-dots , spy-on-the-run picture .", "label": 4, "label_text": "very positive"}
{"text": "home alone goes hollywood , a funny premise until the kids start pulling off stunts not even steven spielberg would know how to do .", "label": 1, "label_text": "negative"}
{"text": "... a joke at once flaky and resonant , lightweight and bizarrely original .", "label": 2, "label_text": "neutral"}
{"text": "if it 's possible for a sequel to outshine the original , then sl2 does just that .", "label": 4, "label_text": "very positive"}
{"text": "one of those rare , exhilarating cinematic delights that gets even better in hindsight , as you mull over its every nuance in your mind .", "label": 4, "label_text": "very positive"}
{"text": "sunshine state lacks the kind of dynamic that limbo offers , and in some ways is a rather indulgent piece .", "label": 1, "label_text": "negative"}
{"text": "painful to watch , but viewers willing to take a chance will be rewarded with two of the year 's most accomplished and riveting film performances .", "label": 3, "label_text": "positive"}
{"text": "do not , under any circumstances , consider taking a child younger than middle school age to this wallow in crude humor .", "label": 0, "label_text": "very negative"}
{"text": "he simply presents his point of view that ayurveda works .", "label": 3, "label_text": "positive"}
{"text": "for all its surface frenzy , high crimes should be charged with loitering -- so much on view , so little to offer .", "label": 1, "label_text": "negative"}
{"text": "like a marathon runner trying to finish a race , you need a constant influx of liquid just to get through it .", "label": 1, "label_text": "negative"}
{"text": "kidman is really the only thing that 's worth watching in birthday girl , a film by the stage-trained jez butterworth -lrb- mojo -rrb- that serves as yet another example of the sad decline of british comedies in the post-full monty world .", "label": 2, "label_text": "neutral"}
{"text": "it took 19 predecessors to get this ?", "label": 0, "label_text": "very negative"}
{"text": "... perhaps the heaviest , most joyless movie ever made about giant dragons taking over the world .", "label": 1, "label_text": "negative"}
{"text": "while surprisingly sincere , this average little story is adorned with some awesome action photography and surfing .", "label": 3, "label_text": "positive"}
{"text": "an endlessly fascinating , landmark movie that is as bold as anything the cinema has seen in years .", "label": 4, "label_text": "very positive"}
{"text": "begins as a promising meditation on one of america 's most durable obsessions but winds up as a slender cinematic stunt .", "label": 1, "label_text": "negative"}
{"text": "a yarn that respects the marvel version without becoming ensnared by it .", "label": 3, "label_text": "positive"}
{"text": "-lrb- howard -rrb- so good as leon barlow ... that he hardly seems to be acting .", "label": 4, "label_text": "very positive"}
{"text": "the tug of war that ensues is as much a snapshot of modern china in microcosm as it is a crash course in movie mythology .", "label": 3, "label_text": "positive"}
{"text": "but in its child-centered , claustrophobic context , it can be just as frightening and disturbing -- even punishing .", "label": 0, "label_text": "very negative"}
{"text": "the whole cast looks to be having so much fun with the slapstick antics and silly street patois , tossing around obscure expressions like bellini and mullinski , that the compact 86 minutes breezes by .", "label": 3, "label_text": "positive"}
{"text": "though ganesh is successful in a midlevel sort of way , there 's nothing so striking or fascinating or metaphorically significant about his career as to rate two hours of our attention .", "label": 1, "label_text": "negative"}
{"text": "the people in dogtown and z-boys are so funny , aggressive and alive , you have to watch them because you ca n't wait to see what they do next .", "label": 4, "label_text": "very positive"}
{"text": "reggio 's trippy , ambitious downer can also sometimes come across like nothing more than a glorified nike ad .", "label": 1, "label_text": "negative"}
{"text": "you 've already seen heartbreak if you 've watched the far superior nurse betty or sunset boulevard .", "label": 2, "label_text": "neutral"}
{"text": "-lrb- fessenden -rrb- is much more into ambiguity and creating mood than he is for on screen thrills", "label": 3, "label_text": "positive"}
{"text": "if you can get past the fantastical aspects and harsh realities of `` the isle '' you 'll get a sock-you-in-the-eye flick that is a visual tour-de-force and a story that is unlike any you will likely see anywhere else .", "label": 3, "label_text": "positive"}
{"text": "the plot is so amusingly contrived and outlandish in its coincidences that no one could ever mistake it for anything resembling reality", "label": 2, "label_text": "neutral"}
{"text": "jacquot 's tosca is a treat .", "label": 3, "label_text": "positive"}
{"text": "you 're better off staying home and watching the x-files .", "label": 0, "label_text": "very negative"}
{"text": "the drama is played out with such aching beauty and truth that it brings tears to your eyes .", "label": 4, "label_text": "very positive"}
{"text": "the sequel has turned completely and irrevocably bizarre to the point of utter nonsense .", "label": 0, "label_text": "very negative"}
{"text": "divine secrets of the ya-ya sisterhood may not be exactly divine , but it 's definitely -- defiantly -- ya ya , what with all of those terrific songs and spirited performances .", "label": 4, "label_text": "very positive"}
{"text": "the movie sticks much closer to hornby 's drop-dead confessional tone than the film version of high fidelity did .", "label": 2, "label_text": "neutral"}
{"text": "the subject of swinging still seems ripe for a documentary -- just not this one .", "label": 1, "label_text": "negative"}
{"text": "the principals in this cast are all fine , but bishop and stevenson are standouts .", "label": 4, "label_text": "very positive"}
{"text": "but it offers plenty to ponder and chew on as its unusual relationship slowly unfolds .", "label": 3, "label_text": "positive"}
{"text": "the ending is a cop-out .", "label": 0, "label_text": "very negative"}
{"text": "the makers of divine secrets of the ya-ya sisterhood should offer a free ticket -lrb- second prize , of course , two free tickets -rrb- to anyone who can locate a genuinely honest moment in their movie .", "label": 1, "label_text": "negative"}
{"text": "no , it 's not nearly as good as any of its influences .", "label": 1, "label_text": "negative"}
{"text": "but he loses his focus when he concentrates on any single person .", "label": 1, "label_text": "negative"}
{"text": "bullock 's complete lack of focus and ability quickly derails the film", "label": 0, "label_text": "very negative"}
{"text": "say this for the soundtrack , it drowns out the lousy dialogue .", "label": 1, "label_text": "negative"}
{"text": "all ends well , sort of , but the frenzied comic moments never click .", "label": 1, "label_text": "negative"}
{"text": "you see robert de niro singing - and dancing to - west side story show tunes .", "label": 2, "label_text": "neutral"}
{"text": "proves that a movie about goodness is not the same thing as a good movie .", "label": 0, "label_text": "very negative"}
{"text": "workmanlike , maybe , but still a film with all the elements that made the other three great , scary times at the movies .", "label": 4, "label_text": "very positive"}
{"text": "this formulaic chiller will do little to boost stallone 's career .", "label": 1, "label_text": "negative"}
{"text": "like the film 's almost anthropologically detailed realization of early - '80s suburbia , it 's significant without being overstated .", "label": 3, "label_text": "positive"}
{"text": "accuracy and realism are terrific , but if your film becomes boring , and your dialogue is n't smart , then you need to use more poetic license .", "label": 1, "label_text": "negative"}
{"text": "elling really is about a couple of crazy guys , and it 's therapeutic to laugh along with them .", "label": 3, "label_text": "positive"}
{"text": "... too gory to be a comedy and too silly to be an effective horror film .", "label": 1, "label_text": "negative"}
{"text": "a boring , formulaic mix of serial killers and stalk 'n' slash .", "label": 0, "label_text": "very negative"}
{"text": "take away all the cliches and the carbon copy scenes from every drug movie we 've seen and all you have left are john leguizamo 's cool jackets .", "label": 2, "label_text": "neutral"}
{"text": "a refreshing korean film about five female high school friends who face an uphill battle when they try to take their relationships into deeper waters .", "label": 4, "label_text": "very positive"}
{"text": "hu and liu offer natural , matter-of-fact performances that glint with sorrow , longing and love .", "label": 4, "label_text": "very positive"}
{"text": "insomnia is involving .", "label": 2, "label_text": "neutral"}
{"text": "the kids often appear to be reading the lines and are incapable of conveying any emotion .", "label": 1, "label_text": "negative"}
{"text": "just one more collection of penis , breast and flatulence gags in search of a story .", "label": 0, "label_text": "very negative"}
{"text": "not a bad journey at all .", "label": 3, "label_text": "positive"}
{"text": "has a shambling charm ... a cheerfully inconsequential diversion .", "label": 3, "label_text": "positive"}
{"text": "passably entertaining but also mechanical and joyless .", "label": 2, "label_text": "neutral"}
{"text": "the film 's 45-minute running time stops shy of overkill , though viewers may be more exhausted than the athletes onscreen .", "label": 1, "label_text": "negative"}
{"text": "collateral damage is , despite its alleged provocation post-9 \\/ 11 , an antique , in the end .", "label": 1, "label_text": "negative"}
{"text": "even those of a single digit age will be able to recognize that this story is too goofy ... even for disney .", "label": 1, "label_text": "negative"}
{"text": "bubba ho-tep is a wonderful film with a bravura lead performance by bruce campbell that does n't deserve to leave the building until everyone is aware of it .", "label": 4, "label_text": "very positive"}
{"text": "although the editing might have been tighter , hush !", "label": 2, "label_text": "neutral"}
{"text": "it 's an earnest debut full of heartfelt performances , but is ultimately let down by a story that is all too predictable .", "label": 2, "label_text": "neutral"}
{"text": "the movie is as far as you can get from racy , to the point where it almost stops the blood flow to your brain ; it has a dull , costumey feel .", "label": 0, "label_text": "very negative"}
{"text": "you could say that it 's slow at times , you could say that a few of the characters act in ways that real people would n't , but one thing you could n't say is that alias betty is predictable .", "label": 2, "label_text": "neutral"}
{"text": "hilarious , touching and wonderfully dyspeptic .", "label": 4, "label_text": "very positive"}
{"text": "it is a film that will have people walking out halfway through , will encourage others to stand up and applaud , and will , undoubtedly , leave both camps engaged in a ferocious debate for years to come .", "label": 3, "label_text": "positive"}
{"text": "a cumbersome and cliche-ridden movie greased with every emotional device known to man .", "label": 1, "label_text": "negative"}
{"text": "a comprehensive and provocative film -- one that pushes the boundaries of biography , and challenges its audience .", "label": 4, "label_text": "very positive"}
{"text": "despite the authenticity of the trappings , the film is overblown in its plotting , hackneyed in its dialogue and anachronistic in its style .", "label": 1, "label_text": "negative"}
{"text": "the character is too forced and overwritten to be funny or believable much of the time , and clayburgh does n't always improve the over-the-top mix .", "label": 1, "label_text": "negative"}
{"text": "this version incarnates the prophetic book in a way even its exacting author might admire .", "label": 3, "label_text": "positive"}
{"text": "` charly ' will divide its audience in two separate groups , those reaching for more tissues and those begging for mercy ...", "label": 2, "label_text": "neutral"}
{"text": "herzog is obviously looking for a moral to his fable , but the notion that a strong , unified showing among germany and eastern european jews might have changed 20th-century history is undermined by ahola 's inadequate performance .", "label": 1, "label_text": "negative"}
{"text": "the performances are so leaden , michael rymer 's direction is so bloodless and the dialogue is so corny that the audience laughs out loud .", "label": 1, "label_text": "negative"}
{"text": "a thoughtful , provocative , insistently humanizing film .", "label": 4, "label_text": "very positive"}
{"text": "the movie bounces all over the map .", "label": 1, "label_text": "negative"}
{"text": "if there 's nothing fresh about wannabes , which was written by mr. demeo , who produced and directed the film with charles a. addessi , much of the time the movie feels authentic .", "label": 2, "label_text": "neutral"}
{"text": "there 's no way to sort out the mess in our heads and deconstruct where it all went wrong .", "label": 2, "label_text": "neutral"}
{"text": "a frustrating combination of strained humor and heavy-handed sentimentality .", "label": 1, "label_text": "negative"}
{"text": "it 's traditional moviemaking all the way , but it 's done with a lot of careful period attention as well as some very welcome wit .", "label": 4, "label_text": "very positive"}
{"text": "it 's as close as we 'll ever come to looking through a photographer 's viewfinder as he works .", "label": 4, "label_text": "very positive"}
{"text": "the film is all a little lit crit 101 , but it 's extremely well played and often very funny .", "label": 4, "label_text": "very positive"}
{"text": "it 's a trifle .", "label": 2, "label_text": "neutral"}
{"text": "de oliveira creates an emotionally rich , poetically plump and visually fulsome , but never showy , film whose bittersweet themes are reinforced and brilliantly personified by michel piccoli .", "label": 4, "label_text": "very positive"}
{"text": "funny and , at times , poignant , the film from director george hickenlooper all takes place in pasadena , `` a city where people still read . ''", "label": 3, "label_text": "positive"}
{"text": "too loud , too long and too frantic by half , die another day suggests that the bond franchise has run into a creative wall that 007 can not fly over , tunnel under or barrel through .", "label": 0, "label_text": "very negative"}
{"text": "the film is itself a sort of cinematic high crime , one that brings military courtroom dramas down very , very low .", "label": 1, "label_text": "negative"}
{"text": "fuller would surely have called this gutsy and at times exhilarating movie a great yarn .", "label": 4, "label_text": "very positive"}
{"text": "a long slog for anyone but the most committed pokemon fan .", "label": 1, "label_text": "negative"}
{"text": "disney has always been hit-or-miss when bringing beloved kids ' books to the screen ... tuck everlasting is a little of both .", "label": 2, "label_text": "neutral"}
{"text": "though avary has done his best to make something out of ellis ' nothing novel , in the end , his rules is barely worth following .", "label": 1, "label_text": "negative"}
{"text": "this idea has lost its originality ... and neither star appears very excited at rehashing what was basically a one-joke picture .", "label": 0, "label_text": "very negative"}
{"text": "little more than a frothy vanity project .", "label": 1, "label_text": "negative"}
{"text": "a depressing confirmation of everything those of us who do n't object to the description `` unelected '' have suspected all along : george w. bush is an incurious , uncharismatic , overgrown frat boy with a mean streak a mile wide .", "label": 0, "label_text": "very negative"}
{"text": "an enchanting film that presents an audacious tour of the past and takes within its warm embrace the bounties of cultural artifacts inside st. petersburg 's hermitage museum .", "label": 4, "label_text": "very positive"}
{"text": "the new guy does have a heart .", "label": 3, "label_text": "positive"}
{"text": "screenwriters scott abbott and michael petroni have turned rice 's complex akasha into a cartoon monster .", "label": 1, "label_text": "negative"}
{"text": "nolan bravely treads where few american films dare to delve -- into the world of ambivalence and ambiguity ...", "label": 3, "label_text": "positive"}
{"text": "few films this year have been as resolute in their emotional nakedness .", "label": 4, "label_text": "very positive"}
{"text": "i did n't laugh at the ongoing efforts of cube , and his skinny buddy mike epps , to make like laurel and hardy 'n the hood .", "label": 1, "label_text": "negative"}
{"text": "the streets , shot by cinematographer michael ballhaus , may be as authentic as they are mean , but it is nearly impossible to care about what happens on them .", "label": 1, "label_text": "negative"}
{"text": "if you 're looking for comedy to be served up , better look elsewhere .", "label": 0, "label_text": "very negative"}
{"text": "the movie makes absolutely no sense .", "label": 0, "label_text": "very negative"}
{"text": "it extends the writings of jean genet and john rechy , the films of fassbinder , perhaps even the nocturnal works of goya .", "label": 3, "label_text": "positive"}
{"text": "edited and shot with a syncopated style mimicking the work of his subjects , pray turns the idea of the documentary on its head , making it rousing , invigorating fun lacking any mtv puffery .", "label": 3, "label_text": "positive"}
{"text": "mocking kung fu pictures when they were a staple of exploitation theater programming was witty .", "label": 2, "label_text": "neutral"}
{"text": "this ecologically minded , wildlife friendly film teaches good ethics while entertaining with its unconventionally wacky but loving family", "label": 4, "label_text": "very positive"}
{"text": "almost everything else is wan .", "label": 1, "label_text": "negative"}
{"text": "as hugh grant says repeatedly throughout the movie , ` lovely !", "label": 4, "label_text": "very positive"}
{"text": "it never fails to engage us .", "label": 4, "label_text": "very positive"}
{"text": "it is now .", "label": 2, "label_text": "neutral"}
{"text": "only an epic documentary could get it all down , and spike lee 's jim brown : all american at long last gives its subject a movie worthy of his talents .", "label": 4, "label_text": "very positive"}
{"text": "or tom green as han solo ?", "label": 2, "label_text": "neutral"}
{"text": "it might be the first sci-fi comedy that could benefit from a three 's company-style laugh track .", "label": 2, "label_text": "neutral"}
{"text": "shadyac shoots his film like an m. night shyamalan movie , and he frequently maintains the same snail 's pace ; he just forgot to add any genuine tension .", "label": 0, "label_text": "very negative"}
{"text": "waydowntown is by no means a perfect film , but its boasts a huge charm factor and smacks of originality .", "label": 4, "label_text": "very positive"}
{"text": "i complain all the time about seeing the same ideas repeated in films over and over again , but the bourne identity proves that a fresh take is always possible .", "label": 4, "label_text": "very positive"}
{"text": "the stupidest , most insulting movie of 2002 's first quarter .", "label": 0, "label_text": "very negative"}
{"text": "no more .", "label": 1, "label_text": "negative"}
{"text": "-lrb- newton -rrb- wanders through charlie completely unaware she needs to show some presence and star quality .", "label": 1, "label_text": "negative"}
{"text": "i did n't believe for a moment in these villains or their plot .", "label": 1, "label_text": "negative"}
{"text": "purely propaganda , a work of unabashed hero worship , it is nonetheless -- and likely inadvertently -- a timely and invaluable implicit reminder of the role that u.s. foreign policy has played in the rise of castro .", "label": 2, "label_text": "neutral"}
{"text": "a mild , reluctant , thumbs down .", "label": 2, "label_text": "neutral"}
{"text": "a tale of horror and revenge that is nearly perfect in its relentless descent to the depths of one man 's tortured soul .", "label": 3, "label_text": "positive"}
{"text": "an original gem about an obsession with time .", "label": 3, "label_text": "positive"}
{"text": "she lists ingredients , but never mixes and stirs .", "label": 1, "label_text": "negative"}
{"text": "none of this violates the letter of behan 's book , but missing is its spirit , its ribald , full-throated humor .", "label": 1, "label_text": "negative"}
{"text": "tadpole is emblematic of the witless ageism afflicting films : young is cool , and too young is too cool .", "label": 2, "label_text": "neutral"}
{"text": "a journey through memory , a celebration of living , and a sobering rumination on fatality , classism , and ignorance .", "label": 3, "label_text": "positive"}
{"text": "this is art paying homage to art .", "label": 3, "label_text": "positive"}
{"text": "happily for mr. chin -- though unhappily for his subjects -- the invisible hand of the marketplace wrote a script that no human screenwriter could have hoped to match .", "label": 3, "label_text": "positive"}
{"text": "makes s&m seem very romantic , and maggie gyllenhaal is a delight .", "label": 4, "label_text": "very positive"}
{"text": "like most bond outings in recent years , some of the stunts are so outlandish that they border on being cartoonlike .", "label": 1, "label_text": "negative"}
{"text": "how anyone over the age of 2 can stomach the touchy-feely message this preachy produce promotes is beyond us .", "label": 2, "label_text": "neutral"}
{"text": "despite its many infuriating flaws -- not the least of which is amy 's self-absorbed personality -- amy 's o 's honesty will win you over .", "label": 2, "label_text": "neutral"}
{"text": "it has the courage to wonder about big questions with sincerity and devotion .", "label": 4, "label_text": "very positive"}
{"text": "in the second half of the film , frei 's control loosens in direct proportion to the amount of screen time he gives nachtwey for self-analysis .", "label": 1, "label_text": "negative"}
{"text": "the year 's happiest surprise , a movie that deals with a real subject in an always surprising way .", "label": 4, "label_text": "very positive"}
{"text": "andersson creates a world that 's at once surreal and disturbingly familiar ; absurd , yet tremendously sad .", "label": 2, "label_text": "neutral"}
{"text": "an intelligent , moving and invigorating film .", "label": 4, "label_text": "very positive"}
{"text": "daring , mesmerizing and exceedingly hard to forget .", "label": 4, "label_text": "very positive"}
{"text": "... as the story congeals you feel the pieces of the star wars saga falling into place in a way that makes your spine tingle with revelation and excitement .", "label": 4, "label_text": "very positive"}
{"text": "never -lrb- sinks -rrb- into exploitation .", "label": 3, "label_text": "positive"}
{"text": "leaves you with a knot in your stomach , its power is undercut by its own head-banging obviousness .", "label": 1, "label_text": "negative"}
{"text": "the cast is so low-wattage that none of the characters comes off as big ... and the setting remains indistinct .", "label": 1, "label_text": "negative"}
{"text": "a splendid entertainment , young in spirit but accomplished in all aspects with the fullness of spirit and sense of ease that comes only with experience .", "label": 4, "label_text": "very positive"}
{"text": "it 's hard not to be seduced by -lrb- witherspoon 's -rrb- charisma , even in this run-of-the-mill vehicle , because this girl knows how to drive it to the max .", "label": 3, "label_text": "positive"}
{"text": "glib , satirical documentary that fudges facts , makes facile points and engages in the cinematic equivalent of tabloid journalism .", "label": 1, "label_text": "negative"}
{"text": "with the film 's striking ending , one realizes that we have a long way to go before we fully understand all the sexual permutations involved .", "label": 4, "label_text": "very positive"}
{"text": "you 'll have more fun setting fire to yourself in the parking lot .", "label": 0, "label_text": "very negative"}
{"text": "foster nails the role , giving a tight , focused performance illuminated by shards of feeling .", "label": 3, "label_text": "positive"}
{"text": "it dares to be a little different , and that shading is what makes it worthwhile .", "label": 3, "label_text": "positive"}
{"text": "fear dot com is so rambling and disconnected it never builds any suspense .", "label": 0, "label_text": "very negative"}
{"text": "... has freaky scenes where the crew wonder if they 're ghosts imagining themselves as alive .", "label": 2, "label_text": "neutral"}
{"text": "tuck everlasting achieves a delicate balance of romantic innocence and philosophical depth .", "label": 3, "label_text": "positive"}
{"text": "this is carion 's debut feature but his script and direction hums with a confidence that many spend entire careers trying to reach .", "label": 4, "label_text": "very positive"}
{"text": "an elegant , exquisitely modulated psychological thriller .", "label": 4, "label_text": "very positive"}
{"text": "stars matthew perry and elizabeth hurley illicit more than a chuckle , and more jokes land than crash , but ultimately serving sara does n't distinguish itself from the herd .", "label": 1, "label_text": "negative"}
{"text": "the ending does leave you unfulfilled , but these are performances to enjoy in a memorable ensemble piece .", "label": 2, "label_text": "neutral"}
{"text": "hey , who else needs a shower ?", "label": 1, "label_text": "negative"}
{"text": "but even a hero can stumble sometimes .", "label": 1, "label_text": "negative"}
{"text": "the tone shifts abruptly from tense to celebratory to soppy .", "label": 1, "label_text": "negative"}
{"text": "moore 's performance impresses almost as much as her work with haynes in 1995 's safe .", "label": 3, "label_text": "positive"}
{"text": "not even the hanson brothers can save it", "label": 0, "label_text": "very negative"}
{"text": "a picture that extols the virtues of comradeship and community in a spunky , spirited fashion .", "label": 3, "label_text": "positive"}
{"text": "too bad , but thanks to some lovely comedic moments and several fine performances , it 's not a total loss .", "label": 3, "label_text": "positive"}
{"text": "his characters are engaging , intimate and the dialogue is realistic and greatly moving .", "label": 4, "label_text": "very positive"}
{"text": "now trimmed by about 20 minutes , this lavish three-year-old production has enough grandeur and scale to satisfy as grown-up escapism .", "label": 3, "label_text": "positive"}
{"text": "for the most part , the ingredients are there .", "label": 2, "label_text": "neutral"}
{"text": "hardly makes the kind of points egoyan wanted to make , nor does it exist as the kind of monument he wanted to build , to victims whose voices have never gained the ears of the world .", "label": 2, "label_text": "neutral"}
{"text": "an imaginative comedy\\/thriller .", "label": 3, "label_text": "positive"}
{"text": "technically , the film is about as interesting as an insurance commercial .", "label": 1, "label_text": "negative"}
{"text": "the only thing in pauline and paulette that you have n't seen before is a scene featuring a football field-sized oriental rug crafted out of millions of vibrant flowers .", "label": 1, "label_text": "negative"}
{"text": "offers enough playful fun to entertain the preschool set while embracing a wholesome attitude .", "label": 4, "label_text": "very positive"}
{"text": "there are times when a rumor of angels plays like an extended episode of touched by an angel -- a little too much dancing , a few too many weeping scenes -- but i liked its heart and its spirit .", "label": 3, "label_text": "positive"}
{"text": "for anyone who grew up on disney 's 1950 treasure island , or remembers the 1934 victor fleming classic , this one feels like an impostor .", "label": 0, "label_text": "very negative"}
{"text": "... an inviting piece of film .", "label": 4, "label_text": "very positive"}
{"text": "... a big , baggy , sprawling carnival of a movie , stretching out before us with little rhyme or reason .", "label": 1, "label_text": "negative"}
{"text": "flashy , pretentious and as impenetrable as morvern 's thick , working-class scottish accent .", "label": 1, "label_text": "negative"}
{"text": "maudlin and melodramatic we expected .", "label": 1, "label_text": "negative"}
{"text": "shocking only in that it reveals the filmmaker 's bottomless pit of self-absorption .", "label": 1, "label_text": "negative"}
{"text": "not a cheap slasher flick , as the subject matter would suggest , but is a little like a nature film , showing a patient predator and his foolish prey .", "label": 2, "label_text": "neutral"}
{"text": "the visuals alone make metropolis worth seeing .", "label": 3, "label_text": "positive"}
{"text": "uncertain in tone ... a garbled exercise in sexual politics , a junior varsity short cuts by way of very bad things .", "label": 1, "label_text": "negative"}
{"text": "a waste of good performances .", "label": 0, "label_text": "very negative"}
{"text": "one of those movies where you walk out of the theater not feeling cheated exactly , but feeling pandered to , which , in the end , might be all the more infuriating .", "label": 1, "label_text": "negative"}
{"text": "a bit of an unwieldy mess .", "label": 1, "label_text": "negative"}
{"text": "the picture , scored by a perversely cheerful marcus miller accordion\\/harmonica\\/banjo abomination , is a monument to bad in all its florid variety .", "label": 1, "label_text": "negative"}
{"text": "julia is played with exasperating blandness by laura regan .", "label": 0, "label_text": "very negative"}
{"text": "a romantic comedy that operates by the rules of its own self-contained universe .", "label": 3, "label_text": "positive"}
{"text": "noyce films it more as a shocking history lesson than as drama .", "label": 2, "label_text": "neutral"}
{"text": "liman , of swingers and go , makes his big-budget action film debut something of a clunker as he delivers a long , low-heat chase , interrupted by a middling car chase .", "label": 1, "label_text": "negative"}
{"text": "a triumph of art direction over narrative , but what art direction !", "label": 4, "label_text": "very positive"}
{"text": "propelled not by characters but by caricatures .", "label": 1, "label_text": "negative"}
{"text": "never mind whether you buy the stuff about barris being a cia hit man .", "label": 1, "label_text": "negative"}
{"text": "here 's a self-congratulatory 3d imax rah-rah .", "label": 1, "label_text": "negative"}
{"text": "every bit as bogus as most disney live action family movies are -- no real plot , no real conflict , no real point .", "label": 0, "label_text": "very negative"}
{"text": "one of the most haunting , viciously honest coming-of-age films in recent memory .", "label": 3, "label_text": "positive"}
{"text": "the film has just enough of everything -- re-enactments , archival footage , talking-head interviews -- and the music is simply sublime .", "label": 4, "label_text": "very positive"}
{"text": "i like the new footage and still love the old stuff .", "label": 4, "label_text": "very positive"}
{"text": "i weep for the future when a good portion of the respected critical community in this country consider blue crush to be an intelligent film about young women .", "label": 1, "label_text": "negative"}
{"text": "without september 11 , collateral damage would have been just another bad movie .", "label": 1, "label_text": "negative"}
{"text": "gollum 's ` performance ' is incredible !", "label": 4, "label_text": "very positive"}
{"text": "superior genre storytelling , which gets under our skin simply by crossing the nuclear line .", "label": 3, "label_text": "positive"}
{"text": "there are films that try the patience of even the most cinema-besotted critic -- and this was one of them .", "label": 1, "label_text": "negative"}
{"text": "an unabashedly schmaltzy and thoroughly enjoyable true story .", "label": 3, "label_text": "positive"}
{"text": "if this dud had been made in the '70s , it would have been called the hills have antlers and played for about three weeks in drive-ins .", "label": 1, "label_text": "negative"}
{"text": "a deliciously mordant , bitter black comedy .", "label": 3, "label_text": "positive"}
{"text": "a sophomoric exploration of ` life problems ' most people solved long ago -- or at least got tired of hearing people kvetch about .", "label": 1, "label_text": "negative"}
{"text": "flavorful and romantic , you could call this how martha got her groove back -- assuming , that is , she ever had one to begin with .", "label": 3, "label_text": "positive"}
{"text": "director rob marshall went out gunning to make a great one .", "label": 3, "label_text": "positive"}
{"text": "it would have benefitted the dialogue .", "label": 2, "label_text": "neutral"}
{"text": "lanie 's professional success means she must be a failure at life , because she 's driven by ambition and does n't know how to have fun .", "label": 1, "label_text": "negative"}
{"text": "this movie is about lying , cheating , but loving the friends you betray .", "label": 2, "label_text": "neutral"}
{"text": "it almost plays like solaris , but with guns and jokes .", "label": 3, "label_text": "positive"}
{"text": "kwan makes the mix-and - match metaphors intriguing , while lulling us into torpor with his cultivated allergy to action .", "label": 1, "label_text": "negative"}
{"text": "you could nap for an hour and not miss a thing .", "label": 1, "label_text": "negative"}
{"text": "the tenderness of the piece is still intact .", "label": 4, "label_text": "very positive"}
{"text": "these people would n't know subtle characterization if it put on a giant furry monster costume and then gave them a lapdance .", "label": 0, "label_text": "very negative"}
{"text": "a graceless , witless attempt at mating some like it hot with the wwii espionage thriller .", "label": 1, "label_text": "negative"}
{"text": "the impact of the armenian genocide is diluted by too much stage business in the modern day .", "label": 1, "label_text": "negative"}
{"text": "while undercover brother is definitely one for the masses , it 's also full of sharp , smart satire .", "label": 3, "label_text": "positive"}
{"text": "two hours of melodramatic musical married to two hours of underdog sports intrigue , if the picture also shares the weaknesses of both genres , more 's the pity .", "label": 2, "label_text": "neutral"}
{"text": "visits spy-movie territory like a novel you ca n't put down , examines a footnote to history seldom brought to light on the screen , and keeps you guessing from first frame to last .", "label": 4, "label_text": "very positive"}
{"text": "just how extreme are these ops ?", "label": 2, "label_text": "neutral"}
{"text": "too leisurely paced and visually drab for its own good , it succeeds in being only sporadically amusing .", "label": 2, "label_text": "neutral"}
{"text": "it suggests the wide-ranging effects of media manipulation , from the kind of reporting that is done by the supposedly liberal media ... to the intimate and ultimately tragic heartache of maverick individuals like hatfield and hicks .", "label": 3, "label_text": "positive"}
{"text": "just one problem : fish out of water usually die .", "label": 2, "label_text": "neutral"}
{"text": "some actors steal scenes .", "label": 2, "label_text": "neutral"}
{"text": "this warm and gentle romantic comedy has enough interesting characters to fill several movies , and its ample charms should win over the most hard-hearted cynics .", "label": 4, "label_text": "very positive"}
{"text": "half of it is composed of snappy patter and pseudo-sophisticated cultural observations , while the remainder ... would be more at home on a daytime television serial .", "label": 1, "label_text": "negative"}
{"text": "though howard demonstrates a great eye as a director , this southern gothic drama is sadly a tough sit , with an undeveloped narrative and enough flashbacks and heavy-handed metaphors to choke a horse -- or at least slow him down to a canter .", "label": 1, "label_text": "negative"}
{"text": "a tough go , but leigh 's depth and rigor , and his skill at inspiring accomplished portrayals that are all the more impressive for their lack of showiness , offsets to a notable degree the film 's often-mined and despairing milieu .", "label": 3, "label_text": "positive"}
{"text": "at first , the sight of a blind man directing a film is hilarious , but as the film goes on , the joke wears thin .", "label": 1, "label_text": "negative"}
{"text": "a charming romantic comedy that is by far the lightest dogme film and among the most enjoyable .", "label": 4, "label_text": "very positive"}
{"text": "while the isle is both preposterous and thoroughly misogynistic , its vistas are incredibly beautiful to look at .", "label": 3, "label_text": "positive"}
{"text": "denis and co-writer michele petin 's impeccable screenplay penetrates with a rawness that that is both unflinching and tantalizing .", "label": 4, "label_text": "very positive"}
{"text": "expect to be reminded of other , better films , especially seven , which director william malone slavishly copies .", "label": 1, "label_text": "negative"}
{"text": "lathan and diggs have considerable personal charm , and their screen rapport makes the old story seem new .", "label": 4, "label_text": "very positive"}
{"text": "the reason this picture works better than its predecessors is that myers is no longer simply spoofing the mini-mod-madness of '60s spy movies .", "label": 3, "label_text": "positive"}
{"text": "he has not learnt that storytelling is what the movies are about .", "label": 0, "label_text": "very negative"}
{"text": "an intelligent , earnest , intimate film that drops the ball only when it pauses for blunt exposition to make sure you 're getting its metaphysical point .", "label": 3, "label_text": "positive"}
{"text": "majidi 's poetic love story is a ravishing consciousness-raiser , if a bit draggy at times .", "label": 3, "label_text": "positive"}
{"text": "it 's a sometimes interesting remake that does n't compare to the brilliant original .", "label": 2, "label_text": "neutral"}
{"text": "westfeldt and juergensen exude a chemistry and comfort level that 's both saucy and endearing .", "label": 3, "label_text": "positive"}
{"text": "quite funny for the type of movie it is ...", "label": 3, "label_text": "positive"}
{"text": "run , do n't walk , to see this barbed and bracing comedy on the big screen .", "label": 4, "label_text": "very positive"}
{"text": "matthew mcconaughey tries , and fails , to control the screen with swaggering machismo and over-the-top lunacy .", "label": 0, "label_text": "very negative"}
{"text": "a predictable and stereotypical little b-movie .", "label": 1, "label_text": "negative"}
{"text": "a morality tale whose thought-provoking potential is hampered by a made-for-tv look , rigid performances and an asinine ` twist ' that brazenly rips off the sixth sense .", "label": 2, "label_text": "neutral"}
{"text": "i 'm not suggesting that you actually see it , unless you 're the kind of person who has seen every wim wenders film of the '70s .", "label": 1, "label_text": "negative"}
{"text": "dialogue-heavy and too cerebral for its own good -- or , at any rate , too cerebral for its racy subject matter .", "label": 1, "label_text": "negative"}
{"text": "when it 's all wet , blue crush is highly enjoyable .", "label": 4, "label_text": "very positive"}
{"text": "a ponderous meditation on love that feels significantly longer than its relatively scant 97 minutes .", "label": 2, "label_text": "neutral"}
{"text": "a somewhat crudely constructed but gripping , questing look at a person so racked with self-loathing , he becomes an enemy to his own race .", "label": 3, "label_text": "positive"}
{"text": "usually when i get this much syrup , i like pancakes to go with it .", "label": 1, "label_text": "negative"}
{"text": "mr. wedge and mr. saldanha handle the mix of verbal jokes and slapstick well .", "label": 3, "label_text": "positive"}
{"text": "longley has constructed a remarkably coherent , horrifically vivid snapshot of those turbulent days .", "label": 3, "label_text": "positive"}
{"text": "a slick , well-oiled machine , exquisitely polished and upholstered .", "label": 4, "label_text": "very positive"}
{"text": "the result is mesmerizing -- filled with menace and squalor .", "label": 3, "label_text": "positive"}
{"text": "do n't plan on the perfect ending , but sweet home alabama hits the mark with critics who escaped from a small town life .", "label": 3, "label_text": "positive"}
{"text": "a stunning piece of visual poetry that will , hopefully , be remembered as one of the most important stories to be told in australia 's film history .", "label": 4, "label_text": "very positive"}
{"text": "too timid to bring a sense of closure to an ugly chapter of the twentieth century .", "label": 1, "label_text": "negative"}
{"text": "plays less like a coming-of-age romance than an infomercial .", "label": 1, "label_text": "negative"}
{"text": "all that -lrb- powerpuff girls -rrb- charm is present in the movie , but it 's spread too thin .", "label": 1, "label_text": "negative"}
{"text": "jir\u00ed hubac 's script is a gem .", "label": 4, "label_text": "very positive"}
{"text": "as -lrb- the characters -rrb- get more depressed , the story gets more tiresome , especially as it continues to mount a conspicuous effort to be profound .", "label": 0, "label_text": "very negative"}
{"text": "even when foreign directors ... borrow stuff from hollywood , they invariably shake up the formula and make it more interesting .", "label": 3, "label_text": "positive"}
{"text": "in a word -- yes .", "label": 2, "label_text": "neutral"}
{"text": "feels like six different movies fighting each other for attention .", "label": 1, "label_text": "negative"}
{"text": "no worse than a lot of the crap we 've been offered this summer , and slightly better than men in black 2 as far as slapdash extraterrestrial comedies go .", "label": 2, "label_text": "neutral"}
{"text": "this bold and lyrical first feature from raja amari expands the pat notion that middle-aged women just wanna have fun into a rousing treatise of sensual empowerment .", "label": 4, "label_text": "very positive"}
{"text": "admirable , certainly , but not much fun to watch .", "label": 2, "label_text": "neutral"}
{"text": "`` the emperor 's new clothes '' begins with a simple plan ... well , at least that 's the plan .", "label": 2, "label_text": "neutral"}
{"text": "often gruelling and heartbreaking to witness , but seldahl and wollter 's sterling performances raise this far above the level of the usual maudlin disease movie .", "label": 4, "label_text": "very positive"}
{"text": "a mix of velocity and idiocy , this ruinous remake lacks the brawn -- and the brains -- of the 1970s original .", "label": 1, "label_text": "negative"}
{"text": "cantet perfectly captures the hotel lobbies , two-lane highways , and roadside cafes that permeate vincent 's days", "label": 3, "label_text": "positive"}
{"text": "friday after next has the same problem that next friday did -- it 's called where 's chris tucker when you need him ?", "label": 1, "label_text": "negative"}
{"text": "extremely confusing .", "label": 1, "label_text": "negative"}
{"text": "-lrb- hawn 's character -rrb- is so bluntly written , without a trace of sentimentality , and so blisteringly defined , that every other character seems overlooked and underwritten .", "label": 2, "label_text": "neutral"}
{"text": "well-intentioned though it may be , its soap-opera morality tales have the antiseptic , preprogrammed feel of an after-school special .", "label": 1, "label_text": "negative"}
{"text": "but fans should have fun meeting a brand-new pokemon called celebi .", "label": 3, "label_text": "positive"}
{"text": "son of the bride may be a good half-hour too long but comes replete with a flattering sense of mystery and quietness .", "label": 1, "label_text": "negative"}
{"text": "it 's laughing at us .", "label": 1, "label_text": "negative"}
{"text": "haynes has so fanatically fetishized every bizarre old-movie idiosyncrasy with such monastic devotion you 're not sure if you should applaud or look into having him committed .", "label": 2, "label_text": "neutral"}
{"text": "like most sequels , it takes what worked last time , repeats it and adds more characters , more stunts , more stuff in attempt to camouflage its sameness .", "label": 1, "label_text": "negative"}
{"text": "this film 's relationship to actual tension is the same as what christmas-tree flocking in a spray can is to actual snow : a poor -- if durable -- imitation .", "label": 1, "label_text": "negative"}
{"text": "helmer devito ... attempts to do too many things in this story about ethics , payola , vice , murder , kids ' tv and revenge .", "label": 1, "label_text": "negative"}
{"text": "the humor is hinged on the belief that knees in the crotch , elbows in the face and spit in the eye are inherently funny .", "label": 1, "label_text": "negative"}
{"text": "4 friends , 2 couples , 2000 miles , and all the pabst blue ribbon beer they can drink - it 's the ultimate redneck road-trip .", "label": 3, "label_text": "positive"}
{"text": "still , i 'm not quite sure what the point is ...", "label": 1, "label_text": "negative"}
{"text": "has it ever been possible to say that williams has truly inhabited a character ?", "label": 1, "label_text": "negative"}
{"text": "after that , it just gets stupid and maudlin .", "label": 0, "label_text": "very negative"}
{"text": "unfortunately , heartbreak hospital wants to convey the same kind of haughtiness in its own sketchy material but this territory has already been explored previously with better aplomb and sardonic wit .", "label": 0, "label_text": "very negative"}
{"text": "by the end of no such thing the audience , like beatrice , has a watchful affection for the monster .", "label": 3, "label_text": "positive"}
{"text": "a baffling misfire , and possibly the weakest movie -lrb- woody allen -rrb- has made in the last twenty years .", "label": 0, "label_text": "very negative"}
{"text": "the production values are up there .", "label": 3, "label_text": "positive"}
{"text": "rates an ` e ' for effort -- and a ` b ' for boring .", "label": 1, "label_text": "negative"}
{"text": "it seems just a long , convoluted ploy to get men into drag -- period drag , no less .", "label": 2, "label_text": "neutral"}
{"text": "the pianist is a fine valedictory work for polanski , made richer by his own experiences , making his other movies somehow richer in the bargain .", "label": 3, "label_text": "positive"}
{"text": "being author wells ' great-grandson , you 'd think filmmaker simon wells would have more reverence for the material .", "label": 1, "label_text": "negative"}
{"text": "a modest and messy metaphysical thriller offering more questions than answers .", "label": 1, "label_text": "negative"}
{"text": "it 's the best film of the year so far , the benchmark against which all other best picture contenders should be measured .", "label": 4, "label_text": "very positive"}
{"text": "like a documentary version of fight club , shorn of social insight , intellectual pretension and cinematic interest .", "label": 2, "label_text": "neutral"}
{"text": "whether kiss is a future cult classic or destined to be completely forgotten is open to question , but the risk-takers in the crowd should check it out and form their own opinion .", "label": 2, "label_text": "neutral"}
{"text": "there are n't many laughs in this interesting study of the cultural mores of georgian jews in tel aviv .", "label": 2, "label_text": "neutral"}
{"text": "smith 's approach is never to tease , except gently and in that way that makes us consider our own eccentricities and how they are expressed through our homes .", "label": 3, "label_text": "positive"}
{"text": "a shambles of a movie -- visually unattractive , unbearably loud and utterly silly ... its hilarity is completely unintentional .", "label": 1, "label_text": "negative"}
{"text": "its direction , its script , and weaver 's performance as a vaguely discontented woman of substance make for a mildly entertaining 77 minutes , if that 's what you 're in the mood for .", "label": 3, "label_text": "positive"}
{"text": "it is so refreshing to see robin williams turn 180 degrees from the string of insultingly innocuous and sappy fiascoes he 's been making for the last several years .", "label": 3, "label_text": "positive"}
{"text": "`` collateral damage '' goes by the numbers and reps decent action entertainment -- until the silly showdown ending that forces the viewer to totally suspend disbelief", "label": 1, "label_text": "negative"}
{"text": "still , this thing feels flimsy and ephemeral .", "label": 1, "label_text": "negative"}
{"text": "a blessed gift to film geeks and historians .", "label": 4, "label_text": "very positive"}
{"text": "what jackson has accomplished here is amazing on a technical level .", "label": 3, "label_text": "positive"}
{"text": "it should be mentioned that the set design and interiors of the haunted vessel are more than effectively creepy and moodily lit .", "label": 4, "label_text": "very positive"}
{"text": "yes , one enjoys seeing joan grow from awkward young woman to strong , determined monarch , but her love for the philandering philip only diminishes her stature .", "label": 2, "label_text": "neutral"}
{"text": "there 's no denying the physically spectacular qualities of the film ... or the emotional integrity of the performances .", "label": 4, "label_text": "very positive"}
{"text": "whether you 're moved and love it , or bored or frustrated by the film , you 'll still feel something .", "label": 3, "label_text": "positive"}
{"text": "a psychologically rich and suspenseful moral thriller with a stellar performance by al pacino .", "label": 3, "label_text": "positive"}
{"text": "an absorbing , slice-of-depression life that touches nerves and rings true .", "label": 3, "label_text": "positive"}
{"text": "moderately involving despite bargain-basement photography and hackneyed romance .", "label": 1, "label_text": "negative"}
{"text": "this is a film well worth seeing , talking and singing heads and all .", "label": 4, "label_text": "very positive"}
{"text": "boisterous and daft documentary .", "label": 2, "label_text": "neutral"}
{"text": "sometimes smart but more often sophomoric .", "label": 2, "label_text": "neutral"}
{"text": "what was subtle and mystifying in the novella is now broad and farcical .", "label": 1, "label_text": "negative"}
{"text": "is it something any true film addict will want to check out ?", "label": 2, "label_text": "neutral"}
{"text": "the movie is too cute to take itself too seriously , but it still feels like it was made by some very stoned college students .", "label": 2, "label_text": "neutral"}
{"text": "the plot is so predictable and sentimental that viewers are likely to lose interest before sandrine and her goats walk off into the sunset .", "label": 1, "label_text": "negative"}
{"text": "roger michell , who did an appealing job directing persuasion and notting hill in england , gets too artsy in his american debut .", "label": 3, "label_text": "positive"}
{"text": "maybe it 's asking too much , but if a movie is truly going to inspire me , i want a little more than this .", "label": 1, "label_text": "negative"}
{"text": "... there are enough moments of heartbreaking honesty to keep one glued to the screen .", "label": 4, "label_text": "very positive"}
{"text": "i loved it !", "label": 4, "label_text": "very positive"}
{"text": "brilliant ! '", "label": 4, "label_text": "very positive"}
{"text": "some studio pizazz might have helped .", "label": 1, "label_text": "negative"}
{"text": "it will come as no surprise that the movie is n't scary .", "label": 1, "label_text": "negative"}
{"text": "all the well-meaningness in the world ca n't erase the fact that the believer feels like a 12-step program for the jewish nazi .", "label": 0, "label_text": "very negative"}
{"text": "a grim , flat and boring werewolf movie that refuses to develop an energy level .", "label": 1, "label_text": "negative"}
{"text": "a hideous , confusing spectacle , one that may well put the nail in the coffin of any future rice adaptations .", "label": 1, "label_text": "negative"}
{"text": "the film is directed by wally wolodarsky from a script by joe jarvis and greg coolidge .", "label": 2, "label_text": "neutral"}
{"text": "director barry skolnick and his screenwriters glibly tick off every point of `` the longest yard '' playbook like a checklist .", "label": 2, "label_text": "neutral"}
{"text": "i have n't seen one in so long , no wonder i did n't recognize it at first .", "label": 2, "label_text": "neutral"}
{"text": "as tweedy talks about canning his stockbroker and repairing his pool , you yearn for a few airborne tv sets or nude groupies on the nod to liven things up .", "label": 1, "label_text": "negative"}
{"text": "cedar takes a very open-minded approach to this sensitive material , showing impressive control , both visually and in the writing .", "label": 4, "label_text": "very positive"}
{"text": "you can practically smell the patchouli oil .", "label": 1, "label_text": "negative"}
{"text": "cute , funny , heartwarming digitally animated feature film with plenty of slapstick humor for the kids , lots of in-jokes for the adults and heart enough for everyone .", "label": 4, "label_text": "very positive"}
{"text": "what full frontal lacks in thematic coherence it largely makes up for as loosey-goosey , experimental entertainment .", "label": 3, "label_text": "positive"}
{"text": "this 72-minute film does have some exciting scenes , but it 's a tad slow .", "label": 2, "label_text": "neutral"}
{"text": "it will probably prove interesting to ram dass fans , but to others it may feel like a parody of the mellow , peace-and-love side of the '60s counterculture .", "label": 2, "label_text": "neutral"}
{"text": "mark me down as a non-believer in werewolf films that are not serious and rely on stupidity as a substitute for humor .", "label": 1, "label_text": "negative"}
{"text": "maguire is a surprisingly effective peter\\/spider-man .", "label": 3, "label_text": "positive"}
{"text": "windtalkers is shapelessly gratifying , the kind of movie that invites you to pick apart its faults even as you have to admit that somehow it hit you where you live .", "label": 3, "label_text": "positive"}
{"text": "for its seriousness , high literary aspirations and stunning acting , the film can only be applauded .", "label": 4, "label_text": "very positive"}
{"text": "so clich\u00e9d that , at one point , they literally upset an apple cart .", "label": 1, "label_text": "negative"}
{"text": "a byzantine melodrama that stimulates the higher brain functions as well as the libido .", "label": 3, "label_text": "positive"}
{"text": "cho 's fearless in picking apart human foibles , not afraid to lay her life bare in front of an audience .", "label": 4, "label_text": "very positive"}
{"text": "about nowhere kids who appropriated turfs as they found them and become self-made celebrity athletes -- a low-down version of the american dream .", "label": 3, "label_text": "positive"}
{"text": "... an unimaginative , nasty , glibly cynical piece of work .", "label": 1, "label_text": "negative"}
{"text": "... in this incarnation its fizz is infectious .", "label": 4, "label_text": "very positive"}
{"text": "the gantzes ' interviews tend to let the guys off the hook .", "label": 2, "label_text": "neutral"}
{"text": "it 's just incredibly dull .", "label": 0, "label_text": "very negative"}
{"text": "genuinely touching because it 's realistic about all kinds of love .", "label": 4, "label_text": "very positive"}
{"text": "nicolas philibert observes life inside a one-room schoolhouse in northern france in his documentary to be and to have , easily one of the best films of the year .", "label": 4, "label_text": "very positive"}
{"text": "it 's rare to find a film that dazzles the eye , challenges the brain , and satisfies our lust for fast-paced action , but minority report delivers all that and a whole lot more .", "label": 4, "label_text": "very positive"}
{"text": "a charming , quirky and leisurely paced scottish comedy -- except with an outrageous central gimmick that could have been a reject from monty python 's meaning of life .", "label": 4, "label_text": "very positive"}
{"text": "a graceful , contemplative film that gradually and artfully draws us into a world where the personal and the political get fatally intertwined .", "label": 4, "label_text": "very positive"}
{"text": "what will , most likely , turn out to be the most repellent movie of 2002 .", "label": 0, "label_text": "very negative"}
{"text": "a little too pat for its own good .", "label": 1, "label_text": "negative"}
{"text": "the story is familiar from its many predecessors ; like them , it eventually culminates in the not-exactly - stunning insight that crime does n't pay .", "label": 1, "label_text": "negative"}
{"text": "even legends like alfred hitchcock and john huston occasionally directed trifles ... so it 's no surprise to see a world-class filmmaker like zhang yimou behind the camera for a yarn that 's ultimately rather inconsequential .", "label": 1, "label_text": "negative"}
{"text": "if nothing else , this movie introduces a promising , unusual kind of psychological horror .", "label": 3, "label_text": "positive"}
{"text": "a sermonizing and lifeless paean to teenage dullards .", "label": 0, "label_text": "very negative"}
{"text": "for all its highfalutin title and corkscrew narrative , the movie turns out to be not much more than a shaggy human tale .", "label": 1, "label_text": "negative"}
{"text": "had anyone here done anything remotely intelligent , we all could have stopped watching long ago .", "label": 0, "label_text": "very negative"}
{"text": "a teasing drama whose relentless good-deed\\/bad-deed reversals are just interesting enough to make a sinner like me pray for an even more interesting , less symmetrical , less obviously cross-shaped creation .", "label": 3, "label_text": "positive"}
{"text": "there is not a character in the movie with a shred of plausibility , not an event that is believable , not a confrontation that is not staged , not a moment that is not false .", "label": 0, "label_text": "very negative"}
{"text": "bad company leaves a bad taste , not only because of its bad-luck timing , but also the staleness of its script .", "label": 0, "label_text": "very negative"}
{"text": "just like every other seagal movie , only louder and without that silly ponytail .", "label": 2, "label_text": "neutral"}
{"text": "mckay deflates his piece of puffery with a sour cliche and heavy doses of mean-spiritedness", "label": 1, "label_text": "negative"}
{"text": "ethan hawke has always fancied himself the bastard child of the beatnik generation and it 's all over his chelsea walls .", "label": 1, "label_text": "negative"}
{"text": "the film might have been more satisfying if it had , in fact , been fleshed out a little more instead of going for easy smiles .", "label": 1, "label_text": "negative"}
{"text": "an unbelievably fun film just a leading man away from perfection .", "label": 3, "label_text": "positive"}
{"text": "extremely dumb .", "label": 0, "label_text": "very negative"}
{"text": "in the end , ted bundy 's only justification is the director 's common but unexplored fascination with the frustrated maniac ; there 's no larger point , and little social context .", "label": 2, "label_text": "neutral"}
{"text": "flotsam in the sea of moviemaking , not big enough for us to worry about it causing significant harm and not smelly enough to bother despising .", "label": 1, "label_text": "negative"}
{"text": "just what makes us happy , anyway ?", "label": 2, "label_text": "neutral"}
{"text": "cliches are as thick as the cigarette smoke .", "label": 1, "label_text": "negative"}
{"text": "just like the deli sandwich : lots of ham , lots of cheese , with a sickly sweet coating to disguise its excrescence until just after -lrb- or during -rrb- consumption of its second half .", "label": 2, "label_text": "neutral"}
{"text": "enjoy it for what it is ; you can hate yourself later .", "label": 2, "label_text": "neutral"}
{"text": "leave these flowers unpicked -- they 're dead on the vine .", "label": 0, "label_text": "very negative"}
{"text": "when the plot kicks in , the film loses credibility .", "label": 1, "label_text": "negative"}
{"text": "may be spoofing an easy target -- those old ' 50 's giant creature features -- but ... it acknowledges and celebrates their cheesiness as the reason why people get a kick out of watching them today .", "label": 3, "label_text": "positive"}
{"text": "morton is a great actress portraying a complex character , but morvern callar grows less compelling the farther it meanders from its shocking start .", "label": 2, "label_text": "neutral"}
{"text": "all prints of this film should be sent to and buried on pluto .", "label": 2, "label_text": "neutral"}
{"text": "the unceasing sadism is so graphically excessive , the director just ends up exposing his own obsession .", "label": 0, "label_text": "very negative"}
{"text": "it 's a worse sign when you begin to envy her condition .", "label": 2, "label_text": "neutral"}
{"text": "imagine the james woods character from videodrome making a home movie of audrey rose and showing it to the kid from the sixth sense and you 've imagined the ring .", "label": 1, "label_text": "negative"}
{"text": "this film was made to get laughs from the slowest person in the audience -- just pure slapstick with lots of inane , inoffensive screaming and exaggerated facial expressions .", "label": 1, "label_text": "negative"}
{"text": "it 's so underwritten that you ca n't figure out just where the other characters , including ana 's father and grandfather , come down on the issue of ana 's future .", "label": 1, "label_text": "negative"}
{"text": "think of it as a sort of comfort food for the mind .", "label": 4, "label_text": "very positive"}
{"text": "hilarious , acidic brit comedy .", "label": 4, "label_text": "very positive"}
{"text": "an incredibly clever and superbly paced caper filled with scams within scams within scams .", "label": 3, "label_text": "positive"}
{"text": "myers never knows when to let a gag die ; thus , we 're subjected to one mind-numbingly lengthy riff on poo and pee jokes after another .", "label": 1, "label_text": "negative"}
{"text": "but watching huppert , a great actress tearing into a landmark role , is riveting .", "label": 4, "label_text": "very positive"}
{"text": "a marvellous journey from childhood idealism to adolescent self-absorption .", "label": 4, "label_text": "very positive"}
{"text": "whether seen on a 10-inch television screen or at your local multiplex , the edge-of-your-seat , educational antics of steve irwin are priceless entertainment .", "label": 4, "label_text": "very positive"}
{"text": "how did it ever get made ?", "label": 0, "label_text": "very negative"}
{"text": "it is also , at times , curiously moving .", "label": 3, "label_text": "positive"}
{"text": "it is inspirational in characterizing how people from such diverse cultures share the same human and spiritual needs .", "label": 4, "label_text": "very positive"}
{"text": "a candid and often fascinating documentary about a pentecostal church in dallas that assembles an elaborate haunted house each year to scare teenagers into attending services .", "label": 4, "label_text": "very positive"}
{"text": "the film provides some great insight into the neurotic mindset of all comics -- even those who have reached the absolute top of the game .", "label": 2, "label_text": "neutral"}
{"text": "the invincible werner herzog is alive and well and living in la", "label": 3, "label_text": "positive"}
{"text": "the additional storyline is interesting and entertaining , but it does n't have the same magical quality as the beginning of the story .", "label": 2, "label_text": "neutral"}
{"text": "worth the effort to watch .", "label": 3, "label_text": "positive"}
{"text": "morrissette 's script and direction show a fair amount of intelligence and wit -- but it does n't signify a whole lot either .", "label": 2, "label_text": "neutral"}
{"text": "everything that has to do with yvan and charlotte , and everything that has to do with yvan 's rambunctious , jewish sister and her non-jew husband , feels funny and true .", "label": 4, "label_text": "very positive"}
{"text": "grant gets to display his cadness to perfection , but also to show acting range that may surprise some who thought light-hearted comedy was his forte .", "label": 3, "label_text": "positive"}
{"text": "just a bloody mess .", "label": 1, "label_text": "negative"}
{"text": "suffers from rambling , repetitive dialogue and the visual drabness endemic to digital video .", "label": 0, "label_text": "very negative"}
{"text": "the film is often filled with a sense of pure wonderment and excitement not often seen in today 's cinema du sarcasm", "label": 4, "label_text": "very positive"}
{"text": "i do n't think i 've been as entranced and appalled by an asian film since shinya tsukamoto 's iron man .", "label": 3, "label_text": "positive"}
{"text": "the powers team has fashioned a comedy with more laughs than many , no question .", "label": 4, "label_text": "very positive"}
{"text": "anchored by a terrific performance by abbass , satin rouge shows that the idea of women 's self-actualization knows few continental divides .", "label": 3, "label_text": "positive"}
{"text": "kaufman creates an eerie sense of not only being there at the time of these events but the very night matthew was killed .", "label": 3, "label_text": "positive"}
{"text": "as an actor , the rock is aptly named .", "label": 1, "label_text": "negative"}
{"text": "thoughtful , provocative and entertaining .", "label": 4, "label_text": "very positive"}
{"text": "scene-by-scene , things happen , but you 'd be hard-pressed to say what or why .", "label": 1, "label_text": "negative"}
{"text": "at nearly three hours , the whole of safe conduct is less than the sum of its parts .", "label": 1, "label_text": "negative"}
{"text": "dawdles and drags when it should pop ; it does n't even have the virtue of enough mindless violence to break up the tedium of all its generational bonding .", "label": 1, "label_text": "negative"}
{"text": "places a slightly believable love triangle in a difficult-to-swallow setting , and then disappointingly moves the story into the realm of an improbable thriller .", "label": 1, "label_text": "negative"}
{"text": "the recording session is the only part of the film that is enlightening -- and how appreciative you are of this depends on your level of fandom .", "label": 2, "label_text": "neutral"}
{"text": "trivial where it should be profound , and hyper-cliched where it should be sincere .", "label": 0, "label_text": "very negative"}
{"text": "there 's not much more to this adaptation of the nick hornby novel than charm -- effortless , pleasurable , featherweight charm .", "label": 3, "label_text": "positive"}
{"text": "good for a few unintentional laughs , `` extreme ops '' was obviously made for the `` xxx '' crowd , people who enjoy mindless action without the benefit of decent acting , writing , and direction .", "label": 1, "label_text": "negative"}
{"text": "tim story 's not there yet - but ` barbershop ' shows he 's on his way .", "label": 3, "label_text": "positive"}
{"text": "a sports movie with action that 's exciting on the field and a story you care about off it .", "label": 4, "label_text": "very positive"}
{"text": "those outside show business will enjoy a close look at people they do n't really want to know .", "label": 3, "label_text": "positive"}
{"text": "the values that have held the enterprise crew together through previous adventures and perils do so again-courage , self-sacrifice and patience under pressure .", "label": 3, "label_text": "positive"}
{"text": "what happened with pluto nash ?", "label": 1, "label_text": "negative"}
{"text": "using his audience as a figurative port-of-call , dong pulls his even-handed ideological ship to their dock for unloading , before he continues his longer journey still ahead .", "label": 2, "label_text": "neutral"}
{"text": "notorious c.h.o. has oodles of vulgar highlights .", "label": 1, "label_text": "negative"}
{"text": "before long , the film starts playing like general hospital crossed with a saturday night live spoof of dog day afternoon .", "label": 1, "label_text": "negative"}
{"text": "it 's just a silly black genre spoof .", "label": 1, "label_text": "negative"}
{"text": "as written by michael berg and michael j. wilson from a story by wilson , this relentless , all-wise-guys-all-the-time approach tries way too hard and gets tiring in no time at all .", "label": 0, "label_text": "very negative"}
{"text": "in fessenden 's horror trilogy , this theme has proved important to him and is especially so in the finale .", "label": 3, "label_text": "positive"}
{"text": "splashes its drama all over the screen , subjecting its audience and characters to action that feels not only manufactured , but also so false you can see the filmmakers ' puppet strings .", "label": 0, "label_text": "very negative"}
{"text": "offers that rare combination of entertainment and education .", "label": 4, "label_text": "very positive"}
{"text": "romanek keeps the film constantly taut ... reflecting the character 's instability with a metaphorical visual style and an unnerving , heartbeat-like score .", "label": 4, "label_text": "very positive"}
{"text": "despite the long running time , the pace never feels slack -- there 's no scene that screams `` bathroom break ! ''", "label": 3, "label_text": "positive"}
{"text": "greene delivers a typically solid performance in a role that is a bit of a departure from the noble characters he has played in the past , and he is matched by schweig , who carries the film on his broad , handsome shoulders .", "label": 4, "label_text": "very positive"}
{"text": "the heightened symmetry of this new\\/old cinema paradiso makes the film a fuller experience , like an old friend haunted by the exigencies of time .", "label": 2, "label_text": "neutral"}
{"text": "moore 's complex and important film is also , believe it or not , immensely entertaining , a david and goliath story that 's still very much playing itself out .", "label": 4, "label_text": "very positive"}
{"text": "there 's no denying the elaborateness of the artist 's conceptions , nor his ability to depict them with outrageous elan , but really the whole series is so much pretentious nonsense , lavishly praised by those who equate obscurity with profundity .", "label": 1, "label_text": "negative"}
{"text": "hip-hop has a history , and it 's a metaphor for this love story .", "label": 2, "label_text": "neutral"}
{"text": "as a belated nod to some neglected all-stars , standing in the shadows of motown is cultural history of the best kind : informative , revealing and richly entertaining .", "label": 4, "label_text": "very positive"}
{"text": "engagingly captures the maddening and magnetic ebb and flow of friendship .", "label": 4, "label_text": "very positive"}
{"text": "eventually , it wins you over .", "label": 3, "label_text": "positive"}
{"text": "you 'll be left with the sensation of having just witnessed a great performance and , perhaps , give in to the urge to get on your feet and shake it .", "label": 4, "label_text": "very positive"}
{"text": "effective but too-tepid biopic", "label": 2, "label_text": "neutral"}
{"text": "if we do n't demand a standard of quality for the art that we choose , we deserve the trash that we get .", "label": 1, "label_text": "negative"}
{"text": "the acting alone is worth the price of admission .", "label": 4, "label_text": "very positive"}
{"text": "i admired this work a lot .", "label": 4, "label_text": "very positive"}
{"text": "might have been better off as a documentary , with less of mr. eyre 's uninspired dramatics and more of his sense of observation and outrage .", "label": 1, "label_text": "negative"}
{"text": "it tries too hard , and overreaches the logic of its own world .", "label": 1, "label_text": "negative"}
{"text": "the final result makes for adequate entertainment , i suppose , but anyone who has seen chicago on stage will leave the theater feeling they 've watched nothing but a pale imitation of the real deal .", "label": 2, "label_text": "neutral"}
{"text": "highlights are the terrific performances by christopher plummer , as the prime villain , and nathan lane as vincent crummles , the eccentric theater company manager .", "label": 3, "label_text": "positive"}
{"text": "bullock does a good job here of working against her natural likability .", "label": 3, "label_text": "positive"}
{"text": "the 3d images only enhance the film 's otherworldly quality , giving it a strange combo of you-are-there closeness with the disorienting unreality of the seemingly broken-down fourth wall of the movie screen .", "label": 4, "label_text": "very positive"}
{"text": "this version 's no classic like its predecessor , but its pleasures are still plentiful .", "label": 3, "label_text": "positive"}
{"text": "it 's neither as romantic nor as thrilling as it should be .", "label": 0, "label_text": "very negative"}
{"text": "if this is the danish idea of a good time , prospective tourists might want to consider a different destination -- some jolly country embroiled in a bloody civil war , perhaps .", "label": 0, "label_text": "very negative"}
{"text": "but some unexpected zigs and zags help .", "label": 3, "label_text": "positive"}
{"text": "we can see the wheels turning , and we might resent it sometimes , but this is still a nice little picture , made by bright and friendly souls with a lot of good cheer .", "label": 3, "label_text": "positive"}
{"text": "it is not a mass-market entertainment but an uncompromising attempt by one artist to think about another .", "label": 3, "label_text": "positive"}
{"text": "an irresistible combination of a rousing good story set on a truly grand scale .", "label": 4, "label_text": "very positive"}
{"text": "de niro and mcdormand give solid performances , but their screen time is sabotaged by the story 's inability to create interest .", "label": 3, "label_text": "positive"}
{"text": "the master of disaster - it 's a piece of dreck disguised as comedy .", "label": 0, "label_text": "very negative"}
{"text": "as weber and weissman demonstrate with such insight and celebratory verve , the cockettes were n't as much about gender , sexual preference or political agitprop as they were simply a triumph of the indomitable human will to rebel , connect and create .", "label": 4, "label_text": "very positive"}
{"text": "the attempt is courageous , even if the result is wildly uneven .", "label": 2, "label_text": "neutral"}
{"text": "a psychological thriller with a smart script and an obsessive-compulsive 's attention to detail .", "label": 4, "label_text": "very positive"}
{"text": "interacting eyeball-to-eyeball and toe-to-toe , hopkins and norton are a winning combination -- but fiennes steals ` red dragon ' right from under their noses .", "label": 3, "label_text": "positive"}
{"text": "what could and should have been biting and droll is instead a tepid waste of time and talent .", "label": 1, "label_text": "negative"}
{"text": "if you think that jennifer lopez has shown poor judgment in planning to marry ben affleck , wait till you see maid in manhattan .", "label": 1, "label_text": "negative"}
{"text": "a map of the inner rhythms of love and jealousy and sacrifice drawn with a master 's steady stroke .", "label": 4, "label_text": "very positive"}
{"text": "offers an unusual opportunity to observe the inequities in the death penalty , not just the inherent immorality but also the haphazard administration of it and public misperception of how the whole thing works .", "label": 2, "label_text": "neutral"}
{"text": "there is n't a weak or careless performance amongst them .", "label": 3, "label_text": "positive"}
{"text": "the perfect film for those who like sick comedies that can be snide .", "label": 3, "label_text": "positive"}
{"text": "brimful .", "label": 2, "label_text": "neutral"}
{"text": "it virtually defines a comedy that 's strongly mediocre , with funny bits surfacing every once in a while .", "label": 1, "label_text": "negative"}
{"text": "the film benefits greatly from a less manic tone than its predecessor , as cho appears to have settled comfortably into her skin .", "label": 4, "label_text": "very positive"}
{"text": "fans of nijinsky will savor every minute of cox 's work .", "label": 3, "label_text": "positive"}
{"text": "viewed on its own terms , treasure planet is better-than-average family entertainment , but true fans of the stevenson 's novel will likely prefer disney 's more faithful 1950 live-action swashbuckling classic .", "label": 2, "label_text": "neutral"}
{"text": "novak manages to capture a cruelly hilarious vein of black comedy in the situation with his cast of non-actors and a gritty , no-budget approach .", "label": 4, "label_text": "very positive"}
{"text": "what really surprises about wisegirls is its low-key quality and genuine tenderness .", "label": 3, "label_text": "positive"}
{"text": "i enjoyed the ride -lrb- bumps and all -rrb- , creamy depth , and ultimate theme .", "label": 4, "label_text": "very positive"}
{"text": "what you get with empire is a movie you 've seen many times before , repackaged as new material because there is a latino in the lead .", "label": 0, "label_text": "very negative"}
{"text": "a very average science fiction film .", "label": 1, "label_text": "negative"}
{"text": "it 's a great deal of sizzle and very little steak .", "label": 1, "label_text": "negative"}
{"text": "the film is like a series of beginnings and middles that never take off .", "label": 0, "label_text": "very negative"}
{"text": "verbinski substitutes atmosphere for action , tedium for thrills .", "label": 1, "label_text": "negative"}
{"text": "no reason for anyone to invest their hard-earned bucks into a movie which obviously did n't invest much into itself either .", "label": 0, "label_text": "very negative"}
{"text": "the charms of willful eccentricity , at least as evidenced by this latest cinematic essay , are beginning to wear a bit thin .", "label": 1, "label_text": "negative"}
{"text": "though everything might be literate and smart , it never took off and always seemed static .", "label": 1, "label_text": "negative"}
{"text": "we miss the quirky amazement that used to come along for an integral part of the ride .", "label": 1, "label_text": "negative"}
{"text": "complex , affecting and uniquely almod\u00f3var , the film evokes strong emotions and pushes viewers to question their deepest notions of moral right and wrong .", "label": 4, "label_text": "very positive"}
{"text": "maybe it 's just because this past year has seen the release of some of the worst film comedies in decades ... but honestly , analyze that really is n't all that bad .", "label": 2, "label_text": "neutral"}
{"text": "the reason i found myself finally unmoved by this film , which is immaculately produced and has serious things to say , is that it comes across rather too plainly as allegory .", "label": 2, "label_text": "neutral"}
{"text": "a savvy exploration of paranoia and insecurity in america 's culture of fear .", "label": 4, "label_text": "very positive"}
{"text": "while the mystery surrounding the nature of the boat 's malediction remains intriguing enough to sustain mild interest , the picture refuses to offer much accompanying sustenance in the way of characterization , humor or plain old popcorn fun .", "label": 1, "label_text": "negative"}
{"text": "theirs is a simple and heart-warming story , full of mirth that should charm all but the most cynical .", "label": 4, "label_text": "very positive"}
{"text": "the problem is that rather than dramatizing this premise , mr. desplechin is content to state it .", "label": 2, "label_text": "neutral"}
{"text": "the element of surprise might be the only thing femme fatale has going for it .", "label": 2, "label_text": "neutral"}
{"text": "great story , bad idea for a movie .", "label": 2, "label_text": "neutral"}
{"text": "cho 's fans are sure to be entertained ; it 's only fair in the interest of full disclosure to say that -- on the basis of this film alone -- i 'm not one of them .", "label": 1, "label_text": "negative"}
{"text": "while it would be easy to give crush the new title of two weddings and a funeral , it 's a far more thoughtful film than any slice of hugh grant whimsy .", "label": 3, "label_text": "positive"}
{"text": "while benigni -lrb- who stars and co-wrote -rrb- seems to be having a wonderful time , he might be alone in that .", "label": 1, "label_text": "negative"}
{"text": "smith 's point is simple and obvious -- people 's homes are extensions of themselves , and particularly eccentric people have particularly eccentric living spaces -- but his subjects are charmers .", "label": 4, "label_text": "very positive"}
{"text": "divertingly ridiculous , headbangingly noisy .", "label": 1, "label_text": "negative"}
{"text": "extremely boring .", "label": 0, "label_text": "very negative"}
{"text": "an impossible romance , but we root for the patronized iranian lad .", "label": 3, "label_text": "positive"}
{"text": "i doubt anyone will remember the picture by the time christmas really rolls around , but maybe it 'll be on video by then .", "label": 1, "label_text": "negative"}
{"text": "eight crazy nights is a showcase for sandler 's many talents .", "label": 4, "label_text": "very positive"}
{"text": "too lazy to take advantage of its semi-humorous premise .", "label": 1, "label_text": "negative"}
{"text": "if there 's a way to effectively teach kids about the dangers of drugs , i think it 's in projects like the -lrb- unfortunately r-rated -rrb- paid .", "label": 3, "label_text": "positive"}
{"text": "you 'll be more entertained getting hit by a bus .", "label": 0, "label_text": "very negative"}
{"text": "an enjoyable film for the family , amusing and cute for both adults and kids .", "label": 3, "label_text": "positive"}
{"text": "it 's a glorious groove that leaves you wanting more .", "label": 4, "label_text": "very positive"}
{"text": "there are touching moments in etoiles , but for the most part this is a dull , dour documentary on what ought to be a joyful or at least fascinating subject .", "label": 1, "label_text": "negative"}
{"text": "more honest about alzheimer 's disease , i think , than iris .", "label": 3, "label_text": "positive"}
{"text": "hey , at least the title of this film lets you know exactly where it 's heading .", "label": 2, "label_text": "neutral"}
{"text": "what 's at stake in this film is nothing more than an obsolete , if irritating , notion of class .", "label": 0, "label_text": "very negative"}
{"text": "offensive in the way it exploits the hot-button issue of domestic abuse for cheap thrills and disgusting in the manner it repeatedly puts a small child in jeopardy , treating her as little more than a prop to be cruelly tormented .", "label": 1, "label_text": "negative"}
{"text": "some movies are like a tasty hors-d'oeuvre ; this one is a feast .", "label": 3, "label_text": "positive"}
{"text": "it would n't be my preferred way of spending 100 minutes or $ 7.00 .", "label": 0, "label_text": "very negative"}
{"text": "you might not want to hang out with samantha , but you 'll probably see a bit of yourself in her unfinished story .", "label": 3, "label_text": "positive"}
{"text": "a monster combat thriller as impersonal in its relentlessness as the videogame series that inspired it .", "label": 1, "label_text": "negative"}
{"text": "effectively feeds our senses with the chilling sights and sounds from within the camp to create a completely numbing experience .", "label": 4, "label_text": "very positive"}
{"text": "life is a crock -- or something like it .", "label": 1, "label_text": "negative"}
{"text": "a richly imagined and admirably mature work from a gifted director who definitely has something on his mind .", "label": 4, "label_text": "very positive"}
{"text": "from spiritual rebirth to bruising defeat , vincent 's odyssey resonates in a profound way , comparable to the classic films of jean renoir .", "label": 3, "label_text": "positive"}
{"text": "is n't quite the equal of woo 's best earlier work , but it 's easily his finest american film ... comes close to recapturing the brilliance of his hong kong films .", "label": 3, "label_text": "positive"}
{"text": "secret ballot is too contemplative to be really funny .", "label": 2, "label_text": "neutral"}
{"text": "the weight of water uses water as a metaphor for subconscious desire , but this leaky script barely stays afloat .", "label": 0, "label_text": "very negative"}
{"text": "automatically pegs itself for the straight-to-video sci-fi rental shelf .", "label": 0, "label_text": "very negative"}
{"text": "it 's often infuriatingly glib and posturing , and yet it has been made with great evident care and manages to deliver up the man in a way to arouse further curiosity in even the most unknowing viewer .", "label": 2, "label_text": "neutral"}
{"text": "one minute , you think you 're watching a serious actioner ; the next , it 's as though clips from the pink panther strikes again and\\/or sailor moon have been spliced in .", "label": 1, "label_text": "negative"}
{"text": "director benoit jacquot , making his first opera-to-film translation with tosca , conveys the heaving passion of puccini 's famous love-jealousy - murder-suicide fandango with great cinematic innovation .", "label": 4, "label_text": "very positive"}
{"text": "this film , starring anthony hopkins and chris rock , is your typical ` fish out of water ' story .", "label": 2, "label_text": "neutral"}
{"text": "a boring , wincingly cute and nauseatingly politically correct cartoon guaranteed to drive anyone much over age 4 screaming from the theater .", "label": 0, "label_text": "very negative"}
{"text": "never quite transcends jokester status ... and the punchline does n't live up to barry 's dead-eyed , perfectly chilled delivery .", "label": 1, "label_text": "negative"}
{"text": "choppy editing and too many repetitive scenes spoil what could have been an important documentary about stand-up comedy .", "label": 0, "label_text": "very negative"}
{"text": "makes an aborbing if arguable case for the man 's greatness .", "label": 3, "label_text": "positive"}
{"text": "an unsatisfying hybrid of blair witch and typical stalk-and-slash fare , where the most conservative protagonist is always the last one living .", "label": 1, "label_text": "negative"}
{"text": "the diversity of the artists represented , both in terms of style and ethnicity , prevents the proceedings from feeling repetitious , as does the appropriately brief 40-minute running time .", "label": 3, "label_text": "positive"}
{"text": "unfortunately , they 're sandwiched in between the most impossibly dry account of kahlo 's life imaginable .", "label": 1, "label_text": "negative"}
{"text": "this extremely unfunny film clocks in at 80 minutes , but feels twice as long .", "label": 0, "label_text": "very negative"}
{"text": "it 's like a poem .", "label": 3, "label_text": "positive"}
{"text": "... lacks the punch and verve needed to make this genre soar .", "label": 2, "label_text": "neutral"}
{"text": "a strong first quarter , slightly less so second quarter , and average second half .", "label": 1, "label_text": "negative"}
{"text": "earnest but earthbound ... a slow , soggy , soporific , visually dank crime melodrama\\/character study that would be more at home on the small screen but for its stellar cast .", "label": 1, "label_text": "negative"}
{"text": "it 's as flat as an open can of pop left sitting in the sun .", "label": 1, "label_text": "negative"}
{"text": "a movie far more cynical and lazy than anything a fictitious charlie kaufman might object to .", "label": 0, "label_text": "very negative"}
{"text": "here , thankfully , they are .", "label": 2, "label_text": "neutral"}
{"text": "a sour , nasty offering .", "label": 0, "label_text": "very negative"}
{"text": "everyone connected to this movie seems to be part of an insider clique , which tends to breed formulaic films rather than fresh ones .", "label": 1, "label_text": "negative"}
{"text": "this time kaufman 's imagination has failed him .", "label": 0, "label_text": "very negative"}
{"text": "... breathes surprising new life into the familiar by amalgamating genres and adding true human complexity to its not-so-stock characters . '", "label": 3, "label_text": "positive"}
{"text": "suggests puns about ingredients and soup and somebody being off their noodle , but let 's just say the ingredients do n't quite add up to a meal .", "label": 1, "label_text": "negative"}
{"text": "the movie has an avalanche of eye-popping visual effects .", "label": 4, "label_text": "very positive"}
{"text": "has all the poignancy of a hallmark card and all the comedy of a gallagher stand-up act .", "label": 2, "label_text": "neutral"}
{"text": "this is junk food cinema at its greasiest .", "label": 1, "label_text": "negative"}
{"text": "clever , brutal and strangely soulful movie .", "label": 3, "label_text": "positive"}
{"text": "-lrb- director -rrb- byler may yet have a great movie in him , but charlotte sometimes is only half of one .", "label": 1, "label_text": "negative"}
{"text": "if you liked the 1982 film then , you 'll still like it now .", "label": 4, "label_text": "very positive"}
{"text": "a miniscule little bleep on the film radar , but one that many more people should check out", "label": 3, "label_text": "positive"}
{"text": "shamelessly sappy and , worse , runs away from its own provocative theme .", "label": 0, "label_text": "very negative"}
{"text": "frailty is n't as gory or explicit .", "label": 2, "label_text": "neutral"}
{"text": "choose your reaction : a. -rrb- that sure is funny !", "label": 3, "label_text": "positive"}
{"text": "it 's got its heart in the right place , but it also wilts after awhile .", "label": 2, "label_text": "neutral"}
{"text": "it 's the kind of movie that ends up festooning u.s. art house screens for no reason other than the fact that it 's in french -lrb- well , mostly -rrb- with english subtitles and is magically ` significant ' because of that .", "label": 1, "label_text": "negative"}
{"text": "droll caper-comedy remake of `` big deal on madonna street '' that 's a sly , amusing , laugh-filled little gem in which the ultimate `` bellini '' begins to look like a `` real kaputschnik . ''", "label": 3, "label_text": "positive"}
{"text": "call me a wimp , but i cried , not once , but three times in this animated sweet film .", "label": 4, "label_text": "very positive"}
{"text": "search it out .", "label": 2, "label_text": "neutral"}
{"text": "it would be interesting to hear from the other side , but in talk to her , the women are down for the count .", "label": 2, "label_text": "neutral"}
{"text": "japan 's premier stylist of sex and blood hits audiences with what may be his most demented film to date .", "label": 3, "label_text": "positive"}
{"text": "easier to respect than enthuse over , andersson 's rigorous personal vision is not only distanced but distancing .", "label": 2, "label_text": "neutral"}
{"text": "and if the hours wins ` best picture ' i just might .", "label": 3, "label_text": "positive"}
{"text": "another rent installment for the ian fleming estate .", "label": 1, "label_text": "negative"}
{"text": "instead of kicking off the intrigue and suspense and mystery of the whole thing , hart 's war , like the st. louis rams in the super bowl , waits until after halftime to get started .", "label": 1, "label_text": "negative"}
{"text": "murderous maids may well be the most comprehensive of these films and also strike closest to the truth .", "label": 4, "label_text": "very positive"}
{"text": "some of seagal 's action pictures are guilty pleasures , but this one is so formulaic that it seems to be on auto-pilot .", "label": 0, "label_text": "very negative"}
{"text": "one of the greatest family-oriented , fantasy-adventure movies ever .", "label": 4, "label_text": "very positive"}
{"text": "for caine lovers only .", "label": 1, "label_text": "negative"}
{"text": "it may be a prize winner , but teacher is a bomb .", "label": 2, "label_text": "neutral"}
{"text": "elicits more groans from the audience than jar jar binks , scrappy doo and scooby dumb , all wrapped up into one .", "label": 2, "label_text": "neutral"}
{"text": "a trashy , exploitative , thoroughly unpleasant experience .", "label": 0, "label_text": "very negative"}
{"text": "opens at a funeral , ends on the protagonist 's death bed and does n't get much livelier in the three hours in between .", "label": 0, "label_text": "very negative"}
{"text": "... surprisingly inert for a movie in which the main character travels back and forth between epochs .", "label": 1, "label_text": "negative"}
{"text": "thrilling , provocative and darkly funny , this timely sci-fi mystery works on so many different levels that it not only invites , it demands repeated viewings .", "label": 4, "label_text": "very positive"}
{"text": "farrell ... thankfully manages to outshine the role and successfully plays the foil to willis 's world-weary colonel .", "label": 3, "label_text": "positive"}
{"text": "that zhang would make such a strainingly cute film -- with a blind orphan at its center , no less -- indicates where his ambitions have wandered .", "label": 3, "label_text": "positive"}
{"text": "it 's fun , but a psychological mess , with austin powers bumping his head on the way out of the closet .", "label": 2, "label_text": "neutral"}
{"text": "those who would follow haneke on his creepy explorations ... are rewarded by brutal , committed performances from huppert and magimel .", "label": 4, "label_text": "very positive"}
{"text": "it 's too long , too repetitive , and takes way too many years to resolve to be a total winner .", "label": 2, "label_text": "neutral"}
{"text": "but it pays a price for its intricate intellectual gamesmanship .", "label": 1, "label_text": "negative"}
{"text": "a fascinating and fun film .", "label": 4, "label_text": "very positive"}
{"text": "the use of cgi and digital ink-and-paint make the thing look really slick .", "label": 4, "label_text": "very positive"}
{"text": "a sad , superior human comedy played out on the back roads of life .", "label": 3, "label_text": "positive"}
{"text": "the lack of opposing viewpoints soon grows tiresome -- the film feels more like a series of toasts at a testimonial dinner than a documentary .", "label": 1, "label_text": "negative"}
{"text": "wait for video -- and then do n't rent it .", "label": 0, "label_text": "very negative"}
{"text": "an extraordinary swedish film about the soul adventure of marriage -- the kind of intimate and character-driven film that bille august does best .", "label": 2, "label_text": "neutral"}
{"text": "remember when bond had more glamour than clamor ?", "label": 1, "label_text": "negative"}
{"text": "-lrb- i -rrb- f you 've been to more than one indie flick in your life , chances are you 've already seen this kind of thing .", "label": 1, "label_text": "negative"}
{"text": "excellent acting and direction .", "label": 4, "label_text": "very positive"}
{"text": "a tender and touching drama , based on the true story of a troubled african-american 's quest to come to terms with his origins , reveals the yearning we all have in our hearts for acceptance within the family circle .", "label": 4, "label_text": "very positive"}
{"text": "a very funny movie .", "label": 4, "label_text": "very positive"}
{"text": "both awful and appealing .", "label": 2, "label_text": "neutral"}
{"text": "wallace seems less like he 's been burning to tell a war story than he 's been itching to somehow tack one together", "label": 2, "label_text": "neutral"}
{"text": "ranks among willams ' best screen work .", "label": 4, "label_text": "very positive"}
{"text": "you can feel the heat that ignites this gripping tale , and the humor and humanity that root it in feeling .", "label": 4, "label_text": "very positive"}
{"text": "this may not have the dramatic gut-wrenching impact of other holocaust films , but it 's a compelling story , mainly because of the way it 's told by the people who were there .", "label": 3, "label_text": "positive"}
{"text": "these spiders can outrun a motorcycle and wrap a person in a sticky cocoon in seconds , but they fall short of being interesting or entertaining .", "label": 1, "label_text": "negative"}
{"text": "it 's a terrific american sports movie and dennis quaid is its athletic heart .", "label": 4, "label_text": "very positive"}
{"text": "had the film boasted a clearer , more memorable , the creepiness would have gotten under the skin .", "label": 2, "label_text": "neutral"}
{"text": "scotland , pa. blurs the line between black comedy and black hole .", "label": 2, "label_text": "neutral"}
{"text": "there are weird resonances between actor and role here , and they 're not exactly flattering .", "label": 1, "label_text": "negative"}
{"text": "the fight scenes are fun , but it grows tedious .", "label": 1, "label_text": "negative"}
{"text": "considering the harsh locations and demanding stunts , this must have been a difficult shoot , but the movie proves rough going for the audience as well .", "label": 1, "label_text": "negative"}
{"text": "the seaside splendor and shallow , beautiful people are nice to look at while you wait for the story to get going .", "label": 2, "label_text": "neutral"}
{"text": "an idealistic love story that brings out the latent 15-year-old romantic in everyone .", "label": 3, "label_text": "positive"}
{"text": "what kids will discover is a new collectible .", "label": 3, "label_text": "positive"}
{"text": "could the whole plan here have been to produce something that makes fatal attraction look like a classic by comparison ?", "label": 1, "label_text": "negative"}
{"text": "even die-hard fans of japanese animation ... will find this one a challenge .", "label": 0, "label_text": "very negative"}
{"text": "it 's a brave attempt to tap into the heartbeat of the world , a salute to the universal language of rhythm and a zippy sampling of sounds .", "label": 4, "label_text": "very positive"}
{"text": "this is an hour and a half of daydreaming .", "label": 2, "label_text": "neutral"}
{"text": "ford deserves to be remembered at oscar time for crafting this wonderful portrait of a conflicted soldier .", "label": 4, "label_text": "very positive"}
{"text": "that rara avis : the intelligent romantic comedy with actual ideas on its mind .", "label": 4, "label_text": "very positive"}
{"text": "could the country bears really be as bad as its trailers ?", "label": 0, "label_text": "very negative"}
{"text": "while mcfarlane 's animation lifts the film firmly above the level of other coming-of-age films ... it 's also so jarring that it 's hard to get back into the boys ' story .", "label": 1, "label_text": "negative"}
{"text": "when -lrb- de palma 's -rrb- bad , he 's really bad , and femme fatale ranks with the worst he has done .", "label": 0, "label_text": "very negative"}
{"text": "behind the snow games and lovable siberian huskies -lrb- plus one sheep dog -rrb- , the picture hosts a parka-wrapped dose of heart .", "label": 3, "label_text": "positive"}
{"text": "a captivating cross-cultural comedy of manners .", "label": 3, "label_text": "positive"}
{"text": "hawke draws out the best from his large cast in beautifully articulated portrayals that are subtle and so expressive they can sustain the poetic flights in burdette 's dialogue .", "label": 4, "label_text": "very positive"}
{"text": "a deceivingly simple film , one that grows in power in retrospect .", "label": 3, "label_text": "positive"}
{"text": "dolgin and franco fashion a fascinating portrait of a vietnamese-born youngster who eagerly and easily assimilated as an all-american girl with a brand new name in southern tennessee .", "label": 4, "label_text": "very positive"}
{"text": "look , this is a terrific flick replete with dazzling camera-work , dancing and music .", "label": 3, "label_text": "positive"}
{"text": "presents an astute appraisal of middle american musical torpor and the desperate struggle to escape it .", "label": 3, "label_text": "positive"}
{"text": "the film apparently takes place in a fantasy world where people in hotel hallways recite poetry in voice-over instead of speaking to each other .", "label": 2, "label_text": "neutral"}
{"text": "but director danny devito and screenwriter adam resnick -lrb- remember cabin boy ? -rrb-", "label": 2, "label_text": "neutral"}
{"text": "besides , real movie producers are n't this nice .", "label": 2, "label_text": "neutral"}
{"text": "mocking them now is an exercise in pointlessness .", "label": 1, "label_text": "negative"}
{"text": "this is how you use special effects .", "label": 4, "label_text": "very positive"}
{"text": "haneke keeps us at arm 's length .", "label": 2, "label_text": "neutral"}
{"text": "like its two predecessors , 1983 's koyaanisqatsi and 1988 's powaqqatsi , the cinematic collage naqoyqatsi could be the most navel-gazing film ever .", "label": 1, "label_text": "negative"}
{"text": "what 's most striking about this largely celebratory film ... is the sense of isolation that permeates these bastions of individuality in an ikea world .", "label": 3, "label_text": "positive"}
{"text": "he 's super spy !", "label": 3, "label_text": "positive"}
{"text": "though the book runs only about 300 pages , it is so densely packed ... that even an ambitious adaptation and elaborate production like mr. schepisi 's seems skimpy and unclear .", "label": 1, "label_text": "negative"}
{"text": "i do n't know precisely what to make of steven soderbergh 's full frontal , though that did n't stop me from enjoying much of it .", "label": 3, "label_text": "positive"}
{"text": "has the feel of an unedited personal journal .", "label": 1, "label_text": "negative"}
{"text": "the film takes too long getting to the good stuff , then takes too long figuring out what to do next .", "label": 1, "label_text": "negative"}
{"text": "skip work to see it at the first opportunity .", "label": 3, "label_text": "positive"}
{"text": "ecks this one off your must-see list .", "label": 0, "label_text": "very negative"}
{"text": "gosling provides an amazing performance that dwarfs everything else in the film .", "label": 4, "label_text": "very positive"}
{"text": "drives for the same kind of bittersweet , conciliatory tone that three seasons achieved but loses its way in rhetorical excess and blatant sentimentality .", "label": 2, "label_text": "neutral"}
{"text": "human nature initially succeeds by allowing itself to go crazy , but ultimately fails by spinning out of control .", "label": 2, "label_text": "neutral"}
{"text": "the movie has very little to offer besides unintentional laughs .", "label": 1, "label_text": "negative"}
{"text": "ostensibly celebrates middle-aged girl power , even as it presents friendship between women as pathetic , dysfunctional and destructive .", "label": 1, "label_text": "negative"}
{"text": "the movie will reach far beyond its core demographic .", "label": 4, "label_text": "very positive"}
{"text": "so many documentaries like this presuppose religious bigotry or zealous nuttiness of its antagonists , but family fundamentals displays a rare gift for unflinching impartiality .", "label": 3, "label_text": "positive"}
{"text": "smart science fiction for grown-ups , with only a few false steps along the way .", "label": 3, "label_text": "positive"}
{"text": "the movie is one of the best examples of artful large format filmmaking you are likely to see anytime soon .", "label": 4, "label_text": "very positive"}
{"text": "merely as a technical , logistical feat , russian ark marks a cinematic milestone .", "label": 3, "label_text": "positive"}
{"text": "but if it is indeed a duty of art to reflect life , than leigh has created a masterful piece of artistry right here .", "label": 4, "label_text": "very positive"}
{"text": "not a movie but a live-action agitprop cartoon so shameless and coarse , it 's almost funny .", "label": 1, "label_text": "negative"}
{"text": "murder and mayhem of this sort quickly becomes monotonous .", "label": 1, "label_text": "negative"}
{"text": "even with all those rough edges safely sanded down , the american insomnia is still pretty darned good .", "label": 4, "label_text": "very positive"}
{"text": "the reason we keep seeing the same movie with roughly the same people every year is because so many of us keep going and then , out of embarrassment or stupidity , not warning anyone .", "label": 1, "label_text": "negative"}
{"text": "there is not an ounce of honesty in the entire production .", "label": 0, "label_text": "very negative"}
{"text": "but in 2002 , such revelations wilt .", "label": 2, "label_text": "neutral"}
{"text": "it 's getting harder and harder to ignore the fact that hollywood is n't laughing with us , folks .", "label": 1, "label_text": "negative"}
{"text": "gee , a second assassin shot kennedy ?", "label": 1, "label_text": "negative"}
{"text": "engrossing and affecting , if ultimately not quite satisfying .", "label": 2, "label_text": "neutral"}
{"text": "birot 's directorial debut -lrb- she co-wrote the script with christophe honor\u00e9 -rrb- is n't so much bad as it is bland .", "label": 1, "label_text": "negative"}
{"text": "as bundy , michael reilly burke -lrb- octopus 2 : river of fear -rrb- has just the right amount of charisma and menace .", "label": 3, "label_text": "positive"}
{"text": "it feels like a community theater production of a great broadway play : even at its best , it will never hold a candle to the original .", "label": 0, "label_text": "very negative"}
{"text": "scarlet diva has a voyeuristic tug , but all in all it 's a lot less sensational than it wants to be .", "label": 1, "label_text": "negative"}
{"text": "b. -rrb- that sure is pathetic !", "label": 0, "label_text": "very negative"}
{"text": "this pep-talk for faith , hope and charity does little to offend , but if saccharine earnestness were a crime , the film 's producers would be in the clink for life .", "label": 1, "label_text": "negative"}
{"text": "all 's well that ends well , and rest assured , the consciousness-raising lessons are cloaked in gross-out gags .", "label": 2, "label_text": "neutral"}
{"text": "the director , steven shainberg , has succeeded by focusing intently on his characters , making them quirky individuals rather than figures of fun .", "label": 4, "label_text": "very positive"}
{"text": "it wo n't bust your gut -- and it 's not intended to -- it 's merely a blandly cinematic surgical examination of what makes a joke a joke .", "label": 2, "label_text": "neutral"}
{"text": "it 's a decent glimpse into a time period , and an outcast , that is no longer accessible , but it does n't necessarily shed more light on its subject than the popular predecessor .", "label": 3, "label_text": "positive"}
{"text": "several degrees shy of the gross-out contests one expects from current teen fare .", "label": 2, "label_text": "neutral"}
{"text": "-lrb- u -rrb- nrelentingly stupid .", "label": 0, "label_text": "very negative"}
{"text": "or a profit .", "label": 2, "label_text": "neutral"}
{"text": "the film makes a tragic error by going on for too long , trying to mirror every subsequent event in chinese history : war , revolution , communism , etc. .", "label": 0, "label_text": "very negative"}
{"text": "compelling as it is exotic , fast runner has a plot that rivals shakespeare for intrigue , treachery and murder .", "label": 4, "label_text": "very positive"}
{"text": "faultlessly professional but finally slight .", "label": 2, "label_text": "neutral"}
{"text": "renner 's performance as dahmer is unforgettable , deeply absorbing .", "label": 4, "label_text": "very positive"}
{"text": "big fat liar is just futile silliness looking to tap into the kiddie sensibilities .", "label": 1, "label_text": "negative"}
{"text": "afraid to pitch into farce , yet only half-hearted in its spy mechanics , all the queen 's men is finally just one long drag .", "label": 0, "label_text": "very negative"}
{"text": "bright seems alternately amused and disgusted with this material , and he ca n't help throwing in a few of his own touches .", "label": 2, "label_text": "neutral"}
{"text": "a painfully leaden film destined for pre-dawn cable television slots .", "label": 1, "label_text": "negative"}
{"text": "it would be hard to think of a recent movie that has worked this hard to achieve this little fun .", "label": 0, "label_text": "very negative"}
{"text": "a recipe for cinematic disaster ... part quentin tarantino , part guy ritchie , and part 1960s spy spoof , it 's all bad .", "label": 0, "label_text": "very negative"}
{"text": "hands down the year 's most thought-provoking film .", "label": 4, "label_text": "very positive"}
{"text": "the furious coherence that -lrb- deniro -rrb- brings to this part only underscores the fuzzy sentimentality of the movie itself , which feels , as it plods toward the end , less like a movie than like the filmed reading of a script in need of polishing .", "label": 1, "label_text": "negative"}
{"text": "there was time on that second round to see the subtleties of ramsay 's portrait of grief .", "label": 2, "label_text": "neutral"}
{"text": "perfectly enjoyable , instantly forgettable , nothing to write home about .", "label": 2, "label_text": "neutral"}
{"text": "you might not buy the ideas .", "label": 1, "label_text": "negative"}
{"text": "looks like a high school film project completed the day before it was due .", "label": 0, "label_text": "very negative"}
{"text": "as shaky as the plot is , kaufman 's script is still memorable for some great one-liners .", "label": 3, "label_text": "positive"}
{"text": "not for everyone , but for those with whom it will connect , it 's a nice departure from standard moviegoing fare .", "label": 3, "label_text": "positive"}
{"text": "this road movie gives you emotional whiplash , and you 'll be glad you went along for the ride .", "label": 4, "label_text": "very positive"}
{"text": "too stupid to be satire , too obviously hateful to be classified otherwise , frank novak 's irritating slice of lumpen life is as reliably soul-killing as its title is nearly meaningless .", "label": 1, "label_text": "negative"}
{"text": "at times , however , dogtown and z-boys lapses into an insider 's lingo and mindset that the uninitiated may find hard to follow , or care about .", "label": 1, "label_text": "negative"}
{"text": "a compelling journey ... and `` his best friend remembers '' is up there with the finest of specials .", "label": 3, "label_text": "positive"}
{"text": "a real movie , about real people , that gives us a rare glimpse into a culture most of us do n't know .", "label": 3, "label_text": "positive"}
{"text": "after seeing swept away , i feel sorry for madonna .", "label": 1, "label_text": "negative"}
{"text": "but buying into sham truths and routine `` indie '' filmmaking , freundlich has made just another safe movie .", "label": 1, "label_text": "negative"}
{"text": "a clutchy , indulgent and pretentious travelogue and diatribe against ... well , just stuff .", "label": 1, "label_text": "negative"}
{"text": "the vampire thriller blade ii starts off as a wild hoot and then sucks the blood out of its fun -- toward the end , you can feel your veins cringing from the workout .", "label": 1, "label_text": "negative"}
{"text": "this horror-comedy does n't go for the usual obvious laughs at the expense of cheap-looking monsters -- unless you count elvira 's hooters .", "label": 2, "label_text": "neutral"}
{"text": "yes , you are , ben kingsley .", "label": 2, "label_text": "neutral"}
{"text": "what makes the movie a comedy is the way it avoids the more serious emotions involved .", "label": 3, "label_text": "positive"}
{"text": "it 's not horrible , just horribly mediocre .", "label": 0, "label_text": "very negative"}
{"text": "the title 's lameness should clue you in on how bad the movie is .", "label": 0, "label_text": "very negative"}
{"text": "a gimmick in search of a movie : how to get carvey into as many silly costumes and deliver as many silly voices as possible , plot mechanics be damned .", "label": 1, "label_text": "negative"}
{"text": "nothing about it fits .", "label": 1, "label_text": "negative"}
{"text": "the makers have forsaken the entertaining elements of the original and , instead , rehash old jokes and leave any life at the doorstep .", "label": 0, "label_text": "very negative"}
{"text": "ordinary melodrama that is heavy on religious symbols but wafer-thin on dramatic substance", "label": 0, "label_text": "very negative"}
{"text": "it 's a good film -- not a classic , but odd , entertaining and authentic .", "label": 4, "label_text": "very positive"}
{"text": "a bold and subversive film that cuts across the grain of what is popular and powerful in this high-tech age , speaking its truths with spellbinding imagery and the entrancing music of philip glass .", "label": 4, "label_text": "very positive"}
{"text": "it 's rather like a lifetime special -- pleasant , sweet and forgettable .", "label": 3, "label_text": "positive"}
{"text": "must-see viewing for anyone involved in the high-tech industry .", "label": 4, "label_text": "very positive"}
{"text": "does what a fine documentary does best : it extends a warm invitation into an unfamiliar world , then illuminates it fully and allows the larger implications of the journey to sink in unobtrusively .", "label": 4, "label_text": "very positive"}
{"text": "when the first few villians are introduced as `` spider '' and `` snake '' you know you 're in for a real winner , creativity at its peak .", "label": 1, "label_text": "negative"}
{"text": "this is n't a `` friday '' worth waiting for .", "label": 0, "label_text": "very negative"}
{"text": "maybe i found the proceedings a little bit too conventional .", "label": 1, "label_text": "negative"}
{"text": "even the unwatchable soapdish is more original .", "label": 0, "label_text": "very negative"}
{"text": "a wildly funny prison caper .", "label": 4, "label_text": "very positive"}
{"text": "it 's not exactly a gourmet meal but the fare is fair , even coming from the drive-thru .", "label": 3, "label_text": "positive"}
{"text": "obvious politics and rudimentary animation reduce the chances that the appeal of hey arnold !", "label": 1, "label_text": "negative"}
{"text": "nair stuffs the film with dancing , henna , ornamentation , and group song , but her narrative clich\u00e9s and telegraphed episodes smell of old soap opera .", "label": 1, "label_text": "negative"}
{"text": "unfortunately , the picture failed to capture me .", "label": 0, "label_text": "very negative"}
{"text": "its save-the-planet message clashes with its crass marketing .", "label": 1, "label_text": "negative"}
{"text": "when a film is created solely because it 's a marketable product , soulless and ugly movies like this are the result .", "label": 0, "label_text": "very negative"}
{"text": "often hilarious , well-shot and , importantly , entertaining , hell house is a fascinating document of an event that has to be seen to be believed .", "label": 4, "label_text": "very positive"}
{"text": "when perry fists a bull at the moore farm , it 's only a matter of time before he gets the upper hand in matters of the heart .", "label": 2, "label_text": "neutral"}
{"text": "there 's enough science to make it count as educational , and enough beauty to make it unforgettable .", "label": 3, "label_text": "positive"}
{"text": "it 's also heavy-handed and devotes too much time to bigoted views .", "label": 1, "label_text": "negative"}
{"text": "although very much like the first movie based on j.k. rowling 's phenomenal fantasy best sellers , this second go-round possesses a quite pleasing , headlong thrust and a likably delinquent attitude .", "label": 3, "label_text": "positive"}
{"text": "though it draws several decent laughs , it 's low-cal woody at best .", "label": 2, "label_text": "neutral"}
{"text": "merchant effectively translates naipaul 's lively mix of characters from the page to screen .", "label": 3, "label_text": "positive"}
{"text": "others may find it migraine-inducing , despite moore 's attempts at whimsy and spoon feeding .", "label": 0, "label_text": "very negative"}
{"text": "you 've seen them a million times .", "label": 1, "label_text": "negative"}
{"text": "the comic performances are all spot on , especially lee ross 's turn as ken .", "label": 4, "label_text": "very positive"}
{"text": "nothing plot-wise is worth e-mailing home about .", "label": 1, "label_text": "negative"}
{"text": "message movie or an action-packed submarine spectacular ?", "label": 3, "label_text": "positive"}
{"text": "disney 's live-action division has a history of releasing cinematic flotsam , but this is one occasion when they have unearthed a rare gem .", "label": 4, "label_text": "very positive"}
{"text": "first good , then bothersome .", "label": 1, "label_text": "negative"}
{"text": "to portray modern women the way director davis has done is just unthinkable .", "label": 2, "label_text": "neutral"}
{"text": "adam sandler is to gary cooper what a gnat is to a racehorse .", "label": 0, "label_text": "very negative"}
{"text": "manages to be original , even though it rips off many of its ideas .", "label": 2, "label_text": "neutral"}
{"text": "even by dumb action-movie standards , ballistic : ecks vs. sever is a dumb action movie .", "label": 0, "label_text": "very negative"}
{"text": "if no one singles out any of these performances as award-worthy , it 's only because we would expect nothing less from this bunch .", "label": 4, "label_text": "very positive"}
{"text": "... watching this film nearly provoked me to take my own life .", "label": 0, "label_text": "very negative"}
{"text": "human resources was a good , straightforward tale , but time out is better .", "label": 2, "label_text": "neutral"}
{"text": "a subtle variation on i spit on your grave in which our purported heroine pathologically avenges a hatred for men .", "label": 2, "label_text": "neutral"}
{"text": "but this time there 's some mold on the gold .", "label": 1, "label_text": "negative"}
{"text": "a model of what films like this should be like .", "label": 4, "label_text": "very positive"}
{"text": "a soggy , cliche-bound epic-horror yarn that ends up being even dumber than its title .", "label": 1, "label_text": "negative"}
{"text": "light , cute and forgettable .", "label": 2, "label_text": "neutral"}
{"text": "-lrb- t -rrb- hose same extremes prevent us from taking its message seriously , and the stepford wives mentality does n't work in a modern context .", "label": 1, "label_text": "negative"}
{"text": "a restrained ribisi convinces as an italian , though if ever a movie needed one of the actor 's whiny jags to pump it up , this has to be among the rare ones .", "label": 2, "label_text": "neutral"}
{"text": "immediately .", "label": 2, "label_text": "neutral"}
{"text": "melanie eventually slugs the yankee .", "label": 2, "label_text": "neutral"}
{"text": "a movie for 11-year-old boys with sports dreams of their own and the preteen girls who worship lil ' bow wow .", "label": 3, "label_text": "positive"}
{"text": "aside from being the funniest movie of the year , simone , andrew niccol 's brilliant anti-hollywood satire , has a wickedly eccentric enchantment to it .", "label": 4, "label_text": "very positive"}
{"text": "a fast-moving and remarkable film that appears destined to become a landmark in japanese animation .", "label": 4, "label_text": "very positive"}
{"text": "if the ' 70 's were your idea of a good time at the movies , this will make you very happy .", "label": 2, "label_text": "neutral"}
{"text": "a truly moving experience , and a perfect example of how art -- when done right -- can help heal , clarify , and comfort .", "label": 4, "label_text": "very positive"}
{"text": "the hours is what movies are supposed to be ...", "label": 4, "label_text": "very positive"}
{"text": "just another fish-out-of-water story that barely stays afloat .", "label": 0, "label_text": "very negative"}
{"text": "when it really counts ... bloody sunday connects on a visceral level that transcends language .", "label": 3, "label_text": "positive"}
{"text": "for all of the contemporary post-colonialist consciousness that kapur tries to bring to the four feathers , the oddest thing about the movie is how it winds up affirming the same damn moldy values the material has always held dear .", "label": 2, "label_text": "neutral"}
{"text": "... with the candy-like taste of it fading faster than 25-cent bubble gum , i realized this is a throwaway movie that wo n't stand the test of time .", "label": 0, "label_text": "very negative"}
{"text": "a remarkable 179-minute meditation on the nature of revolution .", "label": 4, "label_text": "very positive"}
{"text": "nothing more than a mediocre trifle .", "label": 0, "label_text": "very negative"}
{"text": "full of profound , real-life moments that anyone can relate to , it deserves a wide audience .", "label": 4, "label_text": "very positive"}
{"text": "this is a good movie in spurts , but when it does n't work , it 's at important times .", "label": 2, "label_text": "neutral"}
{"text": "you would be better off investing in the worthy emi recording that serves as the soundtrack , or the home video of the 1992 malfitano-domingo production .", "label": 1, "label_text": "negative"}
{"text": "equal parts bodice-ripper and plodding costume drama .", "label": 2, "label_text": "neutral"}
{"text": "johnson has , in his first film , set himself a task he is not nearly up to .", "label": 2, "label_text": "neutral"}
{"text": "not as distinctive or even as humorous as its needs to be to stand out , but it has clearly been made with affection and care .", "label": 2, "label_text": "neutral"}
{"text": "audiences can be expected to suspend their disbelief only so far -- and that does not include the 5 o'clock shadow on the tall wooden kid as he skips off to school .", "label": 0, "label_text": "very negative"}
{"text": "a perverse little truffle , dainty psychological terror on the outside with a creamy filling of familial jealousy and unrepentant domestic psychopathy .", "label": 3, "label_text": "positive"}
{"text": "a whimsical if predictable time-travel fable marred by a willful single-mindedness .", "label": 2, "label_text": "neutral"}
{"text": "as a randy film about sexy people in gorgeous places being pushed and pulled -lrb- literally and figuratively -rrb- by desire ... -lrb- sex and luc\u00eda -rrb- makes for an arousing good time .", "label": 3, "label_text": "positive"}
{"text": "a work of intricate elegance , literary lyricism and profound common sense .", "label": 3, "label_text": "positive"}
{"text": "solid , lump-in-the-throat family entertainment that derives its power by sticking to the facts .", "label": 3, "label_text": "positive"}
{"text": "remains a solid , if somewhat heavy-handed , account of the near-disaster ... done up by howard with a steady , if not very imaginative , hand .", "label": 2, "label_text": "neutral"}
{"text": "for all its serious sense of purpose ... -lrb- it -rrb- finds a way to lay bare the tragedies of its setting with a good deal of warmth and humor .", "label": 3, "label_text": "positive"}
{"text": "far from perfect , but its heart is in the right place ... innocent and well-meaning .", "label": 3, "label_text": "positive"}
{"text": "despite its flaws , secretary stays in your head and makes you question your own firmly held positions .", "label": 3, "label_text": "positive"}
{"text": "the film hinges on its performances , and both leads are up to the task .", "label": 3, "label_text": "positive"}
{"text": "the irwins emerge unscathed , but the fictional footage is unconvincing and criminally badly acted .", "label": 0, "label_text": "very negative"}
{"text": "it helps that the central performers are experienced actors , and that they know their roles so well .", "label": 3, "label_text": "positive"}
{"text": "one of -lrb- herzog 's -rrb- least inspired works .", "label": 2, "label_text": "neutral"}
{"text": "the title trapped turns out to be a pretty fair description of how you feel while you 're watching this ultra-manipulative thriller .", "label": 1, "label_text": "negative"}
{"text": "the thriller side of this movie is falling flat , as the stalker does n't do much stalking , and no cop or lawyer grasps the concept of actually investigating the case .", "label": 1, "label_text": "negative"}
{"text": "as with too many studio pics , plot mechanics get in the way of what should be the lighter-than-air adventure .", "label": 0, "label_text": "very negative"}
{"text": "it 's an awfully derivative story .", "label": 0, "label_text": "very negative"}
{"text": "now it 's a bad , embarrassing movie .", "label": 0, "label_text": "very negative"}
{"text": "fails to bring as much to the table .", "label": 1, "label_text": "negative"}
{"text": "sturdy , entertaining period drama ... both caine and fraser have their moments .", "label": 3, "label_text": "positive"}
{"text": "focuses on joan 's raging hormones and sledgehammers the audience with spanish inquisitions about her `` madness '' so much that i became mad that i wasted 123 minutes and $ 9.50 on this 21st century torture device .", "label": 0, "label_text": "very negative"}
{"text": "there are moments in this account of the life of artist frida kahlo that are among cinema 's finest this year .", "label": 4, "label_text": "very positive"}
{"text": "dark , resonant , inventively detailed and packed with fleet turns of plot and a feast of visual amazement .", "label": 4, "label_text": "very positive"}
{"text": "narc may not get an ` a ' for originality , but it wears its b-movie heritage like a badge of honor .", "label": 3, "label_text": "positive"}
{"text": "the story may not be new , but australian director john polson , making his american feature debut , jazzes it up adroitly .", "label": 4, "label_text": "very positive"}
{"text": "i admired it , particularly that unexpected downer of an ending .", "label": 3, "label_text": "positive"}
{"text": "a tv episode inflated past its natural length .", "label": 1, "label_text": "negative"}
{"text": "zany , exuberantly irreverent animated space adventure .", "label": 3, "label_text": "positive"}
{"text": "the creaking , rusty ship makes a fine backdrop , but the ghosts ' haunting is routine .", "label": 1, "label_text": "negative"}
{"text": "it 's not so much enjoyable to watch as it is enlightening to listen to new sides of a previous reality , and to visit with some of the people who were able to make an impact in the theater world .", "label": 3, "label_text": "positive"}
{"text": "celebrated at sundance , this slight comedy of manners has winning performances and a glossy , glib charm that 's hard to beat .", "label": 4, "label_text": "very positive"}
{"text": "-lrb- davis -rrb- has a bright , chipper style that keeps things moving , while never quite managing to connect her wish-fulfilling characters to the human race .", "label": 3, "label_text": "positive"}
{"text": "enough trivializes an important crisis , reduces it to an almost comic embarrassment .", "label": 0, "label_text": "very negative"}
{"text": "by taking entertainment tonight subject matter and giving it humor and poignancy , auto focus becomes both gut-bustingly funny and crushingly depressing .", "label": 2, "label_text": "neutral"}
{"text": "the film is an enjoyable family film -- pretty much aimed at any youngster who loves horses .", "label": 3, "label_text": "positive"}
{"text": "watching trouble every day , at least if you do n't know what 's coming , is like biting into what looks like a juicy , delicious plum on a hot summer day and coming away with your mouth full of rotten pulp and living worms .", "label": 1, "label_text": "negative"}
{"text": "a journey that 's too random and inconclusive to be compelling , but which hoffman 's brilliance almost makes worth taking .", "label": 2, "label_text": "neutral"}
{"text": "rarely do films come along that are as intelligent , exuberant , and moving as monsoon wedding .", "label": 4, "label_text": "very positive"}
{"text": "the laser-projected paintings provide a spell-casting beauty , while russell and dreyfus are a romantic pairing of hearts , preciously exposed as history corners them .", "label": 3, "label_text": "positive"}
{"text": "what happens to john q ?", "label": 2, "label_text": "neutral"}
{"text": "there are a few laughs and clever sight gags scattered about , but not enough to make this anything more than another big-budget bust .", "label": 1, "label_text": "negative"}
{"text": "a thoughtful look at a painful incident that made headlines in 1995 .", "label": 3, "label_text": "positive"}
{"text": "an intermittently pleasing but mostly routine effort .", "label": 1, "label_text": "negative"}
{"text": "the film has a few cute ideas and several modest chuckles but it is n't exactly kiddie-friendly ... alas , santa is more ho-hum than ho-ho-ho and the snowman -lrb- who never gets to play that flute -rrb- has all the charm of a meltdown .", "label": 1, "label_text": "negative"}
{"text": "marisa tomei is good , but just a kiss is just a mess .", "label": 0, "label_text": "very negative"}
{"text": "as teen movies go , `` orange county '' is a refreshing change", "label": 3, "label_text": "positive"}
{"text": "there 's not much going on in this movie unless you simply decide to buy into the notion that something inexplicably strange once happened in point pleasant .", "label": 2, "label_text": "neutral"}
{"text": "attal mixes comedy with a serious exploration of ego and jealousy within a seemingly serene marriage .", "label": 3, "label_text": "positive"}
{"text": "with a story inspired by the tumultuous surroundings of los angeles , where feelings of marginalization loom for every dreamer with a burst bubble , the dogwalker has a few characters and ideas , but it never manages to put them on the same path .", "label": 1, "label_text": "negative"}
{"text": "a mostly tired retread of several other mob tales .", "label": 1, "label_text": "negative"}
{"text": "flaunts its quirky excesses like a new year 's eve drunk sporting a paper party hat .", "label": 1, "label_text": "negative"}
{"text": "lame , haphazard teen comedy .", "label": 0, "label_text": "very negative"}
{"text": "somewhat blurred , but kinnear 's performance is razor sharp .", "label": 4, "label_text": "very positive"}
{"text": "... fifty minutes of tedious adolescent melodramatics followed by thirty-five minutes of inflated nonsense .", "label": 1, "label_text": "negative"}
{"text": "no number of fantastic sets , extras , costumes and spectacular locales can disguise the emptiness at the center of the story .", "label": 1, "label_text": "negative"}
{"text": "the cumulative effect of the relentless horror on parade numbs the movie 's power as a work of drama .", "label": 2, "label_text": "neutral"}
{"text": "just pound away .", "label": 2, "label_text": "neutral"}
{"text": "a slick , skillful little horror film .", "label": 3, "label_text": "positive"}
{"text": "there are as many misses as hits , but ultimately , it finds humor in the foibles of human behavior , and it 's a welcome return to the roots of a genre that should depend on surprises .", "label": 3, "label_text": "positive"}
{"text": "more a load of enjoyable , conan-esque claptrap than the punishing , special-effects soul assaults the mummy pictures represent .", "label": 3, "label_text": "positive"}
{"text": "... does such a fine job of engulfing you in its world and allying you with its characters ' choices , good and ill , that its shortcomings are remembered only as an afterthought .", "label": 2, "label_text": "neutral"}
{"text": "on the surface , it 's a lovers-on-the-run crime flick , but it has a lot in common with piesiewicz 's and kieslowski 's earlier work , films like the double life of veronique .", "label": 3, "label_text": "positive"}
{"text": "in the end , punch-drunk love is one of those films that i wanted to like much more than i actually did .", "label": 1, "label_text": "negative"}
{"text": "it helps that lil bow wow ... tones down his pint-sized gangsta act to play someone who resembles a real kid .", "label": 3, "label_text": "positive"}
{"text": "finds a way to tell a simple story , perhaps the simplest story of all , in a way that seems compelling and even original .", "label": 4, "label_text": "very positive"}
{"text": "most of the supporting characters in eastwood films are weak , as are most of the subplots .", "label": 0, "label_text": "very negative"}
{"text": "began life as a computer game , then morphed into a movie -- a bad one , of course .", "label": 0, "label_text": "very negative"}
{"text": "it 's a beautifully accomplished lyrical meditation on a bunch of despondent and vulnerable characters living in the renown chelsea hotel ...", "label": 4, "label_text": "very positive"}
{"text": "parker probably thinks he 's shaking up a classic the way kenneth branagh and baz luhrmann have , but this half-hearted messing-about just makes us miss wilde 's still-contemporary play .", "label": 2, "label_text": "neutral"}
{"text": "much of what is meant to be ` inspirational ' and ` uplifting ' is simply distasteful to audiences not already sharing -lrb- the movie 's -rrb- mindset .", "label": 0, "label_text": "very negative"}
{"text": "but based on cq , i 'll certainly be keeping an eye out for his next project .", "label": 3, "label_text": "positive"}
{"text": "disturbing and brilliant documentary .", "label": 4, "label_text": "very positive"}
{"text": "chaotic , self-indulgent and remarkably ugly to look at , it 's ... like a series of pretentiously awful student films strung together into one feature-length horror .", "label": 1, "label_text": "negative"}
{"text": "windtalkers celebrates the human spirit and packs an emotional wallop .", "label": 4, "label_text": "very positive"}
{"text": "what it lacks in originality it makes up for in intelligence and b-grade stylishness .", "label": 3, "label_text": "positive"}
{"text": "to say analyze that is de niro 's best film since meet the parents sums up the sad state of his recent career .", "label": 2, "label_text": "neutral"}
{"text": "an exciting and involving rock music doc , a smart and satisfying look inside that tumultuous world .", "label": 4, "label_text": "very positive"}
{"text": "the worst kind of independent ; the one where actors play dress down hicks and ponderously mope around trying to strike lightning as captured by their 1970s predecessors", "label": 2, "label_text": "neutral"}
{"text": "the lack of pace kills it , although , in a movie about cancer , this might be apt .", "label": 1, "label_text": "negative"}
{"text": "this film is full of rabbits .", "label": 2, "label_text": "neutral"}
{"text": "alas , it 's neither .", "label": 1, "label_text": "negative"}
{"text": "... this movie has a glossy coat of action movie excess while remaining heartless at its core .", "label": 1, "label_text": "negative"}
{"text": "men in black ii has sequel-itis something fierce .", "label": 1, "label_text": "negative"}
{"text": "not too far below the gloss you can still feel director denis villeneuve 's beating heart and the fondness he has for his characters .", "label": 3, "label_text": "positive"}
{"text": "it 's astonishing .", "label": 3, "label_text": "positive"}
{"text": "a film that takes you inside the rhythms of its subject : you experience it as you watch .", "label": 3, "label_text": "positive"}
{"text": "a resonant tale of racism , revenge and retribution .", "label": 3, "label_text": "positive"}
{"text": "a mostly intelligent , engrossing and psychologically resonant suspenser .", "label": 3, "label_text": "positive"}
{"text": "between bedroom scenes , viewers may find themselves wishing they could roll over and take a nap .", "label": 1, "label_text": "negative"}
{"text": "the central story lacks punch .", "label": 1, "label_text": "negative"}
{"text": "not every animated film from disney will become a classic , but forgive me if i 've come to expect more from this studio than some 79-minute after-school `` cartoon '' .", "label": 1, "label_text": "negative"}
{"text": "hmm .", "label": 2, "label_text": "neutral"}
{"text": "a didactic and dull documentary glorifying software anarchy .", "label": 0, "label_text": "very negative"}
{"text": "a well-made thriller with a certain level of intelligence and non-reactionary morality .", "label": 4, "label_text": "very positive"}
{"text": "if you 're like me , a sucker for a good old fashion romance and someone who shamelessly loves to eat , then mostly martha offers all the perfect ingredients to more than satisfy your appetite .", "label": 4, "label_text": "very positive"}
{"text": "all in all , there 's only one thing to root for : expulsion for everyone .", "label": 1, "label_text": "negative"}
{"text": "it 's never a good sign when a film 's star spends the entirety of the film in a coma .", "label": 0, "label_text": "very negative"}
{"text": "we need -lrb- moore 's -rrb- noisy , cocky energy , his passion and class consciousness ; we need his shticks , we need his stones .", "label": 3, "label_text": "positive"}
{"text": "roman coppola may never become the filmmaker his dad was , but heck -- few filmmakers will .", "label": 3, "label_text": "positive"}
{"text": "gets under the skin of a man who has just lost his wife .", "label": 3, "label_text": "positive"}
{"text": "national lampoon 's van wilder could be the worst thing to come out of national lampoon since class reunion", "label": 0, "label_text": "very negative"}
{"text": "the acting by the over-25s lacks spark , with csokas particularly unconnected .", "label": 1, "label_text": "negative"}
{"text": "i wonder what the reaction of israelis will be to this supposedly evenhanded presentation .", "label": 2, "label_text": "neutral"}
{"text": "over-the-top and a bit ostentatious , this is a movie that 's got oodles of style and substance .", "label": 2, "label_text": "neutral"}
{"text": "it has a subtle way of getting under your skin and sticking with you long after it 's over .", "label": 2, "label_text": "neutral"}
{"text": "possession is elizabeth barrett browning meets nancy drew , and it 's directed by ... neil labute .", "label": 2, "label_text": "neutral"}
{"text": "-lrb- broomfield -rrb- uncovers a story powerful enough to leave the screen sizzling with intrigue .", "label": 4, "label_text": "very positive"}
{"text": "it 's the kind of pigeonhole-resisting romp that hollywood too rarely provides .", "label": 3, "label_text": "positive"}
{"text": "has a plot full of twists upon knots ... and a nonstop parade of mock-tarantino scuzbag types that starts out clever but veers into overkill .", "label": 1, "label_text": "negative"}
{"text": "there 's nothing provocative about this film save for the ways in which it studiously avoids provoking thought .", "label": 1, "label_text": "negative"}
{"text": "this boisterous comedy serves up a cruel reminder of the fate of hundreds of thousands of chinese , one which can only qualify as a terrible tragedy .", "label": 2, "label_text": "neutral"}
{"text": "a gentle blend of present day testimonials , surviving footage of burstein and his family performing , historical archives , and telling stills .", "label": 3, "label_text": "positive"}
{"text": "-lrb- it 's -rrb- a prison soccer movie starring charismatic tough guy vinnie jones , but it had too much spitting for me to enjoy .", "label": 1, "label_text": "negative"}
{"text": "there are slow and repetitive parts , but it has just enough spice to keep it interesting .", "label": 3, "label_text": "positive"}
{"text": "rambles on in a disjointed , substandard fashion from one poorly executed action sequence to the next .", "label": 0, "label_text": "very negative"}
{"text": "if this is satire , it 's the smug and self-congratulatory kind that lets the audience completely off the hook .", "label": 1, "label_text": "negative"}
{"text": "here , adrian lyne comes as close to profundity as he is likely to get .", "label": 3, "label_text": "positive"}
{"text": "jagger the actor is someone you want to see again .", "label": 3, "label_text": "positive"}
{"text": "the level of maturity displayed by this 33-year-old first-time feature director is astonishing , considering her inexperience and her subject matter .", "label": 4, "label_text": "very positive"}
{"text": "murder by numbers is like a couple of mediocre tv-movie - of-the-week films clumsily stuck together .", "label": 0, "label_text": "very negative"}
{"text": "but in imax 3-d , the clich\u00e9s disappear into the vertiginous perspectives opened up by the photography .", "label": 3, "label_text": "positive"}
{"text": "there 's more scatological action in 8 crazy nights than a proctologist is apt to encounter in an entire career .", "label": 1, "label_text": "negative"}
{"text": "the two leads chomp considerably more scenery with their acting than fire-breathing monsters barbecue with their breath ...", "label": 1, "label_text": "negative"}
{"text": "... a roller-coaster ride of a movie", "label": 4, "label_text": "very positive"}
{"text": "just like hearst 's enormous yacht , it 's slow and unwieldy and takes a long time to reach its destination .", "label": 0, "label_text": "very negative"}
{"text": "tsai ming-liang has taken his trademark style and refined it to a crystalline point .", "label": 3, "label_text": "positive"}
{"text": "god help the poor woman if attal is this insecure in real life : his fictional yvan 's neuroses are aggravating enough to exhaust the patience of even the most understanding spouse .", "label": 1, "label_text": "negative"}
{"text": "the film is surprisingly well-directed by brett ratner , who keeps things moving well -- at least until the problematic third act .", "label": 3, "label_text": "positive"}
{"text": "the story feels more like a serious read , filled with heavy doses of always enticing sayles dialogue .", "label": 3, "label_text": "positive"}
{"text": "the rest of the plot is impossible to explain without blowing whatever tension there is , although it 's more comedy than suspense de palma creates .", "label": 2, "label_text": "neutral"}
{"text": "the hours makes you examine your own life in much the same way its characters do , and the experience is profound .", "label": 3, "label_text": "positive"}
{"text": "hugh grant and sandra bullock are two such likeable actors .", "label": 4, "label_text": "very positive"}
{"text": "in its ragged , cheap and unassuming way , the movie works .", "label": 3, "label_text": "positive"}
{"text": "when not obscured by the booming bass-heavy soundtrack , the conversation presents the kind of linguistic fumbling not heard since macy gray 's game of chinese whispers with mr bean .", "label": 2, "label_text": "neutral"}
{"text": "not always too whimsical for its own good -lrb- but enough to do harm -rrb- , this strange hybrid of crime thriller , quirky character study , third-rate romance and female empowerment fantasy never really finds the tonal or thematic glue it needs .", "label": 2, "label_text": "neutral"}
{"text": "well before it 's over , beijing bicycle begins spinning its wheels .", "label": 2, "label_text": "neutral"}
{"text": "while the film misfires at every level , the biggest downside is the paucity of laughter in what 's supposed to be a comedy .", "label": 0, "label_text": "very negative"}
{"text": "i love the way that it took chances and really asks you to take these great leaps of faith and pays off .", "label": 4, "label_text": "very positive"}
{"text": "lacks heart , depth and , most of all , purpose .", "label": 0, "label_text": "very negative"}
{"text": "oedekerk wrote patch adams , for which he should not be forgiven .", "label": 0, "label_text": "very negative"}
{"text": "with a story as bizarre and mysterious as this , you do n't want to be worrying about whether the ineffectual broomfield is going to have the courage to knock on that door .", "label": 1, "label_text": "negative"}
{"text": "marries the amateurishness of the blair witch project with the illogic of series 7 : the contenders to create a completely crass and forgettable movie .", "label": 1, "label_text": "negative"}
{"text": "the film 's implicit premise is that the faith of the tonga people is in every way inferior to that of john .", "label": 2, "label_text": "neutral"}
{"text": "the movie 's eventual success should be credited to dennis quaid , in fighting trim shape as an athlete as well as an actor", "label": 3, "label_text": "positive"}
{"text": "the actors do n't inhabit their roles -- they 're trapped by them , forced to change behavior in bizarre unjustified fashion and spout dialog that consists mostly of platitudes .", "label": 0, "label_text": "very negative"}
{"text": "strong setup and ambitious goals fade as the film descends into unsophisticated scare tactics and b-film thuggery .", "label": 1, "label_text": "negative"}
{"text": "vile and tacky are the two best adjectives to describe ghost ship .", "label": 0, "label_text": "very negative"}
{"text": "bow 's best moments are when he 's getting busy on the basketball court because that 's when he really scores .", "label": 4, "label_text": "very positive"}
{"text": "a movie that tries to fuse the two ` woods ' but winds up a bolly-holly masala mess .", "label": 1, "label_text": "negative"}
{"text": "but that 's just the problem with it - the director has n't added enough of his own ingredients .", "label": 1, "label_text": "negative"}
{"text": "who knows what exactly godard is on about in this film , but his words and images do n't have to add up to mesmerize you .", "label": 3, "label_text": "positive"}
{"text": "it becomes gimmicky instead of compelling .", "label": 1, "label_text": "negative"}
{"text": "sets up a nice concept for its fiftysomething leading ladies , but fails loudly in execution .", "label": 1, "label_text": "negative"}
{"text": "undone by its overly complicated and derivative screenplay , the glacier-paced direction and the stereotypical characters .", "label": 0, "label_text": "very negative"}
{"text": "some , like ballistic , arrive stillborn ... looking like the beaten , well-worn video box cover of seven years into the future .", "label": 0, "label_text": "very negative"}
{"text": "the sort of movie that gives tastelessness a bad rap .", "label": 0, "label_text": "very negative"}
{"text": "this time out , -lrb- sade -rrb- is an unsettlingly familiar figure -- in turns loyal and deceitful , responsible and reckless , idealistically selfless and coldly self-interested .", "label": 1, "label_text": "negative"}
{"text": "a pleasant romantic comedy .", "label": 3, "label_text": "positive"}
{"text": "the director 's twitchy sketchbook style and adroit perspective shifts grow wearisome amid leaden pacing and indifferent craftsmanship -lrb- most notably wretched sound design -rrb- .", "label": 1, "label_text": "negative"}
{"text": "must be seen to be believed .", "label": 3, "label_text": "positive"}
{"text": "... a poignant and powerful narrative that reveals that reading writing and arithmetic are not the only subjects to learn in life .", "label": 3, "label_text": "positive"}
{"text": "this is a film brimming with detail and nuance and one that speaks volumes about the ability of the human spirit to find solace in events that could easily crush it forever .", "label": 3, "label_text": "positive"}
{"text": "birot is a competent enough filmmaker , but her story has nothing fresh or very exciting about it .", "label": 1, "label_text": "negative"}
{"text": "it 's a flashy , star-splashed reduction .", "label": 2, "label_text": "neutral"}
{"text": "it 's a minor comedy that tries to balance sweetness with coarseness , while it paints a sad picture of the singles scene .", "label": 3, "label_text": "positive"}
{"text": "it delivers some chills and sustained unease , but flounders in its quest for deeper meaning .", "label": 1, "label_text": "negative"}
{"text": "shot perhaps ` artistically ' with handheld cameras and apparently no movie lights by joaquin baca-asay , the low-budget production swings annoyingly between vertigo and opacity .", "label": 1, "label_text": "negative"}
{"text": "it 's painful .", "label": 0, "label_text": "very negative"}
{"text": "chalk it up to my adoration for both de niro and murphy , but i had a pretty good time with this movie - despite its myriad flaws .", "label": 2, "label_text": "neutral"}
{"text": "the story is less vibrant , the jokes are a little lukewarm , but will anyone really care ?", "label": 2, "label_text": "neutral"}
{"text": "is office work really as alienating as ` bartleby ' so effectively makes it ?", "label": 2, "label_text": "neutral"}
{"text": "a simple , sometimes maddeningly slow film that has just enough charm and good acting to make it interesting , but is ultimately pulled under by the pacing and lack of creativity within .", "label": 1, "label_text": "negative"}
{"text": "as blunt as it is in depicting child abuse , el bola is a movie steeped in an ambiguity that lends its conflicts a symbolic resonance .", "label": 3, "label_text": "positive"}
{"text": "morton is , as usual , brilliant .", "label": 4, "label_text": "very positive"}
{"text": "the picture is a primer on what happens when lack of know-how mixes with lack of give-a-damn .", "label": 1, "label_text": "negative"}
{"text": "... a weak , manipulative , pencil-thin story that is miraculously able to entertain anyway .", "label": 1, "label_text": "negative"}
{"text": "what could have become just another cautionary fable is allowed to play out as a clever , charming tale -- as pleasantly in its own way as its self-dramatizing characters .", "label": 3, "label_text": "positive"}
{"text": "culkin , who 's in virtually every scene , shines as a young man who uses sarcastic lies like a shield .", "label": 3, "label_text": "positive"}
{"text": "for anyone who remembers the '60s or is interested in one man 's response to stroke , ram dass : fierce grace is worth seeking out .", "label": 4, "label_text": "very positive"}
{"text": "falters when it takes itself too seriously and when it depends too heavily on its otherwise talented cast to clown in situations that are n't funny .", "label": 1, "label_text": "negative"}
{"text": "it wo n't be long before you 'll spy i spy at a video store near you .", "label": 1, "label_text": "negative"}
{"text": "oh , it 's extreme , all right .", "label": 2, "label_text": "neutral"}
{"text": "an engaging overview of johnson 's eccentric career .", "label": 3, "label_text": "positive"}
{"text": "proof that a thriller can be sleekly shot , expertly cast , paced with crisp professionalism ... and still be a letdown if its twists and turns hold no more surprise than yesterday 's weather report .", "label": 1, "label_text": "negative"}
{"text": "that is essentially what 's missing from blackboards -- the sense of something bigger , some ultimate point .", "label": 2, "label_text": "neutral"}
{"text": "the movie stays afloat thanks to its hallucinatory production design .", "label": 3, "label_text": "positive"}
{"text": "this goofy gangster yarn never really elevates itself from being yet another earnestly generic crime-busting comic vehicle -- a well-intentioned remake that shows some spunk and promise but fails to register as anything distinctive or daring", "label": 1, "label_text": "negative"}
{"text": "sorry , charlie", "label": 1, "label_text": "negative"}
{"text": "it 's a hoot and a half , and a great way for the american people to see what a candidate is like when he 's not giving the same 15-cent stump speech .", "label": 3, "label_text": "positive"}
{"text": "in scope , ambition and accomplishment , children of the century ... takes kurys ' career to a whole new level .", "label": 4, "label_text": "very positive"}
{"text": "the sad thing about knockaround guys is its lame aspiration for grasping the coolness vibes when in fact the film is n't as flippant or slick as it thinks it is .", "label": 1, "label_text": "negative"}
{"text": "the more kevin costner rests on his pretty-boy laurels , the public is , regrettably , going to have tepid films like dragonfly tossed at them .", "label": 1, "label_text": "negative"}
{"text": "... -lrb- a -rrb- strained comedy that jettisons all opportunities for rock to make his mark by serving up the usual chaotic nonsense .", "label": 1, "label_text": "negative"}
{"text": "blessed with immense physical prowess he may well be , but ahola is simply not an actor .", "label": 1, "label_text": "negative"}
{"text": "another big , dumb action movie in the vein of xxx , the transporter is riddled with plot holes big enough for its titular hero to drive his sleek black bmw through .", "label": 1, "label_text": "negative"}
{"text": "nothing denis has made before , like beau travil and nenette et boni , could prepare us for this gory , perverted , sex-soaked riff on the cannibal genre .", "label": 1, "label_text": "negative"}
{"text": "led by griffin 's smartly nuanced performance and enthusiasm , the cast has a lot of fun with the material .", "label": 3, "label_text": "positive"}
{"text": "it 's frustrating to see these guys -- who are obviously pretty clever -- waste their talent on parodies of things they probably thought were funniest when they were high .", "label": 1, "label_text": "negative"}
{"text": "i watched the brainless insanity of no such thing with mounting disbelief .", "label": 0, "label_text": "very negative"}
{"text": "with recent tensions rekindled by the kathleen soliah trial and the upcoming trial of sla members emily and william harris , not to mention sept. 11 , its difficult these days to appreciate fire 's bright side .", "label": 2, "label_text": "neutral"}
{"text": "the angst-ridden , affluent slacker characters are more grating than engaging .", "label": 0, "label_text": "very negative"}
{"text": "the film goes from being an unusual sci-fi character study to a chase flick that detracts from its ending .", "label": 2, "label_text": "neutral"}
{"text": "girls gone wild and gone civil again", "label": 2, "label_text": "neutral"}
{"text": "but what about the countless other people who 'd merely like to watch a solid tale about a universally interesting soul ?", "label": 2, "label_text": "neutral"}
{"text": "he just wants them to be part of the action , the wallpaper of his chosen reality .", "label": 3, "label_text": "positive"}
{"text": "the movie 's ripe , enrapturing beauty will tempt those willing to probe its inscrutable mysteries .", "label": 3, "label_text": "positive"}
{"text": "like so many other allegedly scary movies , it gets so tangled up in the twist that it chokes the energy right out of the very audience it seeks to frighten .", "label": 0, "label_text": "very negative"}
{"text": "is n't it great ?", "label": 3, "label_text": "positive"}
{"text": "enormously likable , partly because it is aware of its own grasp of the absurd .", "label": 3, "label_text": "positive"}
{"text": "this is as powerful a set of evidence as you 'll ever find of why art matters , and how it can resonate far beyond museum walls and through to the most painfully marginal lives .", "label": 4, "label_text": "very positive"}
{"text": "guillen rarely gets beneath the surface of things .", "label": 1, "label_text": "negative"}
{"text": "the film is exhilarating to watch because sandler , liberated from the constraints of formula , reveals unexpected depths as an actor .", "label": 4, "label_text": "very positive"}
{"text": "ranging from funny to shattering and featuring some of the year 's best acting , personal velocity gathers plenty of dramatic momentum .", "label": 4, "label_text": "very positive"}
{"text": "the film is faithful to what one presumes are the book 's twin premises -- that we become who we are on the backs of our parents , but we have no idea who they were at our age ; and that time is a fleeting and precious commodity no matter how old you are .", "label": 3, "label_text": "positive"}
{"text": "some decent actors inflict big damage upon their reputations .", "label": 1, "label_text": "negative"}
{"text": "part comedy , part drama , the movie winds up accomplishing neither in full , and leaves us feeling touched and amused by several moments and ideas , but nevertheless dissatisfied with the movie as a whole .", "label": 2, "label_text": "neutral"}
{"text": "human nature talks the talk , but it fails to walk the silly walk that distinguishes the merely quirky from the surreal .", "label": 1, "label_text": "negative"}
{"text": "does n't amount to much of anything .", "label": 1, "label_text": "negative"}
{"text": "huppert gives erika a persona that is so intriguing that you find yourself staring hypnotically at her , trying to understand her and wondering if she 'll crack .", "label": 4, "label_text": "very positive"}
{"text": "an exceedingly clever piece of cinema .", "label": 4, "label_text": "very positive"}
{"text": "lead provocatuers testud and parmentier give superlative performances", "label": 4, "label_text": "very positive"}
{"text": "apallingly absurd ... the chemistry or lack thereof between newton and wahlberg could turn an imax theater into a 9 '' black and white portable tv .", "label": 0, "label_text": "very negative"}
{"text": "between the drama of cube ?", "label": 2, "label_text": "neutral"}
{"text": "while the glass slipper does n't quite fit , pumpkin is definitely a unique modern fairytale .", "label": 2, "label_text": "neutral"}
{"text": "meandering , sub-aquatic mess : it 's so bad it 's good , but only if you slide in on a freebie .", "label": 0, "label_text": "very negative"}
{"text": "rather quickly , the film falls into a soothing formula of brotherly conflict and reconciliation .", "label": 3, "label_text": "positive"}
{"text": "when the painted backdrops in a movie are more alive than its characters , you know you 're in trouble .", "label": 1, "label_text": "negative"}
{"text": "this overproduced and generally disappointing effort is n't likely to rouse the rush hour crowd .", "label": 0, "label_text": "very negative"}
{"text": "having never been a huge fan of dickens ' 800-page novel , it surprised me how much pleasure i had watching mcgrath 's version .", "label": 4, "label_text": "very positive"}
{"text": "it 's fun , but the code-talk will fly right over everyone 's head", "label": 2, "label_text": "neutral"}
{"text": "the noble tradition of men in drag hits an all-time low in sorority boys , whose makers apparently believe that women 's clothing can cover up any deficiency in acting , writing or direction .", "label": 1, "label_text": "negative"}
{"text": "if you collected all the moments of coherent dialogue , they still would n't add up to the time required to boil a four - minute egg .", "label": 1, "label_text": "negative"}
{"text": "i 've heard that the fans of the first men in black have come away hating the second one .", "label": 2, "label_text": "neutral"}
{"text": "the problem with this film is that it 's forced to make its characters idiots in order to advance the plot .", "label": 1, "label_text": "negative"}
{"text": "it 's disappointing when filmmakers throw a few big-name actors and cameos at a hokey script .", "label": 1, "label_text": "negative"}
{"text": "the story is naturally poignant , but first-time screenwriter paul pender overloads it with sugary bits of business .", "label": 1, "label_text": "negative"}
{"text": "so lazy and slipshod it confuses the mere flashing of kinky soft-core imagery with naughty fun .", "label": 1, "label_text": "negative"}
{"text": "this dramatically shaky contest of wills only reiterates the old hollywood saw : evil is interesting and good is boring .", "label": 2, "label_text": "neutral"}
{"text": "a love for films shines through each frame and the era is recreated with obvious affection , scored to perfection with some tasty boogaloo beats .", "label": 4, "label_text": "very positive"}
{"text": "i tried to read the time on my watch .", "label": 1, "label_text": "negative"}
{"text": "writer\\/director john mckay ignites some charming chemistry between kate and jed but , when he veers into sodden melodrama , punctuated by violins , it 's disastrous and kate 's jealous female friends become downright despicable .", "label": 1, "label_text": "negative"}
{"text": "cry havoc and let slip the dogs of cheese , indeed .", "label": 2, "label_text": "neutral"}
{"text": "the movie takes itself too seriously and , as a result , it makes for only intermittent fun .", "label": 1, "label_text": "negative"}
{"text": "i like frank the pug , though .", "label": 3, "label_text": "positive"}
{"text": "an overstuffed compendium of teen-catholic-movie dogma .", "label": 1, "label_text": "negative"}
{"text": "largely a for-fans artifact .", "label": 2, "label_text": "neutral"}
{"text": "an involving true story of a chinese actor who takes up drugs and winds up in an institution -- acted mostly by the actual people involved .", "label": 3, "label_text": "positive"}
{"text": "nearly surreal , dabbling in french , this is no simple movie , and you 'll be taking a risk if you choose to see it .", "label": 1, "label_text": "negative"}
{"text": "would seem to have a lock on the title of ugliest movie of the year .", "label": 0, "label_text": "very negative"}
{"text": "... a well-observed and disturbing little movie", "label": 2, "label_text": "neutral"}
{"text": "an incendiary , deeply thought-provoking look at one of the most peculiar -lrb- and peculiarly venomous -rrb- bigotries in our increasingly frightening theocracy", "label": 4, "label_text": "very positive"}
{"text": "movies like this are selling the old european candor , the old wink of ` bold ' revelation .", "label": 2, "label_text": "neutral"}
{"text": "lee jeong-hyang tells it so lovingly and films it so beautifully that i could n't help being captivated by it .", "label": 3, "label_text": "positive"}
{"text": "the episodic film makes valid points about the depersonalization of modern life .", "label": 3, "label_text": "positive"}
{"text": "it 's almost impossible not to be moved by the movie 's depiction of sacrifice and its stirring epilogue in post-soviet russia .", "label": 4, "label_text": "very positive"}
{"text": "though the film 's scenario is certainly not earthshaking , this depiction of fluctuating female sexuality has two winning lead performances and charm to spare .", "label": 3, "label_text": "positive"}
{"text": "kinnear gives a tremendous performance .", "label": 4, "label_text": "very positive"}
{"text": "perhaps no picture ever made has more literally showed that the road to hell is paved with good intentions .", "label": 3, "label_text": "positive"}
{"text": "dull , if not devoid of wit , this shaggy dog longs to frisk through the back alleys of history , but scarcely manages more than a modest , snoozy charm .", "label": 1, "label_text": "negative"}
{"text": "... both hokey and super-cool , and definitely not in a hurry , so sit back , relax and have a few laughs while the little ones get a fuzzy treat . '", "label": 3, "label_text": "positive"}
{"text": "windtalkers blows this way and that , but there 's no mistaking the filmmaker in the tall grass , true to himself .", "label": 3, "label_text": "positive"}
{"text": "an intriguing and entertaining introduction to johnson .", "label": 4, "label_text": "very positive"}
{"text": "ray liotta and jason patric do some of their best work in their underwritten roles , but do n't be fooled : nobody deserves any prizes here .", "label": 1, "label_text": "negative"}
{"text": "the new faces are interesting , but the old story is n't , especially when it starts to seem more improvised than scripted .", "label": 2, "label_text": "neutral"}
{"text": "sushi for the connoisseurs of the macabre .", "label": 1, "label_text": "negative"}
{"text": "it further declares its director , zhang yang of shower , as a boldly experimental , contemporary stylist with a bright future .", "label": 4, "label_text": "very positive"}
{"text": "the only way this supernatural snore-fest could give anyone a case of the frights is if they were put to sleep by the movie and had a nightmare .", "label": 0, "label_text": "very negative"}
{"text": "although it bangs a very cliched drum at times , this crowd-pleaser 's fresh dialogue , energetic music , and good-natured spunk are often infectious .", "label": 3, "label_text": "positive"}
{"text": "claude miller airs out a tight plot with an easy pace and a focus on character drama over crime-film complications .", "label": 3, "label_text": "positive"}
{"text": "to imagine the life of harry potter as a martial arts adventure told by a lobotomized woody allen is to have some idea of the fate that lies in store for moviegoers lured to the mediocrity that is kung pow : enter the fist .", "label": 0, "label_text": "very negative"}
{"text": "the film is just a big , gorgeous , mind-blowing , breath-taking mess .", "label": 3, "label_text": "positive"}
{"text": "daughter from danang is a film that should be seen by all , especially those who are n't aware of , or have forgotten about the unmentioned victims of war .", "label": 3, "label_text": "positive"}
{"text": "it 's also the year 's sweetest movie .", "label": 4, "label_text": "very positive"}
{"text": "this is such a high-energy movie where the drumming and the marching are so excellent , who cares if the story 's a little weak .", "label": 3, "label_text": "positive"}
{"text": "a whole lot foul , freaky and funny .", "label": 3, "label_text": "positive"}
{"text": "there are a few stabs at absurdist comedy ... but mostly the humor is of the sweet , gentle and occasionally cloying kind that has become an iranian specialty .", "label": 3, "label_text": "positive"}
{"text": "for me , this opera is n't a favorite , so it 's a long time before the fat lady sings .", "label": 0, "label_text": "very negative"}
{"text": "a 93-minute condensation of a 26-episode tv series , with all of the pitfalls of such you 'd expect .", "label": 1, "label_text": "negative"}
{"text": "and in truth , cruel as it may sound , he makes arnold schwarzenegger look like spencer tracy .", "label": 1, "label_text": "negative"}
{"text": "lawrence preaches strictly to the converted .", "label": 2, "label_text": "neutral"}
{"text": "given that both movies expect us to root for convicted violent felons over those assigned to protect us from same , we need every bit of sympathy the cons can muster ; this time , there is n't much .", "label": 1, "label_text": "negative"}
{"text": "`` antwone fisher '' is an earnest , by-the-numbers effort by washington .", "label": 3, "label_text": "positive"}
{"text": "succeeds in providing a disquiet world the long-dreaded completion of the police academy series .", "label": 3, "label_text": "positive"}
{"text": "you do n't have to be an especially tough grader to give a charitable b-minus to the emperor 's club .", "label": 2, "label_text": "neutral"}
{"text": "the film 's bathos often overwhelms what could have been a more multifaceted look at this interesting time and place .", "label": 2, "label_text": "neutral"}
{"text": "if you 're not the target demographic ... this movie is one long chick-flick slog .", "label": 1, "label_text": "negative"}
{"text": "the actors are forced to grapple with hazy motivations that never come into focus .", "label": 1, "label_text": "negative"}
{"text": "the best you can say about it is it 's so uninspired , it barely gives one pause when considering some of the other dreck out there right now .", "label": 1, "label_text": "negative"}
{"text": "by presenting an impossible romance in an impossible world , pumpkin dares us to say why either is impossible -- which forces us to confront what 's possible and what we might do to make it so .", "label": 3, "label_text": "positive"}
{"text": "after making several adaptations of other writers ' work , armenian-canadian director atom egoyan broached an original treatment of a deeply personal subject .", "label": 3, "label_text": "positive"}
{"text": "all the necessary exposition prevents the picture from rising above your generic sand 'n' sandal adventure .", "label": 1, "label_text": "negative"}
{"text": "audiences will find no mention of political prisoners or persecutions that might paint the castro regime in less than saintly tones .", "label": 1, "label_text": "negative"}
{"text": "a sly game of cat and mouse that 's intense and thrilling at times , but occasionally stretches believability to its limits and relies on predictable plot contrivances .", "label": 2, "label_text": "neutral"}
{"text": "... just a big mess of a movie , full of images and events , but no tension or surprise .", "label": 0, "label_text": "very negative"}
{"text": "what the four feathers lacks is genuine sweep or feeling or even a character worth caring about .", "label": 2, "label_text": "neutral"}
{"text": "i kept wishing i was watching a documentary about the wartime navajos and what they accomplished instead of all this specious hollywood hoo-ha .", "label": 1, "label_text": "negative"}
{"text": "unlike most teen flicks , swimming takes its time to tell its story , casts mostly little-known performers in key roles , and introduces some intriguing ambiguity .", "label": 2, "label_text": "neutral"}
{"text": "the film delivers not just the full assault of reno 's immense wit and insight , but a time travel back to what it felt like during those unforgettably uncertain days .", "label": 4, "label_text": "very positive"}
{"text": "one groan-inducing familiarity begets another .", "label": 1, "label_text": "negative"}
{"text": "john mctiernan 's botched remake may be subtler than norman jewison 's 1975 ultraviolent futuristic corporate-sports saga .", "label": 0, "label_text": "very negative"}
{"text": "an earnest , heartrending look at the divide between religious fundamentalists and their gay relatives .", "label": 4, "label_text": "very positive"}
{"text": "a pleasurably jacked-up piece of action moviemaking .", "label": 3, "label_text": "positive"}
{"text": "but an unwillingness to explore beyond the surfaces of her characters prevents nettelbeck 's film from coming together .", "label": 1, "label_text": "negative"}
{"text": "too clunky and too busy ribbing itself to be truly entertaining .", "label": 1, "label_text": "negative"}
{"text": "the enormous comic potential of an oafish idiot impersonating an aristocrat remains sadly unrealized .", "label": 1, "label_text": "negative"}
{"text": "everywhere the camera looks there is something worth seeing .", "label": 4, "label_text": "very positive"}
{"text": "the best thing the film does is to show us not only what that mind looks like , but how the creative process itself operates .", "label": 3, "label_text": "positive"}
{"text": "a modest pleasure that accomplishes its goals with ease and confidence .", "label": 3, "label_text": "positive"}
{"text": "we may get the full visceral impact of a ruthless army on the warpath but no sense of the devilish complexity of the balkans conflict .", "label": 2, "label_text": "neutral"}
{"text": "one of the best examples of how to treat a subject , you 're not fully aware is being examined , much like a photo of yourself you did n't know was being taken .", "label": 4, "label_text": "very positive"}
{"text": "i believe the message is in the messenger : the agent is a woman .", "label": 2, "label_text": "neutral"}
{"text": "mixes likeable personalities , inventive photography and cutting , and wall-to-wall toe-tapping music to paint a picture of a subculture that is at once exhilarating , silly , perverse , hopeful and always fun .", "label": 4, "label_text": "very positive"}
{"text": "but i was n't .", "label": 1, "label_text": "negative"}
{"text": "though of particular interest to students and enthusiast of international dance and world music , the film is designed to make viewers of all ages , cultural backgrounds and rhythmic ability want to get up and dance .", "label": 4, "label_text": "very positive"}
{"text": "a silly , self-indulgent film about a silly , self-indulgent filmmaker .", "label": 1, "label_text": "negative"}
{"text": "most impressive , though , is the film 's open-ended finale that refuses to entirely close its characters ' emotional wounds .", "label": 4, "label_text": "very positive"}
{"text": "it 's a movie forged in the fires of chick flick hell .", "label": 1, "label_text": "negative"}
{"text": "a combination of standard , stiff tv-style animation and snazzy-looking digital effects that do little to disguise the fact that the characters barely move .", "label": 2, "label_text": "neutral"}
{"text": "it 's fairly self-aware in its dumbness .", "label": 1, "label_text": "negative"}
{"text": "credit must be given to harland williams , michael rosenbaum and barry watson , who inject far more good-natured spirit and talent into this project than it deserves", "label": 3, "label_text": "positive"}
{"text": "the piano teacher is the sort of movie that discourages american audiences from ever wanting to see another foreign film .", "label": 0, "label_text": "very negative"}
{"text": "watching it is rather like viewing a long soap opera in which only the first episode was any good .", "label": 1, "label_text": "negative"}
{"text": "a simmering psychological drama in which the bursts of sudden violence are all the more startling for the slow buildup that has preceded them .", "label": 3, "label_text": "positive"}
{"text": "that 's the only sane rationale i can think of for swimfan 's existence .", "label": 2, "label_text": "neutral"}
{"text": "there 's a disreputable air about the whole thing , and that 's what makes it irresistible .", "label": 3, "label_text": "positive"}
{"text": "a pleasant ramble through the sort of idoosyncratic terrain that errol morris has often dealt with ... it does possess a loose , lackadaisical charm .", "label": 3, "label_text": "positive"}
{"text": "this is one of the most visually stunning and thematically moving epics in recent memory , and in spite of numerous minor flaws , scorsese 's best in more than a decade .", "label": 4, "label_text": "very positive"}
{"text": "for a good chunk of its running time , trapped is an effective and claustrophobic thriller .", "label": 3, "label_text": "positive"}
{"text": "full frontal is the antidote for soderbergh fans who think he 's gone too commercial since his two oscar nominated films in 2000", "label": 4, "label_text": "very positive"}
{"text": "even the imaginative gore ca n't hide the musty scent of todd farmer 's screenplay , which is a simple retread of the 1979 alien , with a plucky heroine battling a monster loose in a spaceship .", "label": 1, "label_text": "negative"}
{"text": "as if to prove a female director can make a movie with no soft edges , kathryn bigelow offers no sugar-coating or interludes of lightness .", "label": 3, "label_text": "positive"}
{"text": "the filmmakers juggle and juxtapose three story lines but fail to come up with one cogent point , unless it 's that life stinks , especially for sensitive married women who really love other women .", "label": 1, "label_text": "negative"}
{"text": "but if you expect light romantic comedy , good gosh , will you be shocked .", "label": 2, "label_text": "neutral"}
{"text": "made by jackasses for jackasses .", "label": 0, "label_text": "very negative"}
{"text": "if melville is creatively a great whale , this film is canned tuna .", "label": 0, "label_text": "very negative"}
{"text": "pretentious editing ruins a potentially terrific flick .", "label": 1, "label_text": "negative"}
{"text": "topkapi this is not .", "label": 1, "label_text": "negative"}
{"text": "but he somehow pulls it off .", "label": 3, "label_text": "positive"}
{"text": "the film seems all but destined to pop up on a television screen in the background of a scene in a future quentin tarantino picture", "label": 2, "label_text": "neutral"}
{"text": "bartleby is a one-joke movie , and a bad joke at that .", "label": 0, "label_text": "very negative"}
{"text": "an earnest racial-issues picture that might have gotten respectful critical praise in a different era -- say , the '60s .", "label": 2, "label_text": "neutral"}
{"text": "it is risky , intelligent , romantic and rapturous from start to finish .", "label": 4, "label_text": "very positive"}
{"text": "a worthwhile way to spend two hours .", "label": 4, "label_text": "very positive"}
{"text": "illuminating if overly talky documentary .", "label": 2, "label_text": "neutral"}
{"text": "never again swings between false sentiment and unfunny madcap comedy and , along the way , expects the audience to invest in the central relationship as some kind of marriage of true minds .", "label": 1, "label_text": "negative"}
{"text": "two generations within one family test boundaries in this intelligent and restrained coming-of-age drama .", "label": 4, "label_text": "very positive"}
{"text": "-lrb- gai -rrb- comes closer to any actress i can remember to personifying independence in its purest and , yes , most intimidating form .", "label": 3, "label_text": "positive"}
{"text": "a broadly played , lowbrow comedy in which the cast delivers mildly amusing performances and no farm animals were injured by any of the gags .", "label": 3, "label_text": "positive"}
{"text": "it does n't quite deserve the gong , but there are more fascinating acts than `` confessions of a dangerous mind . ''", "label": 2, "label_text": "neutral"}
{"text": "filmmakers have to dig deep to sink this low .", "label": 0, "label_text": "very negative"}
{"text": "then lower them a bit more .", "label": 1, "label_text": "negative"}
{"text": "i cry for i spy -- or i would if this latest and laziest imaginable of all vintage-tv spinoffs were capable of engendering an emotional response of any kind .", "label": 0, "label_text": "very negative"}
{"text": "a very bad sign .", "label": 0, "label_text": "very negative"}
{"text": "the cartoon is about as true to the spirit of the festival of lights as mr. deeds was to that of frank capra .", "label": 2, "label_text": "neutral"}
{"text": "sometimes , that 's enough .", "label": 2, "label_text": "neutral"}
{"text": "well , it does go on forever .", "label": 1, "label_text": "negative"}
{"text": "there is an almost poignant dimension to the way that every major stunt seagal 's character ... performs is shot from behind , as if it could fool us into thinking that we 're not watching a double .", "label": 2, "label_text": "neutral"}
{"text": "this is n't just the cliffsnotes version of nicholas nickleby , it 's the cliffsnotes with pages missing .", "label": 0, "label_text": "very negative"}
{"text": "it 's all very cute , though not terribly funny if you 're more than six years old .", "label": 3, "label_text": "positive"}
{"text": "fortunately for all involved , this movie is likely to disappear as quickly as an ice cube thrown into a pot of boiling water .", "label": 0, "label_text": "very negative"}
{"text": "guided more by intellect than heart , his story flattens instead of sharpens .", "label": 0, "label_text": "very negative"}
{"text": "it 's an old story , but a lively script , sharp acting and partially animated interludes make just a kiss seem minty fresh .", "label": 3, "label_text": "positive"}
{"text": "there 's something deeply creepy about never again , a new arrow in schaeffer 's quiver of ineptitudes .", "label": 2, "label_text": "neutral"}
{"text": "it 's the kind of movie you ca n't quite recommend because it is all windup and not much of a pitch , yet you ca n't bring yourself to dislike it .", "label": 1, "label_text": "negative"}
{"text": "`` its successes are also tempered with elements which prove the direct antithesis of what it gets right . ''", "label": 2, "label_text": "neutral"}
{"text": "an excellent romp that boasts both a heart and a mind .", "label": 4, "label_text": "very positive"}
{"text": "it 's not that waiting for happiness is a bad film , because it is n't .", "label": 2, "label_text": "neutral"}
{"text": "john leguizamo may be a dramatic actor -- just not in this movie .", "label": 0, "label_text": "very negative"}
{"text": "tender yet lacerating and darkly funny fable .", "label": 4, "label_text": "very positive"}
{"text": "this delicately observed story , deeply felt and masterfully stylized , is a triumph for its maverick director .", "label": 4, "label_text": "very positive"}
{"text": "a generation x artifact , capturing a brief era of insanity in the sports arena that surely can not last .", "label": 1, "label_text": "negative"}
{"text": "the film 's center will not hold .", "label": 1, "label_text": "negative"}
{"text": "it is far from the worst , thanks to the topical issues it raises , the performances of stewart and hardy , and that essential feature -- a decent full-on space battle .", "label": 3, "label_text": "positive"}
{"text": "literally nothing in the pool is new , but if you grew up on the stalker flicks of the 1980 's this one should appease you for 90 minutes .", "label": 2, "label_text": "neutral"}
{"text": "it 's also stupider .", "label": 1, "label_text": "negative"}
{"text": "none of these characters resembles anyone you 've ever met in real life , unless you happen to know annoyingly self-involved people who speak in glib sentences that could have only come from the pen of a screenwriter .", "label": 1, "label_text": "negative"}
{"text": "sensitive , insightful and beautifully rendered film .", "label": 4, "label_text": "very positive"}
{"text": "a bowel-curdling , heart-stopping recipe for terror .", "label": 3, "label_text": "positive"}
{"text": "although based on a real-life person , john , in the movie , is a rather dull person to be stuck with for two hours .", "label": 0, "label_text": "very negative"}
{"text": "` abandon all hope , ye who enter here ' ... you should definitely let dante 's gloomy words be your guide .", "label": 1, "label_text": "negative"}
{"text": "he can scale a building like a super hero , he can out-stealth any agent , he 'll get the girl .", "label": 2, "label_text": "neutral"}
{"text": "so i just did .", "label": 2, "label_text": "neutral"}
{"text": "an ultra-low-budget indie debut that smacks more of good intentions than talent .", "label": 1, "label_text": "negative"}
{"text": "there 's not enough to sustain the comedy .", "label": 1, "label_text": "negative"}
{"text": "fairly successful at faking some pretty cool stunts but a complete failure at trying to create some pretty cool characters .", "label": 1, "label_text": "negative"}
{"text": "the film is really not so much bad as bland .", "label": 1, "label_text": "negative"}
{"text": "schmaltzy and unfunny , adam sandler 's cartoon about hanukkah is numbingly bad , little nicky bad , 10 worst list bad .", "label": 0, "label_text": "very negative"}
{"text": "a vivid cinematic portrait .", "label": 3, "label_text": "positive"}
{"text": "it 's a refreshing change from the self-interest and paranoia that shape most american representations of castro .", "label": 3, "label_text": "positive"}
{"text": "the bourne identity is what summer screen escapism used to be in the decades when it was geared more to grownups .", "label": 3, "label_text": "positive"}
{"text": "alex nohe 's documentary plays like a travelogue for what mostly resembles a real-life , big-budget nc-17 version of tank girl .", "label": 2, "label_text": "neutral"}
{"text": "it is , by conventional standards , a fairly terrible movie ... but it is also weirdly fascinating , a ready-made eurotrash cult object .", "label": 2, "label_text": "neutral"}
{"text": "... tunney is allowed to build an uncommonly human character , an almost real-live girl complete with trouble and hope .", "label": 2, "label_text": "neutral"}
{"text": "it could change america , not only because it is full of necessary discussion points , but because it is so accessible that it makes complex politics understandable to viewers looking for nothing but energetic entertainment .", "label": 4, "label_text": "very positive"}
{"text": "frenetic but not really funny .", "label": 1, "label_text": "negative"}
{"text": "sandra nettelbeck beautifully orchestrates the transformation of the chilly , neurotic , and self-absorbed martha as her heart begins to open .", "label": 3, "label_text": "positive"}
{"text": "it 's a film that hinges on its casting , and glover really does n't fit the part .", "label": 1, "label_text": "negative"}
{"text": "ritchie 's treatment of the class reversal is majorly ham-fisted , from the repetitive manifestos that keep getting thrown in people 's faces to the fact amber is such a joke .", "label": 1, "label_text": "negative"}
{"text": "this is such a dazzlingly self-assured directorial debut that it 's hard to know what to praise first .", "label": 3, "label_text": "positive"}
{"text": "apparently kissing leads to suicide attempts and tragic deaths .", "label": 1, "label_text": "negative"}
{"text": "andy garcia enjoys one of his richest roles in years and mick jagger gives his best movie performance since , well , performance .", "label": 4, "label_text": "very positive"}
{"text": "-lrb- anderson -rrb- uses a hit-or-miss aesthetic that hits often enough to keep the film entertaining even if none of it makes a lick of sense .", "label": 3, "label_text": "positive"}
{"text": "this is a startling film that gives you a fascinating , albeit depressing view of iranian rural life close to the iraqi border .", "label": 3, "label_text": "positive"}
{"text": "this film looks like it was produced in 1954 , shelved for 48 years , and repackaged for a 2002 audience .", "label": 0, "label_text": "very negative"}
{"text": "dazzling and sugar-sweet , a blast of shallow magnificence that only sex , scandal , and a chorus line of dangerous damsels can deliver .", "label": 4, "label_text": "very positive"}
{"text": "from the big giant titles of the opening credits to elmer bernstein 's perfectly melodic score , haynes gets just about everything right .", "label": 3, "label_text": "positive"}
{"text": "watching it is rather like an overlong visit from a large group of your relatives .", "label": 0, "label_text": "very negative"}
{"text": "as the story moves inexorably through its seven day timeframe , the picture becomes increasingly mesmerizing .", "label": 4, "label_text": "very positive"}
{"text": "working from elliott 's memoir , rohmer fashions the sort of delicate , articulate character - and - relationship study he 's favored for decades .", "label": 3, "label_text": "positive"}
{"text": "watching scarlet diva , one is poised for titillation , raw insight or both .", "label": 3, "label_text": "positive"}
{"text": "intended to be a comedy about relationships , this wretched work falls flat in just about every conceivable area .", "label": 1, "label_text": "negative"}
{"text": "-lrb- a -rrb- rare , beautiful film .", "label": 4, "label_text": "very positive"}
{"text": "... the film falls back on the same old formula of teen sex , outrageous pranks and scenes designed to push the envelope of bad taste for laughs .", "label": 1, "label_text": "negative"}
{"text": "suffocated at conception by its munchausen-by-proxy mum .", "label": 0, "label_text": "very negative"}
{"text": "while not all transitions to adulthood are so fraught , there 's much truth and no small amount of poetry in girls ca n't swim .", "label": 4, "label_text": "very positive"}
{"text": "opens as promising as any war\\/adventure film you 'll ever see and dissolves into a routine courtroom drama , better suited for a movie titled `` glory : a soldier 's story . ''", "label": 1, "label_text": "negative"}
{"text": "... an agreeable time-wasting device -- but george pal 's low-tech 1960 version still rules the epochs .", "label": 2, "label_text": "neutral"}
{"text": "it 's -lrb- ricci 's -rrb- best work yet , this girl-woman who sincerely believes she can thwart the world 's misery with blind good will .", "label": 4, "label_text": "very positive"}
{"text": "is there enough material to merit a documentary on the making of wilco 's last album ?", "label": 2, "label_text": "neutral"}
{"text": "this may be the dumbest , sketchiest movie on record about an aspiring writer 's coming-of-age .", "label": 0, "label_text": "very negative"}
{"text": "it tells more than it shows .", "label": 2, "label_text": "neutral"}
{"text": "evokes a little of the fear that parents have for the possible futures of their children -- and the sometimes bad choices mothers and fathers make in the interests of doing them good .", "label": 3, "label_text": "positive"}
{"text": "director clare kilner 's debut is never as daft as it should have been .", "label": 2, "label_text": "neutral"}
{"text": "as expected , sayles ' smart wordplay and clever plot contrivances are as sharp as ever , though they may be overshadowed by some strong performances .", "label": 3, "label_text": "positive"}
{"text": "... the gentle melding of drama and comedy makes `` what time is it there ? ''", "label": 2, "label_text": "neutral"}
{"text": "too bad the former murphy brown does n't pop reese back .", "label": 1, "label_text": "negative"}
{"text": "it 's predictable , but it jumps through the expected hoops with style and even some depth .", "label": 3, "label_text": "positive"}
{"text": "taken purely as an exercise in style , this oppressively gloomy techno-horror clambake is impossible to ignore .", "label": 2, "label_text": "neutral"}
{"text": "george clooney proves he 's quite a talented director and sam rockwell shows us he 's a world-class actor with confessions of a dangerous mind .", "label": 3, "label_text": "positive"}
{"text": "... mesmerizing , an eye-opening tour of modern beijing culture in a journey of rebellion , retreat into oblivion and return .", "label": 4, "label_text": "very positive"}
{"text": "the film is painfully authentic , and the performances of the young players are utterly convincing .", "label": 3, "label_text": "positive"}
{"text": "a potent allegorical love story .", "label": 3, "label_text": "positive"}
{"text": "provides an intriguing window into the imagination and hermetic analysis of todd solondz .", "label": 4, "label_text": "very positive"}
{"text": "it 's endearing to hear madame d. refer to her husband as ` jackie ' -- and he does make for excellent company , not least as a self-conscious performer .", "label": 3, "label_text": "positive"}
{"text": "so few movies explore religion that it 's disappointing to see one reduce it to an idea that fits in a sampler .", "label": 1, "label_text": "negative"}
{"text": "needless to say , the dramatics that follow are utter hooey .", "label": 0, "label_text": "very negative"}
{"text": "calling this movie brainless would be paying it a compliment : it 's more like entertainment for trolls .", "label": 0, "label_text": "very negative"}
{"text": "overly stylized with lots of flash black - & - white freeze frames reminiscent of a pseudo-hip luxury car commercial , -lrb- it 's -rrb- at its worst when it 's actually inside the ring .", "label": 2, "label_text": "neutral"}
{"text": "it is a kickass , dense sci-fi action thriller hybrid that delivers and then some .", "label": 4, "label_text": "very positive"}
{"text": "it 's a movie -- and an album -- you wo n't want to miss .", "label": 4, "label_text": "very positive"}
{"text": "the appearance of treebeard and gollum 's expanded role will either have you loving what you 're seeing , or rolling your eyes .", "label": 2, "label_text": "neutral"}
{"text": "now , if it only had a brain .", "label": 1, "label_text": "negative"}
{"text": "a budget affair that exposes the generally sad existence of the bedouins while providing a precious twinkle of insight into their lives .", "label": 4, "label_text": "very positive"}
{"text": "like a south-of-the-border melrose place .", "label": 1, "label_text": "negative"}
{"text": "it 's a bittersweet and lyrical mix of elements .", "label": 3, "label_text": "positive"}
{"text": "this series should have died long ago , but they keep bringing it back another day as punishment for paying money to see the last james bond movie .", "label": 0, "label_text": "very negative"}
{"text": "fans of behan 's work and of irish movies in general will be rewarded by borstal boy .", "label": 4, "label_text": "very positive"}
{"text": "everytime you think undercover brother has run out of steam , it finds a new way to surprise and amuse .", "label": 3, "label_text": "positive"}
{"text": "a startling and fresh examination of how the bike still remains an ambiguous icon in chinese society .", "label": 3, "label_text": "positive"}
{"text": "although it 's a bit smug and repetitive , this documentary engages your brain in a way few current films do .", "label": 3, "label_text": "positive"}
{"text": "watching haneke 's film is , aptly enough , a challenge and a punishment .", "label": 0, "label_text": "very negative"}
{"text": "once the audience figure out what 's being said , the filmmaker 's relative passivity will make it tough for them to really care .", "label": 1, "label_text": "negative"}
{"text": "but like bruce springsteen 's gone-to-pot asbury park , new jersey , this sad-sack waste of a movie is a city of ruins .", "label": 0, "label_text": "very negative"}
{"text": "stay clear of reminding yourself that it 's a `` true story '' and you 're likely to have one helluva time at the movies .", "label": 4, "label_text": "very positive"}
{"text": "so routine , familiar and predictable , it raises the possibility that it wrote itself as a newly automated final draft computer program .", "label": 1, "label_text": "negative"}
{"text": "lends itself to the narcotizing bland -lrb- sinister , though not nearly so sinister as the biennial disney girl movie -rrb- machinations of the biennial disney boy movie .", "label": 2, "label_text": "neutral"}
{"text": "in the process , they demonstrate that there 's still a lot of life in hong kong cinema .", "label": 3, "label_text": "positive"}
{"text": "though mama takes a bit too long to find its rhythm and a third-act plot development is somewhat melodramatic , its ribald humor and touching nostalgia are sure to please anyone in search of a jules and jim for the new millennium .", "label": 3, "label_text": "positive"}
{"text": "what begins as a seemingly brainless , bubbly romantic comedy becomes a cliche-drenched melodrama by mid-film and , by film 's end , a feminist action fantasy .", "label": 2, "label_text": "neutral"}
{"text": "it 's absolutely spooky how lillard channels the shagster right down to the original casey kasem-furnished voice .", "label": 3, "label_text": "positive"}
{"text": "like those to rome , all roads in the banger sisters inevitably lead to a joke about hawn 's breasts , which constantly threaten to upstage the woman sporting them .", "label": 1, "label_text": "negative"}
{"text": "a provocative movie about loss , anger , greed , jealousy , sickness and love .", "label": 3, "label_text": "positive"}
{"text": "its scenes and sensibility are all more than familiar , but it exudes a kind of nostalgic spy-movie charm and , at the same time , is so fresh and free of the usual thriller nonsense that it all seems to be happening for the first time .", "label": 3, "label_text": "positive"}
{"text": "a soggy , shapeless mess ... just a dumb excuse for a waterlogged equivalent of a haunted-house movie .", "label": 1, "label_text": "negative"}
{"text": "though this film can be clumsy , its ambitions are equally -- and admirably -- uncommercial .", "label": 2, "label_text": "neutral"}
{"text": "only two words will tell you what you know when deciding to see it : anthony .", "label": 2, "label_text": "neutral"}
{"text": "there 's an audience for it , but it could have been funnier and more innocent .", "label": 1, "label_text": "negative"}
{"text": "achieves a sort of filmic epiphany that revels in the true potential of the medium .", "label": 3, "label_text": "positive"}
{"text": "if you sometimes like to go to the movies to have fun , wasabi is a good place to start .", "label": 3, "label_text": "positive"}
{"text": "but hard-to-believe plot twists force the movie off track in its final half hour .", "label": 1, "label_text": "negative"}
{"text": "... always remains movingly genuine .", "label": 4, "label_text": "very positive"}
{"text": "maybe it 's the star power of the cast or the redundant messages , but something aboul `` full frontal '' seems , well , contrived .", "label": 1, "label_text": "negative"}
{"text": "the situations and jokes are as predictable and as lowbrow as the endless pratfalls the boys take in their high heels .", "label": 1, "label_text": "negative"}
{"text": "a trite psychological thriller designed to keep the audience guessing and guessing -- which is not to be confused with suspecting -- until it comes time to wrap things up and send the viewers home .", "label": 2, "label_text": "neutral"}
{"text": "schindler 's list it ai n't .", "label": 1, "label_text": "negative"}
{"text": "a compelling portrait of moral emptiness", "label": 3, "label_text": "positive"}
{"text": "let your silly childhood nostalgia slumber unmolested .", "label": 1, "label_text": "negative"}
{"text": "-lrb- a -rrb- superbly controlled , passionate adaptation of graham greene 's 1955 novel .", "label": 4, "label_text": "very positive"}
{"text": "a refreshingly honest and ultimately touching tale of the sort of people usually ignored in contemporary american film .", "label": 4, "label_text": "very positive"}
{"text": "no , it 's the repetition of said behavior , and so children of the century is more mindless love than mad , more grating and boring than anything else .", "label": 0, "label_text": "very negative"}
{"text": "a comic gem with some serious sparkles .", "label": 4, "label_text": "very positive"}
{"text": "desperately unfunny when it tries to makes us laugh and desperately unsuspenseful when it tries to make us jump out of our seats .", "label": 0, "label_text": "very negative"}
{"text": "the movie is a blast of educational energy , as bouncy animation and catchy songs escort you through the entire 85 minutes .", "label": 4, "label_text": "very positive"}
{"text": "a bravura exercise in emptiness .", "label": 1, "label_text": "negative"}
{"text": "this concoction , so bizarre to the adult mind , is actually a charming triumph where its intended under-12 audience is concerned .", "label": 3, "label_text": "positive"}
{"text": "this one 's weaker than most .", "label": 0, "label_text": "very negative"}
{"text": "a lighthearted , feel-good film that embraces the time-honored truth that the most powerful thing in life is love .", "label": 4, "label_text": "very positive"}
{"text": "the story bogs down in a mess of purposeless violence .", "label": 1, "label_text": "negative"}
{"text": "i spy is an embarrassment , a monotonous , disjointed jumble of borrowed plot points and situations .", "label": 0, "label_text": "very negative"}
{"text": "a mawkish , implausible platonic romance that makes chaplin 's city lights seem dispassionate by comparison .", "label": 1, "label_text": "negative"}
{"text": "rich in detail , gorgeously shot and beautifully acted , les destinees is , in its quiet , epic way , daring , inventive and refreshingly unusual .", "label": 4, "label_text": "very positive"}
{"text": "an offbeat , sometimes gross and surprisingly appealing animated film about the true meaning of the holidays .", "label": 4, "label_text": "very positive"}
{"text": "the journey toward redemption feels more like a cinematic experiment than a full-blown movie .", "label": 2, "label_text": "neutral"}
{"text": "another great ` what you do n't see ' is much more terrifying than what you do see thriller , coupled with some arresting effects , incandescent tones and stupendous performances", "label": 4, "label_text": "very positive"}
{"text": "if you pitch your expectations at an all time low , you could do worse than this oddly cheerful -- but not particularly funny -- body-switching farce .", "label": 1, "label_text": "negative"}
{"text": "feels less like it 's about teenagers , than it was written by teenagers .", "label": 1, "label_text": "negative"}
{"text": "going to the website may be just as fun -lrb- and scary -rrb- as going to the film .", "label": 1, "label_text": "negative"}
{"text": "is this progress ?", "label": 1, "label_text": "negative"}
{"text": "for a shoot - 'em - up , ballistic is oddly lifeless .", "label": 1, "label_text": "negative"}
{"text": "one of the best of the year .", "label": 4, "label_text": "very positive"}
{"text": "there are moments it can be heart-rending in an honest and unaffected -lrb- and gentle -rrb- way .", "label": 3, "label_text": "positive"}
{"text": "credibility levels are low and character development a non-starter .", "label": 0, "label_text": "very negative"}
{"text": "looks awfully like one long tourist spot for a mississippi that may never have existed outside of a scriptwriter 's imagination .", "label": 1, "label_text": "negative"}
{"text": "bears resemblance to , and shares the weaknesses of , too many recent action-fantasy extravaganzas in which special effects overpower cogent story-telling and visual clarity during the big action sequences .", "label": 2, "label_text": "neutral"}
{"text": "a solidly seaworthy chiller .", "label": 3, "label_text": "positive"}
{"text": "high on melodrama .", "label": 2, "label_text": "neutral"}
{"text": "when it comes to entertainment , children deserve better than pokemon 4ever .", "label": 1, "label_text": "negative"}
{"text": "if this is the resurrection of the halloween franchise , it would have been better off dead .", "label": 0, "label_text": "very negative"}
{"text": "still , i thought it could have been more .", "label": 1, "label_text": "negative"}
{"text": "a recent favourite at sundance , this white-trash satire will inspire the affection of even those unlucky people who never owned a cassette of def leppard 's pyromania .", "label": 3, "label_text": "positive"}
{"text": "though it is by no means his best work , laissez-passer is a distinguished and distinctive effort by a bona-fide master , a fascinating film replete with rewards to be had by all willing to make the effort to reap them .", "label": 3, "label_text": "positive"}
{"text": "like mike does n't win any points for originality .", "label": 1, "label_text": "negative"}
{"text": "ms. fulford-wierzbicki is almost spooky in her sulky , calculating lolita turn .", "label": 3, "label_text": "positive"}
{"text": "the movie has a soft , percolating magic , a deadpan suspense .", "label": 4, "label_text": "very positive"}
{"text": "legendary irish writer brendan behan 's memoir , borstal boy , has been given a loving screen transferral .", "label": 3, "label_text": "positive"}
{"text": "at times funny and at other times candidly revealing , it 's an intriguing look at two performers who put themselves out there because they love what they do .", "label": 4, "label_text": "very positive"}
{"text": "it 's often faintly amusing , but the problems of the characters never become important to us , and the story never takes hold .", "label": 1, "label_text": "negative"}
{"text": "it 's amazingly perceptive in its subtle , supportive but unsentimental look at the marks family .", "label": 4, "label_text": "very positive"}
{"text": "it uses an old-time formula , it 's not terribly original and it 's rather messy -- but you just have to love the big , dumb , happy movie my big fat greek wedding .", "label": 3, "label_text": "positive"}
{"text": "if you liked such movies as notting hill , four weddings and a funeral , bridget jones ' diary or high fidelity , then you wo n't want to miss about a boy .", "label": 4, "label_text": "very positive"}
{"text": "katz uses archival footage , horrifying documents of lynchings , still photographs and charming old reel-to-reel recordings of meeropol entertaining his children to create his song history , but most powerful of all is the song itself", "label": 3, "label_text": "positive"}
{"text": "-lrb- it 's -rrb- difficult to get beyond the overall blandness of american chai , despite its likable performances and refreshingly naive point of view .", "label": 1, "label_text": "negative"}
{"text": "a worthy tribute to a great humanitarian and her vibrant ` co-stars . '", "label": 3, "label_text": "positive"}
{"text": "but as a movie , it 's a humorless , disjointed mess .", "label": 0, "label_text": "very negative"}
{"text": "what 's next ?", "label": 3, "label_text": "positive"}
{"text": "frustratingly , dridi tells us nothing about el gallo other than what emerges through his music .", "label": 1, "label_text": "negative"}
{"text": "showtime is closer to slowtime .", "label": 1, "label_text": "negative"}
{"text": "thankfully , the film , which skirts that rapidly deteriorating line between fantasy and reality ... takes a tongue-in-cheek attitude even as it pushes the croc hunter agenda .", "label": 2, "label_text": "neutral"}
{"text": "the am-radio soundtrack and game cast -- tierney and the inimitable walken especially -- keep this unusual comedy from choking on its own conceit .", "label": 2, "label_text": "neutral"}
{"text": "tim allen is great in his role but never hogs the scenes from his fellow cast , as there are plenty of laughs and good lines for everyone in this comedy .", "label": 4, "label_text": "very positive"}
{"text": "britney has been delivered to the big screen safe and sound , the way we like our 20-year-old superstar girls to travel on the fame freeway .", "label": 3, "label_text": "positive"}
{"text": "has little on its mind aside from scoring points with drag gags .", "label": 1, "label_text": "negative"}
{"text": "an enchanting spectacular for potter fans anxious to ride the hogwarts express toward a new year of magic and mischief .", "label": 4, "label_text": "very positive"}
{"text": "the story , like life , refuses to be simple , and the result is a compelling slice of awkward emotions .", "label": 2, "label_text": "neutral"}
{"text": "it 's a nicely detailed world of pawns , bishops and kings , of wagers in dingy backrooms or pristine forests .", "label": 3, "label_text": "positive"}
{"text": "a real clunker .", "label": 0, "label_text": "very negative"}
{"text": "the film seems a dead weight .", "label": 0, "label_text": "very negative"}
{"text": "the voices are fine as well .", "label": 3, "label_text": "positive"}
{"text": "it turns out to be a cut above the norm , thanks to some clever writing and sprightly acting .", "label": 4, "label_text": "very positive"}
{"text": "an awkward and indigestible movie .", "label": 1, "label_text": "negative"}
{"text": "showtime is one of the hapless victims of the arrogant `` if we put together a wry white man and a chatty black man and give them guns , the movie will be funny '' syndrome .", "label": 0, "label_text": "very negative"}
{"text": "a frisky and fresh romantic comedy exporing sexual politics and the challenges of friendships between women .", "label": 4, "label_text": "very positive"}
{"text": "but the characters tend to be cliches whose lives are never fully explored .", "label": 1, "label_text": "negative"}
{"text": "yes , 4ever is harmless in the extreme and it 'll mute your kids for nearly 80 minutes , but why not just treat the little yard apes to the real deal and take them to spirited away ?", "label": 2, "label_text": "neutral"}
{"text": "the movie addresses a hungry need for pg-rated , nonthreatening family movies , but it does n't go too much further .", "label": 2, "label_text": "neutral"}
{"text": "as your relatives swap one mundane story after another , you begin to wonder if they are ever going to depart .", "label": 1, "label_text": "negative"}
{"text": "wasabi is slight fare indeed , with the entire project having the feel of something tossed off quickly -lrb- like one of hubert 's punches -rrb- , but it should go down smoothly enough with popcorn .", "label": 3, "label_text": "positive"}
{"text": "despite all the talking , by the time the bloody climax arrives we still do n't feel enough of an attachment to these guys to care one way or another .", "label": 2, "label_text": "neutral"}
{"text": "the film equivalent of a toy chest whose contents get scattered over the course of 80 minutes .", "label": 1, "label_text": "negative"}
{"text": "even if it ultimately disappoints , the picture does have about a matinee admission 's worth of funny to keep it afloat .", "label": 2, "label_text": "neutral"}
{"text": "go see it and enjoy .", "label": 4, "label_text": "very positive"}
{"text": "her film is unrelentingly claustrophobic and unpleasant .", "label": 0, "label_text": "very negative"}
{"text": "chicago is sophisticated , brash , sardonic , completely joyful in its execution .", "label": 4, "label_text": "very positive"}
{"text": "obstacles are too easily overcome and there is n't much in the way of character development in the script .", "label": 0, "label_text": "very negative"}
{"text": "a hysterical yet humorless disquisition on the thin line between sucking face and literally sucking face .", "label": 1, "label_text": "negative"}
{"text": "the cold and dreary weather is a perfect metaphor for the movie itself , which contains few laughs and not much drama .", "label": 0, "label_text": "very negative"}
{"text": "stevenson 's performance is at once clueless and fiercely committed , a volatile combination .", "label": 2, "label_text": "neutral"}
{"text": "on its own cinematic terms , it successfully showcases the passions of both the director and novelist byatt .", "label": 4, "label_text": "very positive"}
{"text": "pryor lite , with half the demons , half the daring , much less talent , many fewer laughs .", "label": 1, "label_text": "negative"}
{"text": "this is a terrific character study , a probe into the life of a complex man .", "label": 4, "label_text": "very positive"}
{"text": "a romantic comedy , yes , but one with characters who think and talk about their goals , and are working on hard decisions .", "label": 3, "label_text": "positive"}
{"text": "while the film shuns the glamour or glitz that an american movie might demand , scherfig tosses us a romantic scenario that is just as simplistic as a hollywood production .", "label": 2, "label_text": "neutral"}
{"text": "you bet .", "label": 2, "label_text": "neutral"}
{"text": "any film featuring young children threatened by a terrorist bomb can no longer pass as mere entertainment .", "label": 1, "label_text": "negative"}
{"text": "what parents will suspect is that they 're watching a 76-minute commercial .", "label": 1, "label_text": "negative"}
{"text": "do n't let your festive spirit go this far .", "label": 1, "label_text": "negative"}
{"text": "eastwood is an icon of moviemaking , one of the best actors , directors and producers around , responsible for some excellent work .", "label": 4, "label_text": "very positive"}
{"text": "a historical epic with the courage of its convictions about both scope and detail .", "label": 4, "label_text": "very positive"}
{"text": "-lrb- nelson 's -rrb- movie about morally compromised figures leaves viewers feeling compromised , unable to find their way out of the fog and the ashes .", "label": 2, "label_text": "neutral"}
{"text": "spielberg is the rare director who does not want to invite viewers to gawk at or applaud his special effects .", "label": 2, "label_text": "neutral"}
{"text": "a thinly veiled excuse for wilson to play his self-deprecating act against murphy 's well-honed prima donna shtick .", "label": 1, "label_text": "negative"}
{"text": "an epic of grandeur and scale that 's been decades gone from the popcorn pushing sound stages of hollywood .", "label": 4, "label_text": "very positive"}
{"text": "occasionally amateurishly made but a winsome cast and nice dialogue keeps it going .", "label": 2, "label_text": "neutral"}
{"text": "preposterous and tedious , sonny is spiked with unintentional laughter that , unfortunately , occurs too infrequently to make the film even a guilty pleasure .", "label": 1, "label_text": "negative"}
{"text": "it will delight newcomers to the story and those who know it from bygone days .", "label": 4, "label_text": "very positive"}
{"text": "the saturation bombing of reggio 's images and glass ' evocative music ... ultimately leaves viewers with the task of divining meaning .", "label": 1, "label_text": "negative"}
{"text": "as a witness to several greek-american weddings -- but , happily , a victim of none -- i can testify to the comparative accuracy of ms. vardalos ' memories and insights .", "label": 3, "label_text": "positive"}
{"text": "a wonderful character-based comedy .", "label": 4, "label_text": "very positive"}
{"text": "sure , it 's more of the same , but as the film proves , that 's not always a bad thing .", "label": 2, "label_text": "neutral"}
{"text": "the average local news columnist has a bigger rant on the war between modern landscape architecture and small-town america .", "label": 2, "label_text": "neutral"}
{"text": "k-19 may not hold a lot of water as a submarine epic , but it holds even less when it turns into an elegiacally soggy saving private ryanovich .", "label": 1, "label_text": "negative"}
{"text": "do n't waste your money .", "label": 0, "label_text": "very negative"}
{"text": "dreary , highly annoying ... ` some body ' will appeal to no one .", "label": 1, "label_text": "negative"}
{"text": "just when the movie seems confident enough to handle subtlety , it dives into soapy bathos .", "label": 1, "label_text": "negative"}
{"text": "a carefully structured scream of consciousness that is tortured and unsettling -- but unquestionably alive .", "label": 3, "label_text": "positive"}
{"text": "punish the vehicle to adore the star .", "label": 1, "label_text": "negative"}
{"text": "reign of fire may be little more than another platter of reheated aliens , but it 's still pretty tasty .", "label": 3, "label_text": "positive"}
{"text": "thoughtful , even stinging at times , and lots of fun .", "label": 4, "label_text": "very positive"}
{"text": "it 's a humble effort , but spiced with wry humor and genuine pathos , especially between morgan and redgrave .", "label": 3, "label_text": "positive"}
{"text": "the editing is chaotic , the photography grainy and badly focused , the writing unintentionally hilarious , the direction unfocused , the performances as wooden .", "label": 0, "label_text": "very negative"}
{"text": "the movie feels like it 's going to be great , and it carries on feeling that way for a long time , but takeoff just never happens .", "label": 1, "label_text": "negative"}
{"text": "an uneven but intriguing drama that is part homage and part remake of the italian masterpiece .", "label": 3, "label_text": "positive"}
{"text": "a sweet-natured reconsideration of one of san francisco 's most vital , if least widely recognized , creative fountainheads .", "label": 3, "label_text": "positive"}
{"text": "with spy kids 2 : the island of lost dreams writer\\/director\\/producer robert rodriguez has cobbled together a film that feels like a sugar high gone awry .", "label": 0, "label_text": "very negative"}
{"text": "i found it slow , drab , and bordering on melodramatic .", "label": 0, "label_text": "very negative"}
{"text": "-lrb- sen 's -rrb- soap opera-ish approach undermines his good intentions .", "label": 1, "label_text": "negative"}
{"text": "the stories here suffer from the chosen format .", "label": 1, "label_text": "negative"}
{"text": "... a cute and sometimes side-splittingly funny blend of legally blonde and drop dead gorgeous , starring piper perabo in what could be her breakthrough role .", "label": 4, "label_text": "very positive"}
{"text": "offers a breath of the fresh air of true sophistication .", "label": 4, "label_text": "very positive"}
{"text": "a pro-fat farce that overcomes much of its excessive moral baggage thanks to two appealing lead performances .", "label": 3, "label_text": "positive"}
{"text": "however clever nelson has been in providing variation within the confines of her structure and staging , the question remains whether this should , indeed , have been presented as a theatrical release .", "label": 2, "label_text": "neutral"}
{"text": "there is no entry portal in the rules of attraction , and i spent most of the movie feeling depressed by the shallow , selfish , greedy characters .", "label": 1, "label_text": "negative"}
{"text": "at the bottom rung of the series ' entries .", "label": 1, "label_text": "negative"}
{"text": "whatever eyre 's failings as a dramatist , he deserves credit for bringing audiences into this hard and bitter place .", "label": 3, "label_text": "positive"}
{"text": "the spark of special anime magic here is unmistakable and hard to resist .", "label": 3, "label_text": "positive"}
{"text": "despite apparent motives to the contrary , it ends up being , like -lrb- seinfeld 's -rrb- revered tv show , about pretty much nothing .", "label": 1, "label_text": "negative"}
{"text": "mr. parker has brilliantly updated his source and grasped its essence , composing a sorrowful and hilarious tone poem about alienated labor , or an absurdist workplace sitcom .", "label": 4, "label_text": "very positive"}
{"text": "the transporter is as lively and as fun as it is unapologetically dumb", "label": 3, "label_text": "positive"}
{"text": "... too dull to enjoy .", "label": 1, "label_text": "negative"}
{"text": "this is cool , slick stuff , ready to quench the thirst of an audience that misses the summer blockbusters .", "label": 4, "label_text": "very positive"}
{"text": "this ill-fitting tuxedo is strictly off-the-rack .", "label": 2, "label_text": "neutral"}
{"text": "characters wander into predictably treacherous situations even though they should know better .", "label": 1, "label_text": "negative"}
{"text": "with a cast that includes some of the top actors working in independent film , lovely & amazing involves us because it is so incisive , so bleakly amusing about how we go about our lives .", "label": 4, "label_text": "very positive"}
{"text": "... -lrb- like -rrb- channel surfing between the discovery channel and a late-night made-for-cable action movie .", "label": 1, "label_text": "negative"}
{"text": "i hated every minute of it .", "label": 0, "label_text": "very negative"}
{"text": "this is a very fine movie -- go see it .", "label": 4, "label_text": "very positive"}
{"text": "this is n't my favorite in the series , still i enjoyed it enough to recommend .", "label": 3, "label_text": "positive"}
{"text": "it 's tough , astringent , darkly funny and ... well , it 's also generic , untidy , condescending and mild of impact rather than stunning .", "label": 2, "label_text": "neutral"}
{"text": "a benign but forgettable sci-fi diversion .", "label": 1, "label_text": "negative"}
{"text": "a bigger holiday downer than your end-of-year 401 -lrb- k -rrb- statement .", "label": 1, "label_text": "negative"}
{"text": "godawful boring slug of a movie .", "label": 0, "label_text": "very negative"}
{"text": "provide -lrb- s -rrb- nail-biting suspense and credible characters without relying on technology-of-the-moment technique or pretentious dialogue .", "label": 4, "label_text": "very positive"}
{"text": "but like most rabbits , it seems to lack substance .", "label": 1, "label_text": "negative"}
{"text": "once you get into its rhythm ... the movie becomes a heady experience .", "label": 3, "label_text": "positive"}
{"text": "it is intensely personal and yet -- unlike quills -- deftly shows us the temper of the times .", "label": 4, "label_text": "very positive"}
{"text": "just because it really happened to you , honey , does n't mean that it 's interesting to anyone else .", "label": 1, "label_text": "negative"}
{"text": "hayek is stunning as frida and ... a star-making project .", "label": 3, "label_text": "positive"}
{"text": "about as cutting-edge as pet rock : the movie .", "label": 0, "label_text": "very negative"}
{"text": "a quietly reflective and melancholy new zealand film about an eventful summer in a 13-year-old girl 's life .", "label": 3, "label_text": "positive"}
{"text": "an amazing and incendiary movie that dives straight into the rough waters of contradiction .", "label": 4, "label_text": "very positive"}
{"text": "benefits from a strong performance from zhao , but it 's dong jie 's face you remember at the end .", "label": 3, "label_text": "positive"}
{"text": "too simple for its own good .", "label": 2, "label_text": "neutral"}
{"text": "it 's a worthwhile tutorial in quantum physics and slash-dash", "label": 3, "label_text": "positive"}
{"text": "we 've already seen the prequel to the silence of the lambs and hannibal -- and it was better the first time .", "label": 2, "label_text": "neutral"}
{"text": "the acting is stiff , the story lacks all trace of wit , the sets look like they were borrowed from gilligan 's island -- and the cgi scooby might well be the worst special-effects creation of the year .", "label": 0, "label_text": "very negative"}
{"text": "star wars is back in a major way .", "label": 3, "label_text": "positive"}
{"text": "unlike the nauseating fictions peddled by such ` have-yourself-a-happy-little-holocaust ' movies as life is beautiful and jakob the liar , the grey zone is honest enough to deny the possibility of hope in auschwitz .", "label": 3, "label_text": "positive"}
{"text": "director nalin pan does n't do much to weigh any arguments one way or the other .", "label": 1, "label_text": "negative"}
{"text": "the pivotal narrative point is so ripe the film ca n't help but go soft and stinky .", "label": 1, "label_text": "negative"}
{"text": "most of the action setups are incoherent .", "label": 1, "label_text": "negative"}
{"text": "compelling revenge thriller , though somewhat weakened by a miscast leading lady .", "label": 3, "label_text": "positive"}
{"text": "despite her relentless vim and winsome facial symmetry , witherspoon is just too dialed-up to be america 's sweetheart .", "label": 2, "label_text": "neutral"}
{"text": "if you 're not into the pokemon franchise , this fourth animated movie in four years wo n't convert you -- or even keep your eyes open .", "label": 0, "label_text": "very negative"}
{"text": "in a normal screen process , these bromides would be barely enough to sustain an interstitial program on the discovery channel .", "label": 0, "label_text": "very negative"}
{"text": "the only thing worse than your substandard , run-of-the-mill hollywood picture is an angst-ridden attempt to be profound .", "label": 0, "label_text": "very negative"}
{"text": "winds up feeling like lots of other quirky movies that try to score hipness points with young adults .", "label": 1, "label_text": "negative"}
{"text": "an instant candidate for worst movie of the year .", "label": 0, "label_text": "very negative"}
{"text": "anyway , for one reason or another , crush turns into a dire drama partway through .", "label": 2, "label_text": "neutral"}
{"text": "a highly intriguing thriller , coupled with some ingenious plot devices and some lavishly built settings . .", "label": 4, "label_text": "very positive"}
{"text": "director kapur is a filmmaker with a real flair for epic landscapes and adventure , and this is a better film than his earlier english-language movie , the overpraised elizabeth .", "label": 3, "label_text": "positive"}
{"text": "even those who would like to dismiss the film outright should find much to mull and debate .", "label": 2, "label_text": "neutral"}
{"text": "good actress .", "label": 4, "label_text": "very positive"}
{"text": "an overblown clunker full of bad jokes , howling cliches and by-the-numbers action sequences .", "label": 0, "label_text": "very negative"}
{"text": "i can only imagine one thing worse than kevin spacey trying on an irish accent , and that 's sultry linda fiorentino doing the same thing .", "label": 1, "label_text": "negative"}
{"text": "has something to say ... but it is a statement and issue worthy of a much more thoughtfulness and insight than a melodramatic and wholly predictable thriller .", "label": 2, "label_text": "neutral"}
{"text": "long after you leave justine , you 'll be wondering what will happen to her and wishing her the best -- whatever that might mean .", "label": 2, "label_text": "neutral"}
{"text": "on the right track to something that 's creepy and effective ... it 's just going to take more than a man in a bullwinkle costume to get there .", "label": 1, "label_text": "negative"}
{"text": "if myers decides to make another austin powers movie , maybe he should just stick with austin and dr evil .", "label": 1, "label_text": "negative"}
{"text": "an atonal estrogen opera that demonizes feminism while gifting the most sympathetic male of the piece with a nice vomit bath at his wedding .", "label": 0, "label_text": "very negative"}
{"text": "bad beyond belief and ridiculous beyond description .", "label": 0, "label_text": "very negative"}
{"text": "the parts are better than the whole -lrb- bizarre , funny , tragic - like love in new york -rrb- .", "label": 2, "label_text": "neutral"}
{"text": "however , it lacks grandeur and that epic quality often associated with stevenson 's tale as well as with earlier disney efforts .", "label": 1, "label_text": "negative"}
{"text": "a classy item by a legend who may have nothing left to prove but still has the chops and drive to show how its done .", "label": 4, "label_text": "very positive"}
{"text": "it sounds sick and twisted , but the miracle of shainberg 's film is that it truly is romance", "label": 3, "label_text": "positive"}
{"text": "what could have been a neat little story about believing in yourself is swamped by heavy-handed melodrama .", "label": 1, "label_text": "negative"}
{"text": "a very funny look at how another culture handles the process of courting and marriage .", "label": 3, "label_text": "positive"}
{"text": "instead , we just get messy anger , a movie as personal therapy .", "label": 1, "label_text": "negative"}
{"text": "like old myths and wonder tales spun afresh .", "label": 3, "label_text": "positive"}
{"text": "with danilo donati 's witty designs and dante spinotti 's luscious cinematography , this might have made a decent children 's movie -- if only benigni had n't insisted on casting himself in the title role .", "label": 3, "label_text": "positive"}
{"text": "nervy and sensitive , it taps into genuine artistic befuddlement , and at the same time presents a scathing indictment of what drives hollywood .", "label": 3, "label_text": "positive"}
{"text": "i regret to report that these ops are just not extreme enough .", "label": 1, "label_text": "negative"}
{"text": "i loved looking at this movie .", "label": 3, "label_text": "positive"}
{"text": "binoche and magimel are perfect in these roles .", "label": 4, "label_text": "very positive"}
{"text": "doug liman , the director of bourne , directs the traffic well , gets a nice wintry look from his locations , absorbs us with the movie 's spycraft and uses damon 's ability to be focused and sincere .", "label": 4, "label_text": "very positive"}
{"text": "the film 's sharp , often mischievous sense of humor will catch some off guard ...", "label": 3, "label_text": "positive"}
{"text": "i wish i could say `` thank god it 's friday '' , but the truth of the matter is i was glad when it was over .", "label": 0, "label_text": "very negative"}
{"text": "lauren ambrose comes alive under the attention from two strangers in town - with honest performances and realistic interaction between the characters , this is a coming-of-age story with a twist .", "label": 4, "label_text": "very positive"}
{"text": "occasionally , in the course of reviewing art-house obscurities and slam-bam action flicks , a jaded critic smacks into something truly new .", "label": 3, "label_text": "positive"}
{"text": "`` men in black ii , '' has all the earmarks of a sequel .", "label": 3, "label_text": "positive"}
{"text": "this is a raw and disturbing tale that took five years to make , and the trio 's absorbing narrative is a heart-wrenching showcase indeed .", "label": 3, "label_text": "positive"}
{"text": "the cast is uniformly excellent ... but the film itself is merely mildly charming .", "label": 2, "label_text": "neutral"}
{"text": "yeah , these flicks are just that damn good .", "label": 4, "label_text": "very positive"}
{"text": "a worthy entry into a very difficult genre .", "label": 4, "label_text": "very positive"}
{"text": "there 's no mistaking the fact that this hybrid misses the impact of the disney classic , and even that of the excellent 1934 mgm version .", "label": 2, "label_text": "neutral"}
{"text": "soul is what 's lacking in every character in this movie and , subsequently , the movie itself .", "label": 0, "label_text": "very negative"}
{"text": "this charmless nonsense ensues amid clanging film references that make jay and silent bob 's excellent adventure seem understated .", "label": 2, "label_text": "neutral"}
{"text": "his warriors collide in balletic explosion that implies an underlying order throughout the chaos .", "label": 2, "label_text": "neutral"}
{"text": "feels like the grittiest movie that was ever made for the lifetime cable television network .", "label": 2, "label_text": "neutral"}
{"text": "majidi gets uniformly engaging performances from his largely amateur cast .", "label": 3, "label_text": "positive"}
{"text": "the kind of nervous film that will either give you a mild headache or exhilarate you .", "label": 2, "label_text": "neutral"}
{"text": "an impressive if flawed effort that indicates real talent .", "label": 3, "label_text": "positive"}
{"text": "the best way to hope for any chance of enjoying this film is by lowering your expectations .", "label": 1, "label_text": "negative"}
{"text": "still pretentious and filled with subtext , but entertaining enough at ` face value ' to recommend to anyone looking for something different .", "label": 3, "label_text": "positive"}
{"text": "woo 's fights have a distinct flair .", "label": 3, "label_text": "positive"}
{"text": "the only thing that could possibly make them less interesting than they already are is for them to get full montied into a scrappy , jovial team .", "label": 1, "label_text": "negative"}
{"text": "... has virtually no script at all ...", "label": 0, "label_text": "very negative"}
{"text": "if it 's another regurgitated action movie you 're after , there 's no better film than half past dead .", "label": 2, "label_text": "neutral"}
{"text": "we are left with a superficial snapshot that , however engaging , is insufficiently enlightening and inviting .", "label": 1, "label_text": "negative"}
{"text": "flawed but worthy look at life in u.s. relocation camps .", "label": 2, "label_text": "neutral"}
{"text": "why he was given free reign over this project -- he wrote , directed , starred and produced -- is beyond me .", "label": 0, "label_text": "very negative"}
{"text": "gloriously goofy -lrb- and gory -rrb- midnight movie stuff .", "label": 3, "label_text": "positive"}
{"text": "the film makes a strong case for the importance of the musicians in creating the motown sound .", "label": 3, "label_text": "positive"}
{"text": "the movie is saved from unbearable lightness by the simplicity of the storytelling and the authenticity of the performances .", "label": 2, "label_text": "neutral"}
{"text": "at its best , the good girl is a refreshingly adult take on adultery ...", "label": 3, "label_text": "positive"}
{"text": "nair does capture the complexity of a big family and its trials and tribulations ...", "label": 3, "label_text": "positive"}
{"text": "throwing caution to the wind with an invitation to the hedonist in us all , nair has constructed this motion picture in such a way that even the most cynical curmudgeon with find himself or herself smiling at one time or another .", "label": 4, "label_text": "very positive"}
{"text": "although life or something like it is very much in the mold of feel-good movies , the cast and director stephen herek 's polished direction pour delightfully piquant wine from aged bottles .", "label": 3, "label_text": "positive"}
{"text": "at its best early on as it plays the culture clashes between the brothers .", "label": 3, "label_text": "positive"}
{"text": "the story ... is moldy and obvious .", "label": 0, "label_text": "very negative"}
{"text": "scotland , pa. is a strangely drab romp .", "label": 0, "label_text": "very negative"}
{"text": "better at putting you to sleep than a sound machine .", "label": 0, "label_text": "very negative"}
{"text": "... one of the most ingenious and entertaining thrillers i 've seen in quite a long time .", "label": 4, "label_text": "very positive"}
{"text": "denzel washington 's efforts are sunk by all the sanctimony .", "label": 0, "label_text": "very negative"}
{"text": "despite a powerful portrayal by binoche , it 's a period romance that suffers from an overly deliberate pace and uneven narrative momentum .", "label": 1, "label_text": "negative"}
{"text": "she must have a very strong back .", "label": 3, "label_text": "positive"}
{"text": "ultimately , it ponders the reasons we need stories so much .", "label": 2, "label_text": "neutral"}
{"text": "we get some truly unique character studies and a cross-section of americana that hollywood could n't possibly fictionalize and be believed .", "label": 3, "label_text": "positive"}
{"text": "the story drifts so inexorably into cliches about tortured -lrb- and torturing -rrb- artists and consuming but impossible love that you ca n't help but become more disappointed as each overwrought new sequence plods on .", "label": 1, "label_text": "negative"}
{"text": "an utterly compelling ` who wrote it ' in which the reputation of the most famous author who ever lived comes into question .", "label": 3, "label_text": "positive"}
{"text": "this is the kind of movie that used to be right at home at the saturday matinee , and it still is .", "label": 3, "label_text": "positive"}
{"text": "a standard haunted house tale transplanted to the high seas .", "label": 2, "label_text": "neutral"}
{"text": "not sweet enough to liven up its predictable story and will leave even fans of hip-hop sorely disappointed .", "label": 1, "label_text": "negative"}
{"text": "-lrb- drumline -rrb- is entertaining for what it does , and admirable for what it does n't do .", "label": 3, "label_text": "positive"}
{"text": "the two leads are almost good enough to camouflage the dopey plot , but so much naturalistic small talk , delivered in almost muffled exchanges , eventually has a lulling effect .", "label": 1, "label_text": "negative"}
{"text": "despite a story predictable enough to make the sound of music play like a nail-biting thriller , its heart is so much in the right place it is difficult to get really peeved at it .", "label": 3, "label_text": "positive"}
{"text": "noyce 's film is contemplative and mournfully reflective .", "label": 3, "label_text": "positive"}
{"text": "the title helpfully offers the most succinct review of it you 'll read anywhere .", "label": 2, "label_text": "neutral"}
{"text": "despite the premise of a good story ... it wastes all its star power on cliched or meaningless roles .", "label": 1, "label_text": "negative"}
{"text": "succumbs to the same kind of maudlin , sentimental mysticism that mars the touched by an angel school of non-god spiritual-uplift movies .", "label": 1, "label_text": "negative"}
{"text": "i enjoyed time of favor while i was watching it , but i was surprised at how quickly it faded from my memory .", "label": 2, "label_text": "neutral"}
{"text": "watching beanie and his gang put together his slasher video from spare parts and borrowed materials is as much fun as it must have been for them to make it .", "label": 3, "label_text": "positive"}
{"text": "it does n't quite work , but there 's enough here to make us look forward to the russos ' next offering .", "label": 2, "label_text": "neutral"}
{"text": "bears is bad .", "label": 1, "label_text": "negative"}
{"text": "any movie this boring should be required to have ushers in the theater that hand you a cup of coffee every few minutes .", "label": 1, "label_text": "negative"}
{"text": "a film of precious increments artfully camouflaged as everyday activities .", "label": 3, "label_text": "positive"}
{"text": "the inherent strength of the material as well as the integrity of the filmmakers gives this coming-of-age story restraint as well as warmth .", "label": 4, "label_text": "very positive"}
{"text": "i just did n't care as much for the story .", "label": 1, "label_text": "negative"}
{"text": "very solid , very watchable first feature for director peter sheridan", "label": 3, "label_text": "positive"}
{"text": "while super troopers is above academy standards , its quintet of writers could still use some more schooling .", "label": 1, "label_text": "negative"}
{"text": "the overall effect is so completely inane that one would have to be mighty bored to even think of staying with this for more than , say , ten ... make that three minutes .", "label": 0, "label_text": "very negative"}
{"text": "pumpkin sits in a patch somewhere between mirthless todd solondzian satire and callow student film .", "label": 1, "label_text": "negative"}
{"text": "if kaufman kept cameron diaz a prisoner in a cage with her ape , in his latest , he 'd have them mate .", "label": 1, "label_text": "negative"}
{"text": "still , it gets the job done -- a sleepy afternoon rental .", "label": 1, "label_text": "negative"}
{"text": "if the message seems more facile than the earlier films , the images have such a terrible beauty you may not care .", "label": 2, "label_text": "neutral"}
{"text": "consider the title 's clunk-on-the-head that suggests the overtime someone put in to come up with an irritatingly unimaginative retread concept .", "label": 1, "label_text": "negative"}
{"text": "leave it to rohmer , now 82 , to find a way to bend current technique to the service of a vision of the past that is faithful to both architectural glories and commanding open spaces of the city as it was more than two centuries ago .", "label": 4, "label_text": "very positive"}
{"text": "sam jones became a very lucky filmmaker the day wilco got dropped from their record label , proving that one man 's ruin may be another 's fortune .", "label": 3, "label_text": "positive"}
{"text": "a minor picture with a major identity crisis -- it 's sort of true and it 's sort of bogus and it 's ho-hum all the way through .", "label": 1, "label_text": "negative"}
{"text": "a taut , intelligent psychological drama .", "label": 4, "label_text": "very positive"}
{"text": "barney has created a tour de force that is weird , wacky and wonderful .", "label": 4, "label_text": "very positive"}
{"text": "it settles for being merely grim .", "label": 1, "label_text": "negative"}
{"text": "a work of astonishing delicacy and force .", "label": 4, "label_text": "very positive"}
{"text": "dark and disturbing , but also surprisingly funny .", "label": 3, "label_text": "positive"}
{"text": "a loving little film of considerable appeal .", "label": 4, "label_text": "very positive"}
{"text": "watching the film is like reading a times portrait of grief that keeps shifting focus to the journalist who wrote it .", "label": 0, "label_text": "very negative"}
{"text": "a free-for-all of half-baked thoughts , clumsily used visual tricks and self-indulgent actor moments .", "label": 0, "label_text": "very negative"}
{"text": "the problem is n't that the movie hits so close to home so much as that it hits close to home while engaging in such silliness as that snake-down-the-throat business and the inevitable shot of schwarzenegger outrunning a fireball .", "label": 1, "label_text": "negative"}
{"text": "can see where this dumbed-down concoction is going .", "label": 1, "label_text": "negative"}
{"text": "parker holds true to wilde 's own vision of a pure comedy with absolutely no meaning , and no desire to be anything but a polished , sophisticated entertainment that is in love with its own cleverness .", "label": 4, "label_text": "very positive"}
{"text": "these are names to remember , in order to avoid them in the future .", "label": 0, "label_text": "very negative"}
{"text": "if somebody was bored and ... decided to make a dull , pretentious version of jesus ' son , they 'd come up with something like bart freundlich 's world traveler .", "label": 1, "label_text": "negative"}
{"text": "new best friend should n't have gone straight to video ; it should have gone straight to a mystery science theater 3000 video .", "label": 0, "label_text": "very negative"}
{"text": "as a revenge thriller , the movie is serviceable , but it does n't really deliver the delicious guilty pleasure of the better film versions .", "label": 1, "label_text": "negative"}
{"text": "i was perplexed to watch it unfold with an astonishing lack of passion or uniqueness .", "label": 1, "label_text": "negative"}
{"text": "-lrb- director peter -rrb- jackson and his crew have so steeped themselves in the majesty of tolkien 's writing that every frame produces new joys , whether you 're a fan of the books or not .", "label": 4, "label_text": "very positive"}
{"text": "... ambition is in short supply in the cinema , and egoyan tackles his themes and explores his characters ' crises with seriousness and compassion .", "label": 3, "label_text": "positive"}
{"text": "it does n't help that the director and cinematographer stephen kazmierski shoot on grungy video , giving the whole thing a dirty , tasteless feel .", "label": 0, "label_text": "very negative"}
{"text": "baran is n't the most transporting or gripping film from iran -- or , indeed , by its director -- but it 's a worthy companion to the many fine , focused films emerging from that most surprising of nations .", "label": 2, "label_text": "neutral"}
{"text": "what is captured during the conceptual process does n't add up to a sufficient explanation of what the final dance work , the selection , became in its final form .", "label": 2, "label_text": "neutral"}
{"text": "-lrb- two -rrb- fairly dull -- contrasting and interlocking stories about miserable scandinavian settlers in 18th-century canada , and yuppie sailboaters in the here and now .", "label": 1, "label_text": "negative"}
{"text": "somewhere short of tremors on the modern b-scene : neither as funny nor as clever , though an agreeably unpretentious way to spend ninety minutes .", "label": 1, "label_text": "negative"}
{"text": "their film falters , however , in its adherence to the disney philosophy of required poignancy , a salute that i 'd hoped the movie would avoid .", "label": 1, "label_text": "negative"}
{"text": "the latest installment in the pokemon canon , pokemon 4ever is surprising less moldy and trite than the last two , likely because much of the japanese anime is set in a scenic forest where pokemon graze in peace .", "label": 3, "label_text": "positive"}
{"text": "it 's still worth a look .", "label": 3, "label_text": "positive"}
{"text": "jolie 's performance vanishes somewhere between her hair and her lips .", "label": 1, "label_text": "negative"}
{"text": "it 's a count for our times .", "label": 2, "label_text": "neutral"}
{"text": "chao was chen kaige 's assistant for years in china .", "label": 2, "label_text": "neutral"}
{"text": "never engaging , utterly predictable and completely void of anything remotely interesting or suspenseful .", "label": 1, "label_text": "negative"}
{"text": "although trying to balance self-referential humor and a normal ol' slasher plot seemed like a decent endeavor , the result does n't fully satisfy either the die-hard jason fans or those who can take a good joke .", "label": 1, "label_text": "negative"}
{"text": "a pleasant enough movie , held together by skilled ensemble actors .", "label": 3, "label_text": "positive"}
{"text": "intriguing and beautiful film , but those of you who read the book are likely to be disappointed .", "label": 3, "label_text": "positive"}
{"text": "too close to phantom menace for comfort .", "label": 1, "label_text": "negative"}
{"text": "without heavy-handedness , dong provides perspective with his intelligent grasp of human foibles and contradictions .", "label": 3, "label_text": "positive"}
{"text": "somehow we 're meant to buy that this doting mother would shun her kids , travel to one of the most dangerous parts of the world , don fatigues and become g.i. jane .", "label": 1, "label_text": "negative"}
{"text": "marvelous , merry and , yes , melancholy film .", "label": 3, "label_text": "positive"}
{"text": "reinforces the talents of screenwriter charlie kaufman , creator of adaptation and being john malkovich .", "label": 3, "label_text": "positive"}
{"text": "the timing in nearly every scene seems a half beat off .", "label": 1, "label_text": "negative"}
{"text": "despite its title , amy 's orgasm is not a porno , though it is as tedious as one .", "label": 2, "label_text": "neutral"}
{"text": "more than makes up for its mawkish posing by offering rousing spates of genuine feeling .", "label": 3, "label_text": "positive"}
{"text": "a woozy , roisterous , exhausting mess , and the off-beat casting of its two leads turns out to be as ill-starred as you might expect .", "label": 1, "label_text": "negative"}
{"text": "the story 's so preposterous that i did n't believe it for a second , despite the best efforts of everyone involved .", "label": 0, "label_text": "very negative"}
{"text": "its underlying mythology is a hodgepodge of inconsistencies that pose the question : since when did dumb entertainment have to be this dumb ?", "label": 0, "label_text": "very negative"}
{"text": "and forget about any attempt at a plot !", "label": 1, "label_text": "negative"}
{"text": "watstein handily directs and edits around his screenplay 's sappier elements ... and sustains off the hook 's buildup with remarkable assuredness for a first-timer .", "label": 3, "label_text": "positive"}
{"text": "ice cube holds the film together with an engaging and warm performance ...", "label": 4, "label_text": "very positive"}
{"text": "all this turns out to be neither funny nor provocative - only dull .", "label": 1, "label_text": "negative"}
{"text": "whether -lrb- binoche and magimel -rrb- are being charming or angst-ridden , they easily fill their scenes and , fine judges both , never overcook the hysteria .", "label": 2, "label_text": "neutral"}
{"text": "tom green just gives them a bad odor .", "label": 1, "label_text": "negative"}
{"text": "each story on its own could have been expanded and worked into a compelling single feature , but in its current incarnation , storytelling never quite gets over its rather lopsided conception .", "label": 2, "label_text": "neutral"}
{"text": "it 's obviously struck a responsive chord with many south koreans , and should work its magic in other parts of the world .", "label": 4, "label_text": "very positive"}
{"text": "it has fun being grown up .", "label": 3, "label_text": "positive"}
{"text": "this is a great subject for a movie , but hollywood has squandered the opportunity , using it as a prop for warmed-over melodrama and the kind of choreographed mayhem that director john woo has built his career on .", "label": 1, "label_text": "negative"}
{"text": "you 're too conscious of the effort it takes to be this spontaneous .", "label": 2, "label_text": "neutral"}
{"text": "children may not understand everything that happens -- i 'm not sure even miyazaki himself does -- but they will almost certainly be fascinated , and undoubtedly delighted .", "label": 4, "label_text": "very positive"}
{"text": "a distant , even sterile , yet compulsively watchable look at the sordid life of hogan 's heroes star bob crane .", "label": 3, "label_text": "positive"}
{"text": "this is the type of movie best enjoyed by frat boys and college kids while sucking on the bong and downing one alcoholic beverage after another .", "label": 1, "label_text": "negative"}
{"text": "the film is a travesty of the genre and even as spoof takes itself too seriously .", "label": 0, "label_text": "very negative"}
{"text": "the long-range appeal of `` minority report '' should transcend any awards it bags .", "label": 3, "label_text": "positive"}
{"text": "it 's haunting .", "label": 2, "label_text": "neutral"}
{"text": "the film starts out as competent but unremarkable ... and gradually grows into something of considerable power .", "label": 3, "label_text": "positive"}
{"text": "ihops do n't pile on this much syrup .", "label": 1, "label_text": "negative"}
{"text": "a pleasant enough comedy that should have found a summer place .", "label": 3, "label_text": "positive"}
{"text": "lucas , take notes .", "label": 2, "label_text": "neutral"}
{"text": "the unique tug-of-war with viewer expectations is undeniable , if not a pleasure in its own right .", "label": 4, "label_text": "very positive"}
{"text": "you would n't call the good girl a date movie -lrb- an anti-date movie is more like it -rrb- , but when it 's good , it 's good and horrid .", "label": 2, "label_text": "neutral"}
{"text": "this is a particularly toxic little bonbon , palatable to only a chosen and very jaundiced few .", "label": 1, "label_text": "negative"}
{"text": "sound the trumpets : for the first time since desperately seeking susan , madonna does n't suck as an actress .", "label": 3, "label_text": "positive"}
{"text": "the truth is that the truth about charlie gets increasingly tiresome .", "label": 1, "label_text": "negative"}
{"text": "much-anticipated and ultimately lackluster movie .", "label": 1, "label_text": "negative"}
{"text": "disturbingly superficial in its approach to the material .", "label": 0, "label_text": "very negative"}
{"text": "flat , but with a revelatory performance by michelle williams .", "label": 1, "label_text": "negative"}
{"text": "unless you are in dire need of a diesel fix , there is no real reason to see it .", "label": 1, "label_text": "negative"}
{"text": "i 'm afraid you wo n't get through this frankly fantastical by-the-numbers b-flick with just a suspension of disbelief .", "label": 2, "label_text": "neutral"}
{"text": "every good actor needs to do his or her own hamlet .", "label": 2, "label_text": "neutral"}
{"text": "the movie gets muted and routine .", "label": 1, "label_text": "negative"}
{"text": "-lrb- morgan -rrb- , judd and franklin ca n't save the script , rooted in a novel by joseph finder , from some opportunism .", "label": 2, "label_text": "neutral"}
{"text": "madonna still ca n't act a lick .", "label": 0, "label_text": "very negative"}
{"text": "`` the mothman prophecies '' is a difficult film to shake from your conscience when night falls .", "label": 2, "label_text": "neutral"}
{"text": "if you 're not a prepubescent girl , you 'll be laughing at britney spears ' movie-starring debut whenever it does n't have you impatiently squinting at your watch .", "label": 1, "label_text": "negative"}
{"text": "some actors have so much charisma that you 'd be happy to listen to them reading the phone book .", "label": 3, "label_text": "positive"}
{"text": "energetic and boldly provocative .", "label": 4, "label_text": "very positive"}
{"text": "not only does the movie fail to make us part of its reality , it fails the most basic relevancy test as well .", "label": 1, "label_text": "negative"}
{"text": "the kooky yet shadowy vision clooney sustains throughout is daring , inventive and impressive .", "label": 4, "label_text": "very positive"}
{"text": "in the end , white oleander is n't an adaptation of a novel .", "label": 2, "label_text": "neutral"}
{"text": "sympathetically captures the often futile lifestyle of young people in modern japan .", "label": 2, "label_text": "neutral"}
{"text": "i 'd give real money to see the perpetrators of chicago torn apart by dingoes .", "label": 1, "label_text": "negative"}
{"text": "occasionally funny and consistently odd , and it works reasonably well as a star vehicle for zhao .", "label": 3, "label_text": "positive"}
{"text": "there 's a disturbing ` great white hope ' undertone to the other side of heaven that subtly undermines its message of christian love and compassion .", "label": 2, "label_text": "neutral"}
{"text": "awkward but sincere and , ultimately , it wins you over .", "label": 4, "label_text": "very positive"}
{"text": "the whole damn thing is ripe for the jerry springer crowd .", "label": 1, "label_text": "negative"}
{"text": "a lousy movie that 's not merely unwatchable , but also unlistenable .", "label": 0, "label_text": "very negative"}
{"text": "flounders due to the general sense that no two people working on the production had exactly the same thing in mind .", "label": 1, "label_text": "negative"}
{"text": "no wonder they 're talking about `` talk to her . ''", "label": 2, "label_text": "neutral"}
{"text": "with youthful high spirits , tautou remains captivating throughout michele 's religious and romantic quests , and she is backed by a likable cast .", "label": 3, "label_text": "positive"}
{"text": "if this is an example of the type of project that robert redford 's lab is willing to lend its imprimatur to , then perhaps it 's time to rethink independent films .", "label": 1, "label_text": "negative"}
{"text": "a great comedy filmmaker knows great comedy need n't always make us laugh .", "label": 4, "label_text": "very positive"}
{"text": "while this film is not in the least surprising , it is still ultimately very satisfying .", "label": 3, "label_text": "positive"}
{"text": "recalls quiet freak-outs like l'avventura and repulsion .", "label": 2, "label_text": "neutral"}
{"text": "remarkably accessible and affecting .", "label": 4, "label_text": "very positive"}
{"text": "writhing under dialogue like ` you 're from two different worlds ' and ` tonight the maid is a lie and this , this is who you are , ' this schlock-filled fairy tale hits new depths of unoriginality and predictability .", "label": 0, "label_text": "very negative"}
{"text": "bourne , jason bourne .", "label": 2, "label_text": "neutral"}
{"text": "this cheery , down-to-earth film is warm with the cozy feeling of relaxing around old friends .", "label": 4, "label_text": "very positive"}
{"text": "plays as hollow catharsis , with lots of tears but very little in the way of insights .", "label": 1, "label_text": "negative"}
{"text": "will probably stay in the shadow of its two older , more accessible qatsi siblings .", "label": 1, "label_text": "negative"}
{"text": "what would jesus do if he was a film director ?", "label": 2, "label_text": "neutral"}
{"text": "credibility sinks into a mire of sentiment .", "label": 1, "label_text": "negative"}
{"text": "director brian levant , who never strays far from his sitcom roots , skates blithely from one implausible situation to another , pausing only to tie up loose ends with more bows than you 'll find on a french poodle .", "label": 1, "label_text": "negative"}
{"text": "it 's hard to tell with all the crashing and banging where the salesmanship ends and the movie begins .", "label": 1, "label_text": "negative"}
{"text": "but it 's emotionally engrossing , too , thanks to strong , credible performances from the whole cast .", "label": 3, "label_text": "positive"}
{"text": "francophiles will snicker knowingly and you 'll want to slap them .", "label": 1, "label_text": "negative"}
{"text": "the pacing is glacial , the screenplay is stiff as a board , and things heat up only in the movie 's final scenes .", "label": 2, "label_text": "neutral"}
{"text": "-lrb- plays -rrb- in broad outline as pandering middle-age buddy-comedy .", "label": 1, "label_text": "negative"}
{"text": "one hour photo is an intriguing snapshot of one man and his delusions ; it 's just too bad it does n't have more flashes of insight .", "label": 1, "label_text": "negative"}
{"text": "a one-trick pony whose few t&a bits still ca n't save itself from being unoriginal , unfunny and unrecommendable .", "label": 0, "label_text": "very negative"}
{"text": "this examination of aquatic life off the shores of the baja california peninsula of mexico offers an engrossing way to demonstrate the virtues of the imax format .", "label": 3, "label_text": "positive"}
{"text": "an ungainly , comedy-deficient , b-movie rush job ...", "label": 0, "label_text": "very negative"}
{"text": "will only satisfy those who ca n't tell the difference between the good , the bad and the ugly .", "label": 1, "label_text": "negative"}
{"text": "if this movie were a book , it would be a page-turner , you ca n't wait to see what happens next .", "label": 4, "label_text": "very positive"}
{"text": "` dragonfly ' is a movie about a bus wreck that turns into a film wreck .", "label": 1, "label_text": "negative"}
{"text": "-lrb- villeneuve -rrb- seems to realize intuitively that even morality is reduced to an option by the ultimate mysteries of life and death .", "label": 3, "label_text": "positive"}
{"text": "hits one out of the park for the ` they do n't make 'em like that anymore ' department .", "label": 2, "label_text": "neutral"}
{"text": "rather , you 'll have to wrestle disbelief to the ground and then apply the chloroform-soaked handkerchief .", "label": 0, "label_text": "very negative"}
{"text": "feel bad for king , who 's honestly trying , and schwartzman , who 's shot himself in the foot .", "label": 1, "label_text": "negative"}
{"text": "it 's also clear from the start that the transporter is running purely on adrenaline , and once the initial high wears off , the film 's shortcomings start to shine through .", "label": 2, "label_text": "neutral"}
{"text": "involving at times , but lapses quite casually into the absurd .", "label": 1, "label_text": "negative"}
{"text": "for benigni it was n't shakespeare whom he wanted to define his career with but pinocchio .", "label": 3, "label_text": "positive"}
{"text": "starts off with a bang , but then fizzles like a wet stick of dynamite at the very end .", "label": 1, "label_text": "negative"}
{"text": "together , tok and o orchestrate a buoyant , darkly funny dance of death .", "label": 4, "label_text": "very positive"}
{"text": "de niro looks bored , murphy recycles murphy , and you mentally add showtime to the pile of hollywood dreck that represents nothing more than the art of the deal .", "label": 0, "label_text": "very negative"}
{"text": "the film 's real appeal wo n't be to clooney fans or adventure buffs , but to moviegoers who enjoy thinking about compelling questions with no easy answers .", "label": 3, "label_text": "positive"}
{"text": "guaranteed to move anyone who ever shook , rattled , or rolled .", "label": 4, "label_text": "very positive"}
{"text": "unlike his directorial efforts , la femme nikita and the professional , the transporter lacks besson 's perspective as a storyteller .", "label": 1, "label_text": "negative"}
{"text": "at about 95 minutes , treasure planet maintains a brisk pace as it races through the familiar story .", "label": 3, "label_text": "positive"}
{"text": "this limp gender-bender-baller from a first-time director and rookie screenwriter steals wholesale from that 1982 's tootsie , forgetting only to retain a single laugh .", "label": 0, "label_text": "very negative"}
{"text": "so stupid , so ill-conceived , so badly drawn , it created whole new levels of ugly .", "label": 0, "label_text": "very negative"}
{"text": "there has been much puzzlement among critics about what the election symbolizes .", "label": 1, "label_text": "negative"}
{"text": "a masterful film from a master filmmaker , unique in its deceptive grimness , compelling in its fatalist worldview .", "label": 4, "label_text": "very positive"}
{"text": "a great idea becomes a not-great movie .", "label": 1, "label_text": "negative"}
{"text": "an inspiring and heart-affecting film about the desperate attempts of vietnamese refugees living in u.s. relocation camps to keep their hopes alive in 1975 .", "label": 4, "label_text": "very positive"}
{"text": "passion , lip-synching , tragedy , and lots of really really high notes .", "label": 2, "label_text": "neutral"}
{"text": "its over-reliance on genre conventions , character types and formulaic conflict resolutions crushes all the goodwill it otherwise develops .", "label": 1, "label_text": "negative"}
{"text": "demme 's loose approach kills the suspense .", "label": 1, "label_text": "negative"}
{"text": "a gorgeous , somnolent show that is splendidly mummified and thoroughly unsurprising .", "label": 2, "label_text": "neutral"}
{"text": "there is no insight into the anguish of heidi 's life -- only a depiction of pain , today 's version of greek tragedy , the talk-show guest decrying her fate .", "label": 2, "label_text": "neutral"}
{"text": "even if you feel like you 've seen this movie a thousand times before , it is kind of enjoyable thanks mainly to belushi 's easy-going likableness .", "label": 2, "label_text": "neutral"}
{"text": "harsh , effective documentary on life in the israeli-occupied palestinian territories .", "label": 3, "label_text": "positive"}
{"text": "steers turns in a snappy screenplay that curls at the edges ; it 's so clever you want to hate it .", "label": 3, "label_text": "positive"}
{"text": "this is what imax was made for : strap on a pair of 3-d goggles , shut out the real world , and take a vicarious voyage to the last frontier -- space .", "label": 4, "label_text": "very positive"}
{"text": "though certainly original in form , altar boys requires a taste for swamp thing-type animation , doubled with a deafening score .", "label": 2, "label_text": "neutral"}
{"text": "but this costly dud is a far cry from either the book or the beloved film .", "label": 0, "label_text": "very negative"}
{"text": "the essential problem in orange county is that , having created an unusually vivid set of characters worthy of its strong cast , the film flounders when it comes to giving them something to do .", "label": 1, "label_text": "negative"}
{"text": "... if you 're in a mind set for goofy comedy , the troopers will entertain with their gross outs , bawdy comedy and head games .", "label": 4, "label_text": "very positive"}
{"text": "a work of the utmost subtlety and perception , it marks the outstanding feature debut of writer-director eric byler , who understands the power of the implicit and the virtues of simplicity and economy .", "label": 3, "label_text": "positive"}
{"text": "there are just enough twists in the tale to make it far more satisfying than almost any horror film in recent memory .", "label": 4, "label_text": "very positive"}
{"text": "... hudlin is stuck trying to light a fire with soggy leaves .", "label": 1, "label_text": "negative"}
{"text": "... a haunting vision , with images that seem more like disturbing hallucinations .", "label": 0, "label_text": "very negative"}
{"text": "this kind of dark comedy requires a delicate , surgical touch .", "label": 2, "label_text": "neutral"}
{"text": "hopkins .", "label": 2, "label_text": "neutral"}
{"text": "consists of a plot and jokes done too often by people far more talented than ali g", "label": 1, "label_text": "negative"}
{"text": "a breezy , diverting , conventional , well-acted tale of two men locked in an ongoing game of cat-and-cat .", "label": 4, "label_text": "very positive"}
{"text": "the premise is in extremely bad taste , and the film 's supposed insights are so poorly thought-out and substance-free that even a high school senior taking his or her first psychology class could dismiss them .", "label": 0, "label_text": "very negative"}
{"text": "imagine a really bad community theater production of west side story without the songs .", "label": 0, "label_text": "very negative"}
{"text": "an ironic speculation on democracy in a culture unaccustomed to it .", "label": 2, "label_text": "neutral"}
{"text": "smith profiles five extraordinary american homes , and because the owners seem fully aware of the uses and abuses of fame , it 's a pleasure to enjoy their eccentricities .", "label": 3, "label_text": "positive"}
{"text": "it 's this memory-as-identity obviation that gives secret life its intermittent unease , reaffirming that long-held illusions are indeed reality , and that erasing them recasts the self .", "label": 2, "label_text": "neutral"}
{"text": "with its hints of a greater intelligence lurking somewhere , the ring makes its stupidity more than obvious .", "label": 1, "label_text": "negative"}
{"text": "ja rule and kurupt should have gotten to rap .", "label": 2, "label_text": "neutral"}
{"text": "an afterschool special without the courage of its convictions .", "label": 1, "label_text": "negative"}
{"text": "uneasy mishmash of styles and genres .", "label": 1, "label_text": "negative"}
{"text": "the period -- swinging london in the time of the mods and the rockers -- gets the once-over once again in gangster no. 1 , but falls apart long before the end .", "label": 1, "label_text": "negative"}
{"text": "earnest falls short of its ideal predecessor largely due to parker 's ill-advised meddling with the timeless source material .", "label": 1, "label_text": "negative"}
{"text": "tailored to entertain !", "label": 3, "label_text": "positive"}
{"text": "in his debut as a film director , denzel washington delivers a lean and engaging work .", "label": 4, "label_text": "very positive"}
{"text": "the scope of the silberstein family is large and we grow attached to their lives , full of strength , warmth and vitality . .", "label": 3, "label_text": "positive"}
{"text": "the tone is balanced , reflective and reasonable .", "label": 3, "label_text": "positive"}
{"text": "but you 'll definitely want the t-shirt .", "label": 2, "label_text": "neutral"}
{"text": "a real story about real people living their lives concerned about the future of an elderly , mentally handicapped family member .", "label": 3, "label_text": "positive"}
{"text": "or , you can do something fun tonight .", "label": 2, "label_text": "neutral"}
{"text": "if shayamalan wanted to tell a story about a man who loses his faith , why did n't he just do it , instead of using bad sci-fi as window dressing ?", "label": 0, "label_text": "very negative"}
{"text": "the way coppola professes his love for movies -- both colorful pop junk and the classics that unequivocally qualify as art -- is giddily entertaining .", "label": 4, "label_text": "very positive"}
{"text": "an intimate , good-humored ethnic comedy like numerous others but cuts deeper than expected .", "label": 3, "label_text": "positive"}
{"text": "fans of the animated wildlife adventure show will be in warthog heaven ; others need not necessarily apply .", "label": 3, "label_text": "positive"}
{"text": "the story loses its bite in a last-minute happy ending that 's even less plausible than the rest of the picture .", "label": 0, "label_text": "very negative"}
{"text": "it is interesting and fun to see goodall and her chimpanzees on the bigger-than-life screen .", "label": 3, "label_text": "positive"}
{"text": "despite its good nature and some genuinely funny moments , super troopers suffers from a bad case of arrested development .", "label": 2, "label_text": "neutral"}
{"text": "branagh , in his most forceful non-shakespeare screen performance , grounds even the softest moments in the angry revolt of his wit .", "label": 3, "label_text": "positive"}
{"text": "a droll , well-acted , character-driven comedy with unexpected deposits of feeling .", "label": 3, "label_text": "positive"}
{"text": "the screenplay sabotages the movie 's strengths at almost every juncture .", "label": 1, "label_text": "negative"}
{"text": "a beautiful and haunting examination of the stories we tell ourselves to make sense of the mundane horrors of the world .", "label": 4, "label_text": "very positive"}
{"text": "he 'd create a movie better than this .", "label": 1, "label_text": "negative"}
{"text": "my response to the film is best described as lukewarm .", "label": 1, "label_text": "negative"}
{"text": "diane lane shines in unfaithful .", "label": 4, "label_text": "very positive"}
{"text": "drags along in a dazed and enervated , drenched-in-the - past numbness .", "label": 1, "label_text": "negative"}
{"text": "thurman and lewis are hilarious throughout .", "label": 4, "label_text": "very positive"}
{"text": "extreme oops - oops , ops , no matter how you spell it , it 's still a mistake to go see it .", "label": 1, "label_text": "negative"}
{"text": "an uneven film dealing with too many problems to be taken seriously .", "label": 1, "label_text": "negative"}
{"text": "ana is a vivid , vibrant individual and the movie 's focus upon her makes it successful and accessible .", "label": 4, "label_text": "very positive"}
{"text": "a few artsy flourishes aside , narc is as gritty as a movie gets these days .", "label": 2, "label_text": "neutral"}
{"text": "even if the ride 's a little bumpy , with a final lap that 's all too suspiciously smooth , you gotta give director roger michell , best known for the superfluous notting hill , credit for trying .", "label": 2, "label_text": "neutral"}
{"text": "... a polished and relatively sincere piece of escapism .", "label": 4, "label_text": "very positive"}
{"text": "both stars manage to be funny , but , like the recent i spy , the star chemistry begs the question of whether random gags add up to a movie .", "label": 2, "label_text": "neutral"}
{"text": "as an entertainment , the movie keeps you diverted and best of all , it lightens your wallet without leaving a sting .", "label": 4, "label_text": "very positive"}
{"text": "aspires for the piquant but only really achieves a sort of ridiculous sourness .", "label": 1, "label_text": "negative"}
{"text": "chicago is , in many ways , an admirable achievement .", "label": 4, "label_text": "very positive"}
{"text": "fisher has bared his soul and confronted his own shortcomings here in a way ... that feels very human and very true to life .", "label": 3, "label_text": "positive"}
{"text": "a disturbing and frighteningly evocative assembly of imagery and hypnotic music composed by philip glass .", "label": 2, "label_text": "neutral"}
{"text": "the warm presence of zhao benshan makes the preposterous lying hero into something more than he reasonably should be .", "label": 2, "label_text": "neutral"}
{"text": "a charming yet poignant tale of the irrevocable ties that bind .", "label": 4, "label_text": "very positive"}
{"text": "`` my god , i 'm behaving like an idiot ! ''", "label": 2, "label_text": "neutral"}
{"text": "or some damn thing .", "label": 1, "label_text": "negative"}
{"text": "its mysteries are transparently obvious , and it 's too slowly paced to be a thriller .", "label": 1, "label_text": "negative"}
{"text": "its gross-out gags and colorful set pieces ... are of course stultifyingly contrived and too stylized by half .", "label": 1, "label_text": "negative"}
{"text": "there is a refreshing absence of cynicism in stuart little 2 -- quite a rarity , even in the family film market .", "label": 4, "label_text": "very positive"}
{"text": "creepy but ultimately unsatisfying thriller .", "label": 1, "label_text": "negative"}
{"text": "without resorting to hyperbole , i can state that kissing jessica stein may be the best same-sex romance i have seen .", "label": 4, "label_text": "very positive"}
{"text": "a sensitive and expertly acted crowd-pleaser that is n't above a little broad comedy and a few unabashedly sentimental tears .", "label": 4, "label_text": "very positive"}
{"text": "the experience of watching blobby old-school cgi animation in this superlarge format is just surreal enough to be diverting .", "label": 3, "label_text": "positive"}
{"text": "... too slow , too boring , and occasionally annoying .", "label": 0, "label_text": "very negative"}
{"text": "this is pretty dicey material .", "label": 1, "label_text": "negative"}
{"text": "the premise is overshadowed by the uberviolence of the clericks as this becomes just another kung-fu sci-fi movie with silly action sequences .", "label": 1, "label_text": "negative"}
{"text": "as is most commonly case with projects such noble and lofty ambitions , the film is less poetic than simply pretentious .", "label": 2, "label_text": "neutral"}
{"text": "subversive , meditative , clinical and poetic , the piano teacher is a daring work of genius .", "label": 3, "label_text": "positive"}
{"text": "-lrb- a -rrb- hollywood sheen bedevils the film from the very beginning ... -lrb- but -rrb- lohman 's moist , deeply emotional eyes shine through this bogus veneer ...", "label": 3, "label_text": "positive"}
{"text": "it does n't do the original any particular dishonor , but neither does it exude any charm or personality .", "label": 1, "label_text": "negative"}
{"text": "beers , who , when she 's given the right lines , can charm the paint off the wall ... -lrb- but -rrb- the script goes wrong at several key junctures .", "label": 2, "label_text": "neutral"}
{"text": "... blade ii is more enjoyable than the original .", "label": 4, "label_text": "very positive"}
{"text": "there 's suspension of disbelief and then there 's bad screenwriting ... this film packs a wallop of the latter .", "label": 1, "label_text": "negative"}
{"text": "an often-deadly boring , strange reading of a classic whose witty dialogue is treated with a baffling casual approach", "label": 1, "label_text": "negative"}
{"text": "the problem with concept films is that if the concept is a poor one , there 's no saving the movie .", "label": 1, "label_text": "negative"}
{"text": "safe conduct , however ambitious and well-intentioned , fails to hit the entertainment bull 's - eye .", "label": 1, "label_text": "negative"}
{"text": "a film made with as little wit , interest , and professionalism as artistically possible for a slummy hollywood caper flick .", "label": 1, "label_text": "negative"}
{"text": "to enjoy this movie 's sharp dialogue and delightful performance by jolie and burns , you have to gloss over the no sense ending .", "label": 2, "label_text": "neutral"}
{"text": "but here 's the real damn : it is n't funny , either .", "label": 0, "label_text": "very negative"}
