# Supplementary material for: AMPLIFY: attention-based mixup for performance improvement and label smoothing in transformer
Source: PeerJ Comput Sci. 2024 Apr 30;10:e2011. doi: 10.7717/peerj-cs.2011 (PMC11157605; doi:10.7717/peerj-cs.2011)
Supplement: Supplemental Information 6 — The objective of the task is to determine whether the reviews are positive or negative in sentiment. The dataset comprises 25,001 movie review samples, with each sample having a binary sentiment label. [file peerj-cs-10-2011-s006.zip]

Archive with 7 entries (6 files):
- IMDB/
- IMDB/train.jsonl
- __MACOSX/IMDB/._train.jsonl
- IMDB/.DS_Store
- __MACOSX/IMDB/._.DS_Store
- IMDB/test.jsonl
- __MACOSX/IMDB/._test.jsonl
