# Supplementary material for: AMPLIFY: attention-based mixup for performance improvement and label smoothing in transformer
Source: PeerJ Comput Sci. 2024 Apr 30;10:e2011. doi: 10.7717/peerj-cs.2011 (PMC11157605; doi:10.7717/peerj-cs.2011)
Supplement: Supplemental Information 6 — The objective of the task is to determine whether the reviews are positive or negative in sentiment. The dataset comprises 25,001 movie review samples, with each sample having a binary sentiment label. [file peerj-cs-10-2011-s006.zip › IMDB/test.jsonl]

{"text":"I love sci-fi and am willing to put up with a lot. Sci-fi movies\/TV are usually underfunded, under-appreciated and misunderstood. I tried to like this, I really did, but it is to good TV sci-fi as Babylon 5 is to Star Trek (the original). Silly prosthetics, cheap cardboard sets, stilted dialogues, CG that doesn't match the background, and painfully one-dimensional characters cannot be overcome with a 'sci-fi' setting. (I'm sure there are those of you out there who think Babylon 5 is good sci-fi TV. It's not. It's clich\u00e9d and uninspiring.) While US viewers might like emotion and character development, sci-fi is a genre that does not take itself seriously (cf. Star Trek). It may treat important issues, yet not as a serious philosophy. It's really difficult to care about the characters here as they are not simply foolish, just missing a spark of life. Their actions and reactions are wooden and predictable, often painful to watch. The makers of Earth KNOW it's rubbish as they have to always say \"Gene Roddenberry's Earth...\" otherwise people would not continue watching. Roddenberry's ashes must be turning in their orbit as this dull, cheap, poorly edited (watching it without advert breaks really brings this home) trudging Trabant of a show lumbers into space. Spoiler. So, kill off a main character. And then bring him back as another actor. Jeeez! Dallas all over again.","label":0,"label_text":"negative"}
{"text":"Worth the entertainment value of a rental, especially if you like action movies. This one features the usual car chases, fights with the great Van Damme kick style, shooting battles with the 40 shell load shotgun, and even terrorist style bombs. All of this is entertaining and competently handled but there is nothing that really blows you away if you've seen your share before.<br \/><br \/>The plot is made interesting by the inclusion of a rabbit, which is clever but hardly profound. Many of the characters are heavily stereotyped -- the angry veterans, the terrified illegal aliens, the crooked cops, the indifferent feds, the bitchy tough lady station head, the crooked politician, the fat federale who looks like he was typecast as the Mexican in a Hollywood movie from the 1940s. All passably acted but again nothing special.<br \/><br \/>I thought the main villains were pretty well done and fairly well acted. By the end of the movie you certainly knew who the good guys were and weren't. There was an emotional lift as the really bad ones got their just deserts. Very simplistic, but then you weren't expecting Hamlet, right? The only thing I found really annoying was the constant cuts to VDs daughter during the last fight scene.<br \/><br \/>Not bad. Not good. Passable 4.","label":0,"label_text":"negative"}
{"text":"its a totally average film with a few semi-alright action sequences that make the plot seem a little better and remind the viewer of the classic van dam films. parts of the plot don't make sense and seem to be added in to use up time. the end plot is that of a very basic type that doesn't leave the viewer guessing and any twists are obvious from the beginning. the end scene with the flask backs don't make sense as they are added in and seem to have little relevance to the history of van dam's character. not really worth watching again, bit disappointed in the end production, even though it is apparent it was shot on a low budget certain shots and sections in the film are of poor directed quality","label":0,"label_text":"negative"}
{"text":"STAR RATING: ***** Saturday Night **** Friday Night *** Friday Morning ** Sunday Night * Monday Morning <br \/><br \/>Former New Orleans homicide cop Jack Robideaux (Jean Claude Van Damme) is re-assigned to Columbus, a small but violent town in Mexico to help the police there with their efforts to stop a major heroin smuggling operation into their town. The culprits turn out to be ex-military, lead by former commander Benjamin Meyers (Stephen Lord, otherwise known as Jase from East Enders) who is using a special method he learned in Afghanistan to fight off his opponents. But Jack has a more personal reason for taking him down, that draws the two men into an explosive final showdown where only one will walk away alive.<br \/><br \/>After Until Death, Van Damme appeared to be on a high, showing he could make the best straight to video films in the action market. While that was a far more drama oriented film, with The Shepherd he has returned to the high-kicking, no brainer action that first made him famous and has sadly produced his worst film since Derailed. It's nowhere near as bad as that film, but what I said still stands.<br \/><br \/>A dull, predictable film, with very little in the way of any exciting action. What little there is mainly consists of some limp fight scenes, trying to look cool and trendy with some cheap slo-mo\/sped up effects added to them that sadly instead make them look more desperate. Being a Mexican set film, director Isaac Florentine has tried to give the film a Robert Rodriguez\/Desperado sort of feel, but this only adds to the desperation.<br \/><br \/>VD gives a particularly uninspired performance and given he's never been a Robert De Niro sort of actor, that can't be good. As the villain, Lord shouldn't expect to leave the beeb anytime soon. He gets little dialogue at the beginning as he struggles to muster an American accent but gets mysteriously better towards the end. All the supporting cast are equally bland, and do nothing to raise the films spirits at all.<br \/><br \/>This is one shepherd that's strayed right from the flock. *","label":0,"label_text":"negative"}
{"text":"First off let me say, If you haven't enjoyed a Van Damme movie since bloodsport, you probably will not like this movie. Most of these movies may not have the best plots or best actors but I enjoy these kinds of movies for what they are. This movie is much better than any of the movies the other action guys (Segal and Dolph) have thought about putting out the past few years. Van Damme is good in the movie, the movie is only worth watching to Van Damme fans. It is not as good as Wake of Death (which i highly recommend to anyone of likes Van Damme) or In hell but, in my opinion it's worth watching. It has the same type of feel to it as Nowhere to Run. Good fun stuff!","label":0,"label_text":"negative"}
{"text":"I had high hopes for this one until they changed the name to 'The Shepherd : Border Patrol, the lamest movie name ever, what was wrong with just 'The Shepherd'. This is a by the numbers action flick that tips its hat at many classic Van Damme films. There is a nice bit of action in a bar which reminded me of hard target and universal soldier but directed with no intensity or flair which is a shame. There is one great line about 'being p*ss drunk and carrying a rabbit' and some OK action scenes let down by the cheapness of it all. A lot of the times the dialogue doesn't match the characters mouth and the stunt men fall down dead a split second before even being shot. The end fight is one of the better Van Damme fights except the Director tries to go a bit too John Woo and fails also introducing flashbacks which no one really cares about just gets in the way of the action which is the whole point of a van Damme film.<br \/><br \/>Not good, not bad, just average generic action.","label":0,"label_text":"negative"}
{"text":"Isaac Florentine has made some of the best western Martial Arts action movies ever produced. In particular US Seals 2, Cold Harvest, Special Forces and Undisputed 2 are all action classics. You can tell Isaac has a real passion for the genre and his films are always eventful, creative and sharp affairs, with some of the best fight sequences an action fan could hope for. In particular he has found a muse with Scott Adkins, as talented an actor and action performer as you could hope for. This is borne out with Special Forces and Undisputed 2, but unfortunately The Shepherd just doesn't live up to their abilities.<br \/><br \/>There is no doubt that JCVD looks better here fight-wise than he has done in years, especially in the fight he has (for pretty much no reason) in a prison cell, and in the final showdown with Scott, but look in his eyes. JCVD seems to be dead inside. There's nothing in his eyes at all. It's like he just doesn't care about anything throughout the whole film. And this is the leading man.<br \/><br \/>There are other dodgy aspects to the film, script-wise and visually, but the main problem is that you are utterly unable to empathise with the hero of the film. A genuine shame as I know we all wanted this film to be as special as it genuinely could have been. There are some good bits, mostly the action scenes themselves. This film had a terrific director and action choreographer, and an awesome opponent for JCVD to face down. This could have been the one to bring the veteran action star back up to scratch in the balls-out action movie stakes.<br \/><br \/>Sincerely a shame that this didn't happen.","label":0,"label_text":"negative"}
{"text":"It actually pains me to say it, but this movie was horrible on every level. The blame does not lie entirely with Van Damme as you can see he tried his best, but let's face it, he's almost fifty, how much more can you ask of him? I find it so hard to believe that the same people who put together Undisputed 2; arguably the best (western) martial arts movie in years, created this. Everything from the plot, to the dialog, to the editing, to the overall acting was just horribly put together and in many cases outright boring and nonsensical. Scott Adkins who's fight scenes seemed more like a demo reel, was also terribly underused and not even the main villain which is such a shame because 1) He is more than capable of playing that role and 2) The actual main villain was not only not intimidating at all but also quite annoying. Again, not blaming Van Damme. I will always be a fan, but avoid this one.","label":0,"label_text":"negative"}
{"text":"Technically I'am a Van Damme Fan, or I was. this movie is so bad that I hated myself for wasting those 90 minutes. Do not let the name Isaac Florentine (Undisputed II) fool you, I had big hopes for this one, depending on what I saw in (Undisputed II), man.. was I wrong ??! all action fans wanted a big comeback for the classic action hero, but i guess we wont be able to see that soon, as our hero keep coming with those (going -to-a-border - far-away-town-and -kill -the-bad-guys- than-comeback- home) movies I mean for God's sake, we are in 2008, and they insist on doing those disappointing movies on every level. Why ??!!! Do your self a favor, skip it.. seriously.","label":0,"label_text":"negative"}
{"text":"Honestly awful film, bad editing, awful lighting, dire dialog and scrappy screenplay.<br \/><br \/>The lighting at is so bad there's moments you can't even see what's going on, I even tried to playing with the contrast and brightness so I could see something but that didn't help.<br \/><br \/>They must have found the script in a bin, the character development is just as awful and while you hardly expect much from a Jean-Claude Van Damme film this one manages to hit an all time low. You can't even laugh at the cheesy'ness.<br \/><br \/>The directing and editing are also terrible, the whole film follows an extremely tired routine and fails at every turn as it bumbles through the plot that is so weak it's just unreal.<br \/><br \/>There's not a lot else to say other than it's really bad and nothing like Jean-Claude Van Damme's earlier work which you could enjoy.<br \/><br \/>Avoid like the plaque, frankly words fail me in condemning this \"film\".","label":0,"label_text":"negative"}
{"text":"This flick is a waste of time.I expect from an action movie to have more than 2 explosions and some shooting.Van Damme's acting is awful. He never was much of an actor, but here it is worse.He was definitely better in his earlier movies. His screenplay part for the whole movie was probably not more than one page of stupid nonsense one liners.The whole dialog in the film is a disaster, same as the plot.The title \"The Shepherd\" makes no sense. Why didn't they just call it \"Border patrol\"? The fighting scenes could have been better, but either they weren't able to afford it, or the fighting choreographer was suffering from lack of ideas.This is a cheap low type of action cinema.","label":0,"label_text":"negative"}
{"text":"Blind Date (Columbia Pictures, 1934), was a decent film, but I have a few issues with this film. First of all, I don't fault the actors in this film at all, but more or less, I have a problem with the script. Also, I understand that this film was made in the 1930's and people were looking to escape reality, but the script made Ann Sothern's character look weak. She kept going back and forth between suitors and I felt as though she should have stayed with Paul Kelly's character in the end. He truly did care about her and her family and would have done anything for her and he did by giving her up in the end to fickle Neil Hamilton who in my opinion was only out for a good time. Paul Kelly's character, although a workaholic was a man of integrity and truly loved Kitty (Ann Sothern) as opposed to Neil Hamilton, while he did like her a lot, I didn't see the depth of love that he had for her character. The production values were great, but the script could have used a little work.","label":0,"label_text":"negative"}
{"text":"I first watched this movie back in the mid\/late 80's, when I was a kid. We couldn't even get all the way through it. The dialog, the acting, everything about it was just beyond lame.<br \/><br \/>Here are a few examples... imagine these spoken real dramatically, way over-acted: \"Oreegon? You're going to Oreegon? Why would anyone want to go to Oreegon?\"<br \/><br \/>\"Survivalists? Nobody ever told us about any survivalists!\"<br \/><br \/>This movie was SO bad, my sister and I rented it again for her 16th birthday party, just so our friends could sit around and laugh at how awful it was. I don't think we were able to finish it then either!","label":0,"label_text":"negative"}
{"text":"I saw the Mogul Video VHS of this. That's another one of those old 1980s distributors whose catalog I wish I had!<br \/><br \/>This movie was pretty poor. Though retitled \"Don't Look in the Attic,\" the main admonition that is repeated in this is \"Don't go to the villa.\" Just getting on the grounds of the villa is a bad idea. A character doesn't go into the attic until an hour into the movie, and actually should have done it earlier because of what is learned there.<br \/><br \/>The movie starts in Turin, Italy in the 1950s. Two men are fighting, and a woman is telling them the villa is making them do it. One man kills the other, then regrets it, and the woman pulls out the knife and stabs him with it. She flees the villa, and after she's left a chair moves by itself (what's the point of that?), but when in the garden a hand comes up through the ground and drags he into the earth.<br \/><br \/>From there, it's the present day, thirty years later. There's a s\u00e9ance that appears suddenly and doesn't appear to have anything to do with the movie. The children of the woman from the prologue are inheriting the house. The main daughter is played by the same actress who played her mother. At least one of the two men from the prologue seems to reoccur as another character too. She's haunted by some warnings not to go to the villa, but they all do, since if they do not use it, they forfeit it. People die. A lawyer who has won all his cases tries to investigate a little. The ending is pretty poor. Why was the family cursed? An unfortunately boring movie.<br \/><br \/>There's an amusing small-print disclaimer on the back of the video box that reads \"The scenes depicted on this packaging may be an artist's impression and may not necessarily represent actual scenes from the film.\" In this case, the cover of the box is an illustration that does more or less accurately depict the aforementioned woman dragged underground scene, although there are two hands, and the woman is different. It's true, sometimes the cover art has nothing to do with the movie. I also recall seeing a reviewer who had a bad movie predictor scale, in which movies with illustrations on the cover instead of photos got at least one point for that.","label":0,"label_text":"negative"}
{"text":"A group of heirs to a mysterious old mansion find out that they have to live in it as part of a clause in the will or be disinherited, but they soon find out of its history of everybody whom had lived there before them having either died in weird accidents or having had killed each other.<br \/><br \/>You've seen it all before, and this one is too low-budget and slow paced to be scary, and doesn't have any real surprises in the climax. No special effects or gore to speak of, in fact the only really amusing thing about the whole film is the quality of the English dubbing, which at times is as bad as a cheap martial arts movie.<br \/><br \/>3 out of 10, pretty low in the pecking order of 80's haunted house movies.","label":0,"label_text":"negative"}
{"text":"Now, I LOVE Italian horror films. The cheesier they are, the better. However, this is not cheesy Italian. This is week-old spaghetti sauce with rotting meatballs. It is amateur hour on every level. There is no suspense, no horror, with just a few drops of blood scattered around to remind you that you are in fact watching a horror film. The \"special effects\" consist of the lights changing to red whenever the ghost (or whatever it was supposed to be) is around, and a string pulling bed sheets up and down. Oooh, can you feel the chills? The DVD quality is that of a VHS transfer (which actually helps the film more than hurts it). The dubbing is below even the lowest \"bad Italian movie\" standards and I gave it one star just because the dialogue is so hilarious! And what do we discover when she finally DOES look in the attic (in a scene that is daytime one minute and night the next)...well, I won't spoil it for anyone who really wants to see, but let's just say that it isn't very \"novel\"!","label":0,"label_text":"negative"}
{"text":"This cheap, grainy-filmed Italian flick is about a couple of inheritors of a manor in the Italian countryside who head up to the house to stay, and then find themselves getting killed off by ghosts of people killed in that house.<br \/><br \/>I wasn't impressed by this. It wasn't really that scary, mostly just the way a cheap Italian film should be. A girl, her two cousins, and one cousin's girlfriend, head to this huge house for some reason (I couldn't figure out why) and are staying there, cleaning up and checking out the place. Characters come in and out of the film, and it's quite boring at points, and the majority of deaths are quite rushed. The girlfriend is hit by a car when fleeing the house after having a dream of her death, and the scene is quite good, but then things get slow again, until a confusing end, when the male cousins are killed together in some weird way, and this weirdo guy (I couldn't figure out who he was during the movie, or maybe I just don't remember) goes after this one girl, attacking her, until finally this other girl kills him off. Hate to give away the ending, but oh well. The female cousin decides to stay at the house and watch over it, and they show scenes of her living there years later. The end. You really aren't missing anything, and anyway, you probably won't find this anywhere, so lucky you.","label":0,"label_text":"negative"}
{"text":"I just finished watching this movie and am disappointed to say that I didn't enjoy it a bit. It is so slow Slow and uninteresting. This kid from Harry Potter plays a shy teenager with an rude mother, and then one day the rude mother tells the kid to find a job so that they could accommodate an old guy apparently having no place to live has started to live with his family and therefore the kid goes to work for a old lady. And this old lady who is living all alone teaches him about girls, driving car and life! I couldn't get how an 18 year old guy enjoy spending time with an awful lady in her 80s. Sorry if my comments on this movie has bothered people who might have enjoyed it, I could be wrong as I am not British and may not understand the social and their family structure and way of life. Mostly the movie is made for the British audience.","label":0,"label_text":"negative"}
{"text":"Ben, (Rupert Grint), is a deeply unhappy adolescent, the son of his unhappily married parents. His father, (Nicholas Farrell), is a vicar and his mother, (Laura Linney), is ... well, let's just say she's a somewhat hypocritical soldier in Jesus' army. It's only when he takes a summer job as an assistant to a foul-mouthed, eccentric, once-famous and now-forgotten actress Evie Walton, (Julie Walters), that he finally finds himself in true 'Harold and Maude' fashion. Of course, Evie is deeply unhappy herself and it's only when these two sad sacks find each other that they can put their mutual misery aside and hit the road to happiness.<br \/><br \/>Of course it's corny and sentimental and very predictable but it has a hard side to it, too and Walters, who could sleep-walk her way through this sort of thing if she wanted, is excellent. It's when she puts the craziness to one side and finds the pathos in the character, (like hitting the bottle and throwing up in the sink), that she's at her best. The problem is she's the only interesting character in the film (and it's not because of the script which doesn't do anybody any favours). Grint, on the other hand, isn't just unhappy; he's a bit of a bore as well while Linney's starched bitch is completely one-dimensional. (Still, she's got the English accent off pat). The best that can be said for it is that it's mildly enjoyable - with the emphasis on the mildly.","label":0,"label_text":"negative"}
{"text":"Every movie I have PPV'd because Leonard Maltin praised it to the skies has blown chunks! Every single one! When will I ever learn?<br \/><br \/>Evie is a raving Old Bag who thinks nothing of saying she's dying of breast cancer to get her way! Laura is an insufferable Medusa filled with The Holy Spirit (and her hubby's prot\u00e9g\u00e9)! Caught between these harpies is Medusa's dumb-as-a-rock boy who has been pressed into weed-pulling servitude by The Old Bag!<br \/><br \/>As I said, when will I ever learn?<br \/><br \/>I was temporarily lifted out of my malaise when The Old Bag stuck her head in a sink, but, unfortunately, she did not die. I was temporarily lifted out of my malaise again when Medusa got mowed down, but, unfortunately, she did not die. It should be a capital offense to torture audiences like this!<br \/><br \/>Without Harry Potter to kick him around, Rupert Grint is just a pair of big blue eyes that practically bulge out of its sockets. Julie Walters's scenery-chewing (especially the scene when she \"plays\" God) is even more shameless than her character.<br \/><br \/>At least this Harold bangs some bimbo instead of Maude. For that, I am truly grateful. And if you're reading this Mr. Maltin, you owe me $3.99!","label":0,"label_text":"negative"}
{"text":"Low budget horror movie. If you don't raise your expectations too high, you'll probably enjoy this little flick. Beginning and end are pretty good, middle drags at times and seems to go nowhere for long periods as we watch the goings on of the insane that add atmosphere but do not advance the plot. Quite a bit of gore. I enjoyed Bill McGhee's performance which he made quite believable for such a low budget picture, he managed to carry the movie at times when nothing much seemed to be happening. Nurse Charlotte Beale, played by Jesse Lee, played her character well so be prepared to want to slap her toward the end! She makes some really stupid mistakes but then, that's what makes these low budget movies so good! I would have been out of that place and five states away long before she even considered that it might be a good idea to leave! If you enjoy this movie, try Committed from 1988 which is basically a rip off of this movie.","label":0,"label_text":"negative"}
{"text":"Dr Stephens (Micheal Harvey) runs a mental asylum. He has a different approach to the insane. He conducts unorthodox methods of treatment. He treats everyone like family, there are no locks on the patients doors and he lets some of the inmates act out their twisted fantasies. He lets Sergeant Jaffee (Hugh Feagin) dress and act as a soldier and Harriet (Camilla Carr) be a mother to a doll, including letting her put it to bed in a cot. Dr. Stevens is outside letting Judge Oliver W. Cameron (Gene Ross) chop a log up with an axe, it turns out to be a bad move as once Dr. Stevens back is turned the Judge plants the axe in his shoulder. Soon after Nurse Charlotte Beale (Rosie Holotik) arrives at the Sanitarium having arranged an interview with Dr. Stevens about a possible job. She is met by the head Nurse, Geraldine Masters (Annabelle Weenick as Anne McAdams) and is offered a trail position. She gets to know and becomes well liked among the patients. However things eventually start to turn sour, the phone lines are cut, an old lady named Mrs. Callingham (Rhea MacAdams) has her tongue cut out and she starts to get a strange feeling that things just aren't right somehow. Then, one night all the Sanitariums dark secrets are violently revealed. Produced and directed by S.f. Brownrigg this film has a great central idea which builds into a cool twist ending, but ultimately is a bit of a chore to sit through because of it's low budget restrictions and a rather slow script by Tim Pope. There are just too many long boring stretches of dialogue by the inmates, not a lot really happens until the final twenty odd minutes. The film has no real visual quality as it's set entirely in the Sanitarium and it's grounds which is basically just a big bland house in the middle of nowhere. There's no graphic gore in it, a few splashes of blood here and there and thats yer lot. There's a bit of nudity, but like the gore not much. The acting is pretty strong, especially Holotik and Weenick. The photography is flat and unexciting and I can't even remember what the music was like. The twist ending is great, but it just takes far too long to get to it. A film that had a lot of potential that was probably held back by it's budget. OK I guess, but I think it would have worked a lot better if the story had been turned into a half an hour 'Tales form the Crypt' episode.","label":0,"label_text":"negative"}
{"text":"The Forgotten (AKA: Don't Look In The Basement) is a very cheaply made and very old looking horror movie.<br \/><br \/>The story is very slow and never really reaches anything worth getting excited about.<br \/><br \/>The patients at the asylum are embarrassingly funny especially Sam and the old woman who always quotes an old saying to everyone. (Look out for the bit when she gets close to the camera, tell me you can watch without laughing!).<br \/><br \/>Now the gore is very poor looking, with the blood looking pink in many scenes so it doesn't really deserve its place on the video nasties list!.<br \/><br \/>Overall if you aren't looking for a fantastic horror film and have some time to spare then it's worth a watch.","label":0,"label_text":"negative"}
{"text":"This movie had a very unique effect on me: it stalled my realization that this movie REALLY sucks! It is disguised as a \"thinker's film\" in the likes of Memento and other jewels like that, but at the end, and even after a few minutes, you come to realize that this is nothing but utter pretentious cr4p. Probably written by some collage student with friends to compassionate to tell him that his writing sucks. The whole idea is \u0085 I don't even know if it tried to scratch on the supernatural, or they want us to believe that because someone fills your mind (a very weak one, btw) with stupid \"riddles\", the kind you learn on elementary school recess, you suddenly come to the \"one truth\" about everything, then you have to kill someone and confess\u0085. !!! What? How, what, why, WHY? Is just like saying that to make a cake, just throw a bunch of ingredients, and add water\u0085 forgot about cooking it? I guess these guys forgot to, not explain, but present the mechanism of WHY was this happening? You have to do that when you present a story which normal, everyday acts (lie solving riddle rhymes) start to have an abnormal effect on people. Acting was horrible, with that girl always trying to look cute at the camera, and the guy from Highlanders, the series, acting up like the though heavy metal record store (yeah, they're all real though s-o-b's). The \"menacing\" atmosphere, with the \"oh-so-clever\" riddles (enter the 60's series of Batman and Robin, with guest appearance of The Riddle) and the crazies who claim to have \"the knowledge\" behind that smirk on their faces\u0085 just horrible, HORRIBLE.<br \/><br \/>I'm usually very partial about low budget movies, and tend to root for the underdog by giving them more praise than they may deserve, in lieu of their constrictions, you know, but this is just an ugly excuse for a movie that will keep you wanting to be good for an hour and a half, and at the end you will just lament that you fell for it.","label":0,"label_text":"negative"}
{"text":"too bad this movie isn't. While \"Nemesis Game\" is mildly entertaining, I found it hard to suspend my disbelief the whole length of the movie, especially the situations that Sara was putting herself into. Are we supposed to believe that:<br \/><br \/>1) this hot chick is going to go slumming unarmed around abandoned buildings and dark subway tunnels in the middle of the night just to solve some riddles?<br \/><br \/>2) the protagonists are supposedly such experts that they play riddle games for fun, but don't put the whole \"I Never Sinned\" riddle together until the very end...and then...and then...get this...she has to do the whole mirror thing to finally put the pieces together?? I know it was the filmmaker's device to show the audience what was going on, but do they really think we're that stupid?<br \/><br \/>3) when Vern and Sara go to the Chez M to question the blonde, there is not ONE topless chick in the whole building. Nada. C'mon. I know it's Canada, but I would expect more from a country that gave us Shannon Tweed.<br \/><br \/>And anyone else notice that when Vern was surfing the Web and found that riddlezone site, that when he moused over the link the cursor stayed an arrow, and didn't turn into a little hand (LIKE ALL CURSORS DO WHEN YOU CLICK ON A HYPERLINK)?!? I mean, if you're gonna have the internet play such a prominent role in your movie, at least get the little things right. Geez.","label":0,"label_text":"negative"}
{"text":"I of course saw the previews for this at the beginning of some other Lion's Gate extravaganza, so of course it was only the best parts and therefore looked intriguing. And it is, to a point. A young college student (Sarah)is finding riddles all over the place and is becoming obsessed with answering them, and in doing so she's unwittingly becoming involved in some game. Now that's fairly intriguing right there but unfortunately it all gets rather muddled and becomes so complicated that the viewer (like myself) will most likely become frustrated. Characters appear with little introduction and you're not really sure who they are or why Sarah knows them or is hanging out with them. All of this has something to do with this woman who tried to drown a young boy years ago and her reason for that was that it's \"all part of the design\". In reality, it's all part of the \"very sketchy script\" and when the film is over you'll find yourself feeling that you've lost about an hour and a half of your life that you want back for more productive uses of your time, like cleaning the bathroom, for instance. 4 out of 10.","label":0,"label_text":"negative"}
{"text":"I gave this a 3 out of a possible 10 stars.<br \/><br \/>Unless you like wasting your time watching an anorexic actress, in this film it's Carly Pope, behaving like a ditz, don't bother.<br \/><br \/>Carly Pope plays Sara Novak, a young college student, who becomes intrigued with a game of riddles, that leads her down into subway tunnels underneath the city - a dangerous thing for even a well-armed man to go in alone.<br \/><br \/>There are various intrigues in the film -- a weirdo classmate who is apparently stalking Sara, a cynical shopkeeper who runs some kind of offbeat hole-in-the-wall establishment that appears to be located in the back alley of a ghetto, a nerdish dim-wit that hangs around the cynic's shop, and a woman named Emily Gray, who is back in prison.<br \/><br \/>Sara's father is a lawyer who is handling Emily Gray's case. <br \/><br \/>A few years back, Emily Gray attempted to drown a 12 year old boy. Emily was put in a mental hospital for 5 years, and for some cockeyed reason they let her out again, even though it is obvious she is still dangerously deranged.<br \/><br \/>The only explanation Emily has ever given for her crime is: I never sinned.<br \/><br \/>It's all part of the design.<br \/><br \/>Well, my friend, don't expect to ever get any better explanation than that, because you won't.","label":0,"label_text":"negative"}
{"text":"I was looking forward to this movie. Trustworthy actors, interesting plot. Great atmosphere then ????? IF you are going to attempt something that is meant to encapsulate the meaning of life. First. Know it. OK I did not expect the directors or writers to actually know the meaning but I thought they may have offered crumbs to peck at and treats to add fuel to the fire-Which! they almost did. Things I didn't get. A woman wandering around in dark places and lonely car parks alone-oblivious to the consequences. Great riddles that fell by the wayside. The promise of the knowledge therein contained by the original so-called criminal. I had no problem with the budget and enjoyed the suspense. I understood and can wax lyrical about the fool and found Adrian Pauls role crucial and penetrating and then ????? Basically the story line and the script where good up to a point and that point was the last 10 minutes or so. What? Run out of ideas! Such a pity that this movie had to let us down so badly. It may not comprehend the meaning and I really did not expect the writers to understand it but I was hoping for an intellectual, if not spiritual ride and got a bump in the road","label":0,"label_text":"negative"}
{"text":"Four things intrigued me as to this film - firstly, it stars Carly Pope (of \"Popular\" fame), who is always a pleasure to watch. Secdonly, it features brilliant New Zealand actress Rena Owen. Thirdly, it is filmed in association with the New Zealand Film Commission. Fourthly, a friend recommended it to me. However, I was utterly disappointed. The whole storyline is absurd and complicated, with very little resolution. Pope's acting is fine, but Owen is unfortunately under-used. The other actors and actresses are all okay, but I am unfamiliar with them all. Aside from the nice riddles which are littered throughout the movie (and Pope and Owen), this film isn't very good. So the moral of the story is...don't watch it unless you really want to.","label":0,"label_text":"negative"}
{"text":"<br \/><br \/>Never ever take a film just for its good looking title.<br \/><br \/>Although it all starts well, the film suffers the same imperfections you see in B-films. Its like at a certain moment the writer does not any more how to end the film, so he ends it in a way nobody suspects it thinking this way he is ingenious.<br \/><br \/>A film to be listed on top of the garbage list.<br \/><br \/>","label":0,"label_text":"negative"}
{"text":"Lowe returns to the nest after, yet another, failed relationship, to find he's been assigned to jury duty. It's in the plans to, somehow, get out of it, when he realizes the defendant is the girl he's had a serious crush on since the first grade.<br \/><br \/>Through living in the past by telling other people about his feelings towards this girl (played by Camp), Lowe remembers those feelings and does everything in his power to clear Camp of attempted murder, while staying away from the real bad guys at the same time, and succeeding in creating a successful film at the same time.<br \/><br \/>I've heard that St Augustine is the oldest city in the US, and I also know it has some ties to Ponce de Leon, so the backdrop is a good place to start. Unfortunately, it's the only thing good about this movie. The local police are inept, the judge is an idiot, and the defense counsel does everything in her power to make herself look like Joanie Cunningham! I don't know whether to blame the director for poor direction, or for just letting the cast put in such a hapless effort.<br \/><br \/>In short, this movie was so boring, I could not even sleep through it! 1 out of 10 stars!","label":0,"label_text":"negative"}
{"text":"Seriously, I can't imagine how anyone could find a single flattering thing to say about this movie, much less find it in themselves to write the glowing compliments contained in this comment section. How many methamphetamines was Bogdonovitch on during the filming of this movie? Was he giving a bonus to the actor that spat his lines out with the most speed and least inflection or thought? The dialogue is bad, the plot atrocious, even for a \"screwball\" comedy, and claims that the movie is an homage to classic film comedy is about the most inane thing I've ever heard. The cinematography is below the quality and innovation of that exhibited by the worst made-for-TV movies, the acting is awful (although I get the feeling that the fault for that lies squarely in the lap of the director), and speaking of which, did I mention the direction is so haphazard and inscrutable that it defies the definition of the word? The whole thing is a terribly unfunny (even in the much-beleaguered world of so-bad-it's-funny clunkers), soul-sucking, waste of two hours of your life that you'll never get back. Be afraid, be very afraid...","label":0,"label_text":"negative"}
{"text":"I'm the type of guy who loves hood movies from New Jack City to Baby Boy to Killa Season, from the b grade to the Hollywood. but this movie was something different. i am no hater and this movie was kinda enjoyable. but some bits were just weird. well the acting wasn't to good, compared to Silkk The Shockers performance in Hot Boyz (quite good) and Ice-T in new Jack and SVU (great). the scene where Corrupt (Ice-T) kills the wanna be Jamaican dude he says something and lights himself on fire burning both Ice-T and the other dude, this kills the Jamaican, however Ice-T is unharmed, very similar to Ice's other movie Urban Menace (which stars both of these actors) were Snoops character is supernatural, however after this there is nothing suggested that Corrupt is like a demon. When MJ (Silkk) gets stabbed at first he struggling but after that he fights normally and was stabbed in the thigh-WITH OUT BLOOD. and when MJ confesses killing a cop cos the cop was beating up his friend Benny was weird, Benny isn't introduced in this movie and the scene isn't in the film. it does hold weight to the fact why Corrupt wants to kill MJ but is still makes u scratch your head. wen Jody writes a letter to Miss Jones character explaining what happened to them afterwords doesn't mention what happen 2 other main characters MJ and Lisa. the film did show the horror and poverty of the ghetto-which plagues the lives of Latinos and Blacks word wide-was a good part of the film, even though the clip of the projects was re-used thousands of times. and the scene where Miles kills the Latino brother by crashing his bike at full speed (not wearing a helmet) and running into my Latino brothers car would of killed him. the movie was similar to the film Urban Menace and half the actors were in both of these movies as well as the production team. it was OK tho. but me being from poverty i love hood films, however if u don't love em like i do Don't WATCH IT. only thing saving me from walking out is it reminded me of the first movie i made which was made with 100 dollars, and my love of the genre.<br \/><br \/>Nathaniel Purez","label":0,"label_text":"negative"}
{"text":"The most positive points in this film were the credits (text style) and some moments in Ice-T's acting. The story-line; two rival gangs having to fight it out, with the sub-plots of betrayal, power and change are well worn plots but in this case painful(very) to wade through. The decrepit scenery, which added slight believability in places, and questionable lighting, constantly distracted from any interest\/identification with the characters (the shine off of the actress's forehead\/nose was blinding, not to mention other scenes with the same problem.) Not even half way into the film I wanted to know more about how and why it came about as opposed to what was going on on screen. A disappointment if you have seen Ice-T in other roles. Kudos to other actors\/actresses who seemed to get into their roles despite the weak direction; Corrupt's side kick and the other restaurant worker.","label":0,"label_text":"negative"}
{"text":"I quite enjoyed The Wrecking Crew (1999), which was the last of the three films in this series (the first being Urban Menace (1999) which I've yet to see). I know it was baaaaad, but the three leads did a pretty decent job, all things considered.<br \/><br \/>This, however, was truly atrocious. Ice-T was dreadful, and he's the producer! Can't say I've ever heard of Silkk The Shocker (who apparently never learnt how to spell), but his performance was one of the worst I've ever seen in a movie.<br \/><br \/>Miss Jones did pretty well in her small role, though she later went on to make some atrocious, racist \"jokes\" on her radio show after the SE Asian tsunami (plus other occasions sadly). Way to go, girl...<br \/><br \/>No-one else comes out with any credit. Strangely, TJ Storm and Ernie Hudson (who are both pretty bad here) are far better in The Wrecking Crew, which was made, along with Urban Menace, at the same time as Corrupt. How that works, I don't know.<br \/><br \/>I'm going to try the Ice-T commentary now, to see whether he apologises for the film, or tries to make us think it's a great piece of film-making.","label":0,"label_text":"negative"}
{"text":"this film has no plot, no good acting, to be honest it has nothing, the same songs play over and over awful acting and if you can actually sit there and watch the whole thing and enjoy it there is something wrong with you. I wish i could give this 0 out of 10 but i cant so it has to be a 1 which is generous! ice-t isn't even a good rapper and even worse at acting, every bit of the film is rubbish, i got this film on DVD without knowing what it was for the price of \u00a31.99 and thought that i had picked up a bargain, i then looked at the IMDb rating and didn't take it into consideration but after watching it found out that the DVD i had bought was a complete waste of time, money and electricity. if you have this film there are two things you can do sell it to someone who doesn't know about it or burn it!","label":0,"label_text":"negative"}
{"text":"Beware, My Lovely (1952) Dir: Harry Horner <br \/><br \/>Production: The Filmmakers\/RKO Radio Pictures<br \/><br \/>Credulity-straining thriller from the pioneering producer team of Collier Young and Ida Lupino, aka The Filmmakers (with Lupino pitching in with some uncredited direction). <br \/><br \/>Robert Ryan is the 'peril' and Ida Lupino is the 'woman' in this entry in the 'woman in peril' style film. Ryan plays Howard Wilton, a tightly-wound psychotic handyman drifter (noooo, Ryan? I know, hard to believe). Lupino is the lonely war widow, Helen Gordon, who hires Howard to do some work around her house. Things go downhill from there as Howard makes Helen a prisoner in her own home. <br \/><br \/>Howard has a nasty secret, not that he could reveal it. You see, consciousness is a real challenge for him. Maintaining it, that is. He has an unfortunate habit of coming to and finding his employers dead. This is part of the film's problem. The nature of Howard's psychosis is so extreme that it is nearly impossible to believe that he's been free to roam from town to town unobstructed, even in the year 1918 (when the film is set). He can't remember anything that happened ten minutes ago. His violent, threatening, anti-social tendencies are set off by the smallest and most common of things (a young girl flirting, inadequacies involving the war, due to his being rejected for service). I don't know how he even made it past the interview with Helen. There are other implausibilities. If you were locked in your house with a madman, but nonetheless left on your own for periods of time, couldn't you figure out a way to escape? <br \/><br \/>Ryan, I think, is defeated by the material. It feels like he's overplaying his hand. His series of tics and spasms and the tightly coiled bursts of dementia all have a been-there, done-that robotic feel to them. At this point in his career he'd probably played this character, to some degree, ten times and it shows. We are encouraged to empathize with Howard (I didn't) through shown bits of humanity, like him being stopped in his tracks by a music box and his relating to a group of children who won't judge him. Lupino just has to act frazzled and in distress, which she is more than capable of and does. <br \/><br \/>The picture had one thing going for it; what would be the eventual resolution of the conflict? So naturally there was a disappointing ending that was abrupt and ineffective. <br \/><br \/>Of slight interest was a recurring motif where the camera would catch Howard's reflection (in mirrors, water, Christmas tree decorations). This indicated something going on, or about to go on, in his head. Horner (1953's Vicki), who made his reputation in production design, does a fine job of making the house feel like a prison. Credit too, the always reliable RKO art department for the work on the house. In the end, sub-standard work from the principals, who all have much better films to their credit. <br \/><br \/>*\u00bd out of 4","label":0,"label_text":"negative"}
{"text":"The only reason this movie is not given a 1 (awful) vote is that the acting of both Ida Lupino and Robert Ryan is superb. Ida Lupino who is lovely, as usual, becomes increasingly distraught as she tries various means to rid herself of a madman. Robert Ryan is terrifying as the menacing stranger whose character, guided only by his disturbed mind, changes from one minute to the next. Seemingly simple and docile, suddenly he becomes clever and threatening. Ms. Lupino's character was in more danger from that house she lived in and her own stupidity than by anyone who came along. She could not manage to get out of her of her own house: windows didn't open, both front and back doors locked and unlocked from the inside with a key. You could not have designed a worse fire-trap if you tried. She did not take the precaution of having even one extra key. Nor could she figure out how to summon help from nearby neighbors or get out of her own basement while she was locked in and out of sight of her captor. I don't know what war her husband was killed in, but if it was World War II, the furnishings in her house, the styles of the clothes, especially the children and the telephone company repairman's car are clearly anachronistic. I recommend watching this movie just to see what oddities you can find.","label":0,"label_text":"negative"}
{"text":"Artificial melodrama with a screenplay adapted by Mel Dinelli from his play \"The Man\" concerns a boarding-house proprietress taking in a troubled handyman who may be homicidal. Despite solid work from Ida Lupino and Robert Ryan (both trying their best), this tedious yarn isn't very inventive within its one primary set (which quickly becomes visually dull) and underpopulated cast of characters (there is however a smart pooch who senses the worst!). Hokey and humorless, with a stilted direction from Harry Horner (perhaps Lupino should have directed?). Where's all the suspense promised by the ads? Dinelli also served as a co-producer. *1\/2 from ****","label":0,"label_text":"negative"}
{"text":"Wow, what an overrated movie this turned out to be! It was supposed to be \"an extremely suspenseful tale of a crazed killer holding a woman hostage and in terror in her home.\" Well, I doubt it terrorized audiences in the early '50s and I know it would put today's audiences asleep.<br \/><br \/>\"Sends shivers down the spine,\" proclaims the New York Times. No, the only shivers I get is that anyone is left on the planet who believes anything the N.Y. Times prints about anything.<br \/><br \/>Well, it was about a deranged man who held a woman hostage for a short time in her house but the man. \"Howard Wilton\" (Robert Ryan) was actually harmless and friendly. In fact, this was one of the nicest roles Ryan ever played! Yes, \"Wilton\" was nuts but he never harmed the woman and only wanted a friend to trust.<br \/><br \/>The film even turned boring after awhile with very little going on except a lot of yakking. <br \/><br \/>Beware, my reader.....this sucks.","label":0,"label_text":"negative"}
{"text":"I can't believe the high marks people have given this film on this site. The writing is incredibly bad with people coming in at just the right time and revealing exactly what the heroine is doing to try to escape. (Don't you just hate it when that happens?). And the acting is so very, very bad that you may get a splinter in your eye from all the scenery being chewed.<br \/><br \/>A nut is holding her hostage, children are outside the open screen, so she whimpers for help instead of screaming when only a moment ago she was brave enough to be smashing windows to yell to these same children.<br \/><br \/>She's finally free and alone in the house. Her chance to go for help, so what does she do? Wanders around the house and lies down. She's in the basement, locked away. So what does she do? Takes a little nap. Come on! Most of the movie is the nut wandering away and finding her sitting there snoozing when he wakes her up. Four times! What? If the writer is too bored to actually write a real plot why should we be paying attention? I think the key here is that it was originally a play for the radio, so they filled in with the heroine just sitting around rather than pretending to be screen writers and actually writing any action.<br \/><br \/>And the ending is horrendous.<br \/><br \/>The whole movie is completely implausible, horribly written and almost comically acted. Beware this movie at all costs!","label":0,"label_text":"negative"}
{"text":"Widow hires a psychopath as a handyman. Sloppy film noir thriller which doesn't make much of its tension promising set-up. (3\/10)","label":0,"label_text":"negative"}
{"text":"I have no idea how anyone can give this movie high marks. I didn't rent it thinking it was the next great horror flick, the next great horror spoof, or the next great low-budget horror spoof. Obviously, this isn't meant to scare, but one fatal flaw with the production entirely sapped the joy out of the viewing experience. The sound editing was horrible. I had to work the volume control the entire movie. You can imagine how difficult it is to get into something - even a low-budget spoof - when you're either turning the volume up or down, or trying to anticipate the next time you have to do so. The regular dialogue is very low, and all screams, noises, etc., are VERY loud. We're not talking about toggling between 5 and 7 on the volume control, finding a happy medium at 6. We're talking toggling between 2 and 9 on the volume where it is virtually impossible to leave the volume alone. Again, this movie might be a decent example of what it is meant to be, but you're going to be spending so much time adjusting your volume control that you'll never have the chance to enjoy it.","label":0,"label_text":"negative"}
{"text":"Seeing the title of this movie \"Stupid Teenagers Must Die\" made me believe this was a spoof of some kind. I discovered later on the original title was \"Blood and Guts\". Both titles are misleading, though. This is not a spoof, neither a serious splatter movie. This is something in between, failing in both areas. A group of teenagers is attending a s\u00e9ance at a spooky house and then the killing starts. Sounds over familiar, doesn't it. Well, this movies adds nothing whatsoever to the endless stream of similar movies. And it is badly made. Because of the lack of light the entire film is grainy. Now this effect can be highly effective, but it isn't in this case. The young cast isn't acting too badly, but the director has no clue as what to do with actors. In numerous scenes the actors are clearly waiting for directions, but these are given too late. It could also be an editor's mistake, of course. The characters are unrealistic and the story line just stinks. The sound is terrible at times: conversations are undecipherable, but when talking loudly or screaming the actors are very loud indeed.<br \/><br \/>This is not the worst horror movie I have ever seen, but it still is a bad one. For me a 3 out of 10.","label":0,"label_text":"negative"}
{"text":"Now I understand that this took two months to shoot. Really? I'm pretty certain my crew could do it in less than a week. This movie sucked so bad I couldn't even pay close attention. Just more proof that boob bearing women can't always save you from horrible writing, acting and direction. Now I understand it was a no budget endeavor, but there is also no continuity and no real reason to not to turn it off and watch infomercials or foreign news in a language you don't understand. Oh, there are a few decent looking females showing the goods. Still, there aren't enough sexy women alive to warrant watching this travesty perpetrated on the film industry. One of the longest 80 minutes of my life. I trooped it out though with the help of my old friend Jim Beam. Do yourself a favor and get your gun ready cuz you may want to use it after this hack job. Lastly, the individual (moron) who left a comment before mine thought this was a great movie and LOVED it. Just more proof that siblings shouldn't pro-create. Ow, BURN!!! - Captain J","label":0,"label_text":"negative"}
{"text":"STMD! is not a terrible movie, but it IS quite forgettable. The lighting is intentionally poor in many scenes and unintentionally poor in all the rest, so you are likely to come out of a viewing with a headache or eye-strain. Special effects are imaginative, but obvious. The gratuitous nudity essential for teen slasher flicks is there, of course, along with the archetypical teenagers, but the whole movie just doesn't gel. What was needed was some snappier dialogue and more tongue-in-cheek humor.<br \/><br \/>I can't really recommend that you use your time watching this movie. I often give a nod to a movie based on just a scene or two that demonstrates imagination or humor, but these are sadly lacking in this film.","label":0,"label_text":"negative"}
{"text":"Okay, so it was never going to change the world, and it bombed at the box office, but Honky Tonk Freeway is one of those films I fell in love with as a child (the BBC showed it a few times during the 1980s and I happened to have a high quality VHS tape in the machine - lucky, that!) and watched endlessly. I watched the DVD last night and sadly, time has not been kind to this would-be blockbuster. Either that or I've just grown out of this kind of broad, dopey humour. Come on, when Schlesinger is so desperate for laughs he gives us close-ups of novelty underpants with 'amusing' slogans, what can you say about the cast or screenplay?<br \/><br \/>Certainly, it's ambitious, interesting, unusual and sprawling, but it's never once laugh-out-loud funny. I'd describe it as a children's film with some 'adult' overtones - you can safely let your youngsters watch this, despite the 15 certificate. They won't get the drug references, so don't worry about it. I had a pleasant surprise when I realized I'd forgotten just how catchy both the title song and the song-writing truck driver's 'Everybody's Going Faster, Faster' song were, not to mention the town of Ticlaw's patriotic anthem. The whole cast give commendable performances, the photography is crisp and captures the mood of the various locations perfectly, and there's a real time capsule feeling about the fashions, the cars, the gadgets (especially the dashboard-mounted drum machine), the interiors and the pop-culture references - I was more than a little surprised to hear the nutty bum in the bank loudly telling everyone \"I'm OJ Simpson!\", particularly now Simpson's legal tangles have overshadowed his sporting achievements. The snag is, there's almost no plot to speak of, it's way too obvious to be witty and not funny enough to elicit many genuine laughs. I wish I'd left this one as a pleasant memory.","label":0,"label_text":"negative"}
{"text":"A sprawling, overambitious, plotless comedy that has no dramatic center. It was probably intended to have an epic vision and a surrealistic flair (at least in some episodes), but the separate stories are never elevated into a meaningful whole, and the laughs are few and far between. Amusing ending, though. (*1\/2)","label":0,"label_text":"negative"}
{"text":"No, no, no, no, no, no, NO! This is not a film, this is an excuse to show people dancing. This is just not good. Even the dancing is slow and not half as entertaining as the mediocre 'Dirty Dancing', let alone any other good dance movie.<br \/><br \/>Is it a love story? Is it a musical? Is it a drama? Is it a comedy? It's not that this movie is a bit of all, it's that this movie fails at everything it attempts to be. The film turns out to be even more meaningless as the film progresses.<br \/><br \/>Acting is terrible from all sides, the screenplay is definitely trying to tell us something about relationship but fails miserably.<br \/><br \/>WATCH FOR THE MOMENT - When Patrick Stewart enters the scene and you think the film might get better as he brightens up the dull atmosphere. For a second.","label":0,"label_text":"negative"}
{"text":"I found this movie really hard to sit through, my attention kept wandering off the tv. As far as romantic movies go..this one is the worst I've seen. Don't bother with it.","label":0,"label_text":"negative"}
{"text":"OK, so my summary line is a cheap trick. But the movie is full of them and it gets absurdly praised, so...<br \/><br \/>I caught this one on TV (uncut, as TV here shows all movies, that's for you Americans who might say I didn't like it because I saw a cut TV version - fortunately that's only an US thing), and had no idea about what it was. I switched on, caught the last minutes of a show, and the movie began. Within a minute, I was begging it was a comedy, given the particularly ridiculous clich\u00e9d beginning (yes, it's a bad movie-within-the-movie, I know, but what a way to try to keep the viewer interested! I don't even know why I didn't switch channels). And, yes, in fact the movie turned out to be a comedy, albeit an unintentional one.<br \/><br \/>Marina Zudina is pretty enough, but gosh, what a dreadful performance! While casting a foreigner in the role is smart enough (she doesn't talk so bye bye language barrier), yet, sorry, Marina baby, playing mute doesn't mean impersonating Harpo Marx. Her acting is unintentionally funny in many moments, just look at her when she draws an X in the air while stalked by the killer. He wants to kill you, it's no time to play Zorro. We get plenty of \"running upstairs\" stuff passing for tension, as in the worst slashers, and things like pulling a carpet and a bad guy shots the other. Ugh! Will Hollywood ever learn? Yet the best\/worst pearl is having a guy electrocuted in a bathtub and... Well, I have never seen anyone being electrocuted to death in a bathtub, but I'm sure you can't see the blue cartoon rays in real life, do you? And how about immediately trusting a mean-looking guy because he SAYS he's a cop, and not asking him to show you his credentials? OK, so he turns out to be a real cop. But still, not asking for the badge makes no sense (plot-wise, we could always think the credentials might be phony or he might be a crooked cop. Screen writing 101). And how about the big twist? Don't tell me you didn't see that coming from 200 miles away...<br \/><br \/>I feel sorry for poor old Alec Guinness and his useless stock footage cameo. Now I think about this, what's the point in giving him a \"Mystery Guest Star\" credit... in the END titles? The movie's over, there's no mystery anymore, and everybody and their brother have identified Guinness (even non-movie buffs will recognize \"the old guy from 'Star Wars'\"). Yet better off this way, so we can pretend it's not the late great actor.<br \/><br \/>People keep comparing this to, of all people, Hitchcock. I suppose it has to be John Hitchcock the milkman, as the late Sir Alfred would feel embarrassed out of watching this, let alone making it. And this gets a 6.8\/10???? It's Bottom 100 material! But then, we're talking a rating system that allows 'The Lord of the Rings: The Return of the King' to appear as the third best movie ever made (check Top 100), so...<br \/><br \/>2\/10.","label":0,"label_text":"negative"}
{"text":"An obscure horror show filmed in the Everglades. Two couples stay overnight in a cabin after being made a little uneasy by the unfriendliness of the locals. Who, or what, are the Blood Stalkers? After awhile they find out. Watch for the character of the village idiot who clucks like a chicken, he certainly is weird.","label":0,"label_text":"negative"}
{"text":"This film is about a couple that decides to take a vacation to The Everglades along with another couple and the family dog. When they first get there, they are not welcomed by the neighboring gas attendant that warms them to stay away from the cabin in which they are to spend the night at for the week. After pestering with the old man, three hillbillys also do not take kindly to their arrival as they approach their car and threaten them to leave. After asking some of the local dummies that can't speak or just don't want to answer, they finaly find the cabin. After they settle in, strange things happen to the visitors including discovering crap on their car, the man thats the head of this trip thats an idiot shoots the family dog thinking it was a killer clawing at the door and a series of deaths later on in the end. Adding a church group did not make the story any better. Then at the end, the idiot that survives the whole ordeal goes around the town carrying a shot gun. Lame. thats what this movie is.","label":0,"label_text":"negative"}
{"text":"Talented screenwriter Alvin Sargent sadly cannot get any engaging ideas cooking in this artificial trifle about a wayward mother and her mature teenage daughter trying to make their lives work in Los Angeles despite mom's flighty behavior. Apart from several good sequences, I didn't quite buy Susan Sarandon as a flake (she's too intrinsically smart and focused to be passed off as this devil-may-care lady), and her naturally grounded personality is a bad fit for the role of an irresponsible parent. Natalie Portman fares much better as her kid, and yet there's a creepy aloofness to her work (and some of her scenes, such as the one where she asks a boy to strip, are misguided and uncomfortable to watch). Certainly not an incompetent piece, \"Anywhere But Here\" does have moments that work, but it isn't an embraceable film, nor has it proved to be an important one. ** from ****","label":0,"label_text":"negative"}
{"text":"An Italian\/American co-production co-starring Linda Blair and David 'The Hoff' Hasselhoff: how could any fan of trashy horror resist such a treat?<br \/><br \/>Well, based on the uneventful, extremely tedious, and utterly nonsensical first forty minutes or so, I would have said 'very easily'; thankfully, however, things do eventually get a tad more entertaining with the introduction of several inventive death scenes, and for those lucky enough to find an uncut copy, a smattering of nudity too (unfortunately, my copy was optically edited to remove such offensive material).<br \/><br \/>The Hoff stars as Gary, a photographer who accompanies his beautiful girlfriend Leslie (Leslie Cumming) to a run-down hotel on a seemingly deserted island in order to take pictures for her latest project, a book about witches; whilst there, frustrated Gary also hopes to try and cure a bad case of blue balls by relieving Leslie of her virginity.<br \/><br \/>His plans for nookie are scuppered, however, by the unexpected arrival of property developers Freddie and Rose Brooks (Robert Champagne and Annie Ross), their pregnant daughter Jane (Blair), son Tommy (Michael Manchester), pretty nymphomaniac architect Linda Sullivan (Catherine Hickland), and estate agent Jerry (Rick Farnsworth), who have come to inspect the island's hotel.<br \/><br \/>After explaining their unexpected presence on the island, Gary and Leslie are welcomed by the property's new owners, and when a violent storm suddenly picks up, making it perilous to return to the mainland, everyone agrees to spend the night in the old building. Unfortunately, unbeknownst to the hotel's new guests, the place is also home to the spirit of an evil witch (Hildegard Knef), who requires human sacrifices in order to bring herself back to life. One by one, victims are pulled into a swirling red vortex (which is guaranteed to provide unintentional laughs), before meeting a terrible fate.<br \/><br \/>None of this makes much sense, and the acting is atrocious (Manchester as Tommy is particularly bad, whilst Hasselhoff proves to be one of the better performers, which speaks volumes about the others), but those viewers who make it past the dreary first half are rewarded with some pretty decent moments of gore: Rose has her lips sewn together, before being roasted alive in a fireplace; Jerry is crucified and burnt alive; Linda is tortured by hags and impaled on a swordfish(!!); Freddie's veins pulsate and erupt in geysers of blood; and Gary gets stabbed in the back.<br \/><br \/>Oh, and Leslie is raped by a guy with no lips and Blair gets possessed (again).","label":0,"label_text":"negative"}
{"text":"Oh my... bad clothing, worse synth music and the worst: David Hasselhoff. The 80's are back with vengeance in Witchery, an American-Italian co-production, helmed by infamous Joe 'D'Amato on the production side and short-careered director (thank heavens for small miracles) Fabrizio Laurenti directing . Marketed as a kind of sequel to Sam Raimi's Evil Dead series in Italy (that was dubbed \"La Casa\" in there), Witchery delivers some modest gore groceries and bad acting.<br \/><br \/>A mix of ghost story, possessions and witchcraft, the film bounces clueless from scene to another without letting some seriously wooden actors and hilarious day and night mix-ups slow it's progress to expectable ending, topped with some serious WTF surprise climax. (I just love the look on her face...) Surprisingly Laurenti manages to gather some suspense and air of malice in few - very few - scenes; unluckily for him, these few glimpses of mild movie magic go down quickly and effectively.<br \/><br \/>The plus sides are experienced, when the gore hits the fan. This department is quite effective and entertaining in that classic latex and red paint style of the 80's Italo-gore, when things were made 100% hand-made and as shockingly and vivid as modest budgets could allow. I could only watch with sadistic glee and few laughters all the over-the-top ways that obnoxious characters (and actors) got mangled and misused, one by one. I only felt sorry for Linda Blair, who apparently haven't been let to try any other than that good old possessed girl \/ woman role ever in his career, or so it looks like when checking out his filmography.<br \/><br \/>Well, folks - not much more to tell, and even less to tell home about. Don't expect too much when spending some rainy afternoon with this, and probably you'll experience at least some mild fun. It also helps if your rotten little heart pounds in the beat of 80's euro gore horror. And speaking of hearts - every movie that has David Hasselhoff getting skewered by a sizeable metal object and bleeding heavily around the room and corridors, MUST have it's one on the right place.<br \/><br \/>This is my truth - what is yours?","label":0,"label_text":"negative"}
{"text":"There are many different versions of this one floating around, so make sure you can locate one of the unrated copies, otherwise some gore and one scene of nudity might be missing. Some versions also omit most of the opening sequence and other bits here and there. The cut I saw has the on-screen title WITCHCRAFT: EVIL ENCOUNTERS and was released by Shriek Show, who maintain the original US release title WITCHERY for the DVD release. It's a nice-looking print and seems to have all of the footage, but has some cropping\/aspect ratio issues. In Italy, it was released as LA CASA 4 (WITCHCRAFT). The first two LA CASA releases were actually the first two EVIL DEAD films (retitled) and the third LA CASA was another film by the same production company (Filmirage), which is best known here in America as GHOSTHOUSE. To make matters even more confusing, WITCHERY was also released elsewhere as GHOSTHOUSE 2. Except in Germany, where GHOSTHOUSE 2 is actually THE OGRE: DEMONS 3. OK, I better just shut up now. I'm starting to confuse myself!<br \/><br \/>Regardless of the title, this is a very hit-or-miss horror effort. Some of it is good, some of it isn't. I actually was into this film for the first half or so, but toward the end it became a senseless mess. A large, vacant hotel located on an island about 50 miles from Boston is the setting, as various people get picked off one-by-one by a German- speaking witch (Hildegard Knef). Photographer Gary (David Hasselhoff), who wants to capture \"Witch Light,\" and his virginal writer girlfriend (Leslie Cumming), who is studying witchcraft, are shacking up at the hotel without permission. Along comes real estate agent Jerry (Rick Farnsworth), who's showing off the property to potential buyers Rose (Annie Ross) and Freddie (Robert Champagne) Brooks. Also tagging along are their children; pregnant grown daughter Jane (Linda Blair) and very young son Tommy (Michael Manchester), as well as oversexed architect Linda Sullivan (Catherine Hickland - Hasselhoff's wife at the time). Once everyone is inside, their boat driver is killed (hung) and the boat disappears, so they find themselves trapped and basically at the mercy of the \"Lady in Black.\"<br \/><br \/>So what can you expect to find here? Plenty of unpleasantries! One of the characters has their lips sewn shut and is then hung upside down in the fireplace and accidentally slow-roasted by the rest of the cast. There's also a crucifixion, witches eating a dead baby, a swordfish through the head, someone set on fire, a possession, a Sesame Street tape recorder, the virgin getting raped by some demon, a guys veins bulging and exploding thanks to voodoo doll pokes and some other stuff. From a technical standpoint, it's a nice-looking film with pretty good cinematography, a decent score and good gore effects. The hotel\/island setting is also pretty nice. Blair (particularly at the end) and Ross both seem like they're having fun and Knef is great as the evil witch. Even though people like to ridicule Hasselhoff these days, he's not bad in his role, either.<br \/><br \/>On the down side, despite all the gore, the film seems somewhat dull and it gets monotonous after about an hour. The supernatural themes are muddled and confusing, too. When characters are being swept into the witches lair to be tortured and killed, the filmmakers unwisely decided to superimpose the screaming actors over some silly looking red spiral vortex effect that looks supremely cheesy. And the witch lair itself is vacant and cheaply designed with unfinished lumber. And while most of the cast is at least decent, a few of the performances (particularly the \"actress\" who plays Hasselhoff's girlfriend and the kid) are so bad they're constantly distracting.","label":0,"label_text":"negative"}
{"text":"Witchcraft\/Witchery\/La Casa 4\/ and whatever else you wish to call it. How about..Crud.<br \/><br \/>A gathering of people at a Massachusetts island resort are besieged by the black magic powers of an evil witch killing each individual using cruel, torturous methods. Photographer Gary(David Hasselhoff)is taking pictures for Linda(Catherine Hickland whose voice and demeanor resemble EE-YOR of the Winnie the Poo cartoon), a virgin studying witchcraft, on the island resort without permission. Rose Brooks(Annie Ross, portraying an incredibly rude bitch)is interested in perhaps purchasing the resort and, along with husband Freddie(Robert Champagne, who is always ogling other women much younger than him), pregnant daughter Jane(Linda Blair)and grandson Tommy(Michael Manchester, who just looks bored throughout, probably wanting to watch Sesame Street instead of starring in this rubbish), go by boat to the resort being treated to a look at the property by Realtor Tony Giordano's son Jerry(Rick Farnsworth), obviously a pup in the business getting his feet wet. Along with these folks is architect Leslie(Leslie Cumming, whose character is a nympho)who might help Rose re-design the resort. The boat's captain is killed by The Lady in Black(Hildegard Knef, wearing her make-up and lip-stick extra thick)and a storm is brewing. The boat drives off by itself(..guided by the invisible power of The Lady in Black, I guess)with everyone stuck in the decrepit resort, which is in dire need of repairs. Most of the victims, before meeting their grisly fates are carried through a type of red wormhole whose vortex leads to another dimension(..perhaps a type of hell or something)where they are tortured by these fiends dressed in raggedy clothes with a crummy visage. One victim has her mouth sown before being hung upside down in a chimney, roasted as the others light the fireplace. One poor soul is tortured by harsh twistings of rope wrapped tightly around her flesh before being found hanging from the snout of a swordfish penetrating through her neck. One fellow is slowly suffocating as his veins bulge(..and bleed) and neck's blood vessels burst squirting in Hasselhoff's face! One fellow is crucified with nails hammered into his hands before being hung upside down over an open flame. Blair's pregnant victim becomes possessed with her hair standing on end speaking in another woman's voice. One is raped by this demonic man with a \"diseased\" mouth as the hellish hobos stand nearby gleefully cheering. The film, despite it's excesses, is mostly dull fodder for those who really wish to see the lowest point in the careers of Hasselhoff and Blair, who deserve better than this. Almost unbearable at times, building little-to-no suspense. Clumsy execution of the death sequences which look cheap and laughable. Sure some gore is okay, but most of the film shows victims after they've been run through the ringer. We do get a chance to see pregnant women(..who look exactly like stuntmen in costume with bad wigs) jumping out three story windows. Oh, and The Lady in Black's reflected face often pops up on inanimate objects for characters to see. Tommy has a little Sesame Street recorder which tapes The Lady in Black's mumbo jumbo chants, obviously used for later. For some reason, The Lady in Black likes to visit little Tommy. He's not at all scared of her, for Tommy's just too bored to show any expression on his face, much less fear. Need I say more? This one's a real stinker. Ugh.","label":0,"label_text":"negative"}
{"text":"\"Witchery\" might just be the most incoherent and lamentably scripted horror movie of the 80's but, luckily enough, it has a few compensating qualities like fantastic gore effects, an exhilarating musical score and some terrific casting choices. Honestly the screenplay doesn't make one iota of sense, but who cares when Linda Blair (with an exploded hairstyle) portrays yet another girl possessed by evil powers and David Hasselhof depicts a hunky photographer (who can't seem to get laid) in a movie that constantly features bloody voodoo, sewn-shut lips, upside down crucifixions, vicious burnings and an overused but genuinely creepy tune. Eight random people are gathered together on an abandoned vacation resort island off the coast of Massachusetts. The young couple is there to investigate the place's dark history; the dysfunctional family (with a pregnant Linda Blair even though nobody seems to bother about who the father is and what his whereabouts are) considers re-opening the hotel and the yummy female architect simply tagged along for casual sex. They're forced to stay the night in the ramshackle hotel and then suddenly the previous landlady \u0096 an aging actress or something who always dresses in black \u0096 starts taking them out in various engrossing ways. Everything is somehow related to the intro sequence showing a woman accused of witchery jump out of a window. Anyway, the plot is definitely of minor importance in an Italian horror franchise that started as an unofficial spin-off of \"The Evil Dead\". The atmosphere is occasionally unsettling and the make-up effects are undoubtedly the most superior element of the entire film. There's something supremely morbid and unsettling about staring at a defenseless woman hanging upside down a chimney and waiting to get fried.","label":0,"label_text":"negative"}
{"text":"Witchy Hildegard Knef traps a group of people in an isolated hotel and picks them off one by one in twisted, disgusting ways. I thought I'd seen it all until one unfortunate man here is crucified and then has his head set on fire. Hildy is quite the prankster too: she takes a nagging harpy and sews her mouth shut...then hangs her upside down in the chimney just in time for a roaring fire! \"Witchery\" made me sick. It made my eyes hurt. I was ready to write it off as the worst movie ever-ever-ever made by otherwise competent people...until the finale. I have to admit I loved the ending. It involves a boy and his toy tape-recorder cornered by Linda Blair looking fantastically possessed. The scene only lasts for about a minute and the movie's over, but you know that old saying: \"If you've got a great ending, people will forgive you for just about anything!\"","label":0,"label_text":"negative"}
{"text":"A really very bad movie, with a very few good moments or qualities.<br \/><br \/>It starts off with pregnant Linda Blair, who runs down a hallways to flee what might be monsters or people with pitchforks, I'm not sure. She jumps through a window and wakes up, and we see she is very pregnant. The degree to which she is pregnant varies widely throughout the movie.<br \/><br \/>She and an annoying and possibly retarded little boy who I thought was her son travel to an abandoned hotel on an island. Italian horror directors find the most irritating little boys to put in their movies! On the island already are David Hasselhoff and his German-speaking virgin girlfriend (you know how Germans are said to love Hasselhoff...). He's taking photographs, and she's translating an esoteric German book about witches, I think.<br \/><br \/>Also traveling to the island are an older couple who have purchased it, and a real estate agent, and a woman I thought was their daughter. Evidently she was an architect, and Linda Blair and the boy are the older couple's children. I guess they all traveled to the island together, but it really seemed like Linda and the boy were apart from the rest of them (maybe they were filmed separately).<br \/><br \/>The hotel seems neat, certainly from the exteriors, but it isn't used to any great effect. An old woman in bad makeup and a black cloak keeps appearing to the boy and chants something in German sometimes, which he eventually records on his Sesame Street tape recorder.<br \/><br \/>People start getting killed, either in their dreams, or sucked into hell or something. Some of these gore scenes are OK, but not enough to recommend the movie. Though the copy I watched stated it is uncut on the box cover, the death of one character whose veins explode really seems to have been cut. Much of the scene is showing another character's reaction shots, since we're not seeing anything ourselves. The creepiest scene is one in which a man or demon with a really messy-looking wound of a mouth rapes someone. He looked particularly nasty. There's a laughably and painfully bad scene in which Linda Blair is possessed. I wish if a horror movie is going to cast her, they would do something original with her role, and let her leave Exorcist behind her (except for the yearly horror conventions).<br \/><br \/>In the weird, largely Italian, tradition of claiming to be a sequel to something it is unrelated to, this is also AKA La Casa 4 and Ghosthouse 2. That is, it is supposedly a sequel to Casa 3 - Ghosthouse, La (1988) - it's not (that's also a better movie than this one). La Casa 1 and two were The Evil Dead (1981) and Evil Dead II (1987) - again unrelated to Witchery and La Casa 3 (and much better than those). There's also a Casa 5, La (1990) AKA House 5, which seems to want to be a sequel to the fake La Casa series and the series House: House (1986) House II: The Second Story (1987), The Horror Show (1989) AKA House III, and House IV (1992). How's The Horror Show fit in there? It doesn't really, it claimed to be a sequel, thus requiring the real series entry to renumber itself to cause less (or more?) confusion. Oddly, The Horror Show is also AKA Horror House, and La Casa 5 is also AKA Horror House 2. Does your head hurt yet?","label":0,"label_text":"negative"}
{"text":"This film features two of my favorite guilty pleasures. Sure, the effects are laughable, the story confused, but just watching Hasselhoff in his Knight Rider days is always fun. I especially like the old hotel they used to shoot this in, it added to what little suspense was mustered. Give it a 3.","label":0,"label_text":"negative"}
{"text":"I watched this movie purely for the setting. It was filmed in an old hotel that a friend owns shares of. The plot was predictable, the acting was mediorcre at best, the scares were all gross-outs, not true scares.<br \/><br \/>I don't remember much of the plot, and I think that's because there wasn't much of one to remember. They didn't even use the hotel to it's fullest potential...The beaches are fantastic and the hotel is situated on a peninsula. At low tide, you can walk almost 1\/4 mile into the bay, which is actually an eerie sight first thing in the morning or late at night when the wind is howling through the cracks.<br \/><br \/>The best way to see this movie is with the remote in your hand so you can fast forward through the action (and I'm using that term loosly)scenes and pause at the beauty of the surroundings!","label":0,"label_text":"negative"}
{"text":"This only gets bashed because it stars David Hasselhoff. Well, then let me bash it to. Compared to the garbage they call horror coming out nowadays, this film isn't too bad. It has the beautiful Leslie Cumming. She is super hot, but can't talk very well. There is a great scene with her when she is supernaturally raped. She shows off her nice body. Linda Blair does nothing here as well as Hasselhoff. 3\/10","label":0,"label_text":"negative"}
{"text":"We brought this film as a joke for a friend, and could of been our worst joke to play. The film is barely watchable, and the acting is dire. The worst child actor ever used and Hasslehoff giving a substandard performance. The plot is disgraceful and at points we was so bored we was wondering what the hell was going on. It tries to be gruesome in places but is just laughable.<br \/><br \/>Just terrible","label":0,"label_text":"negative"}
{"text":"Humm, an Italian movie starred by David hasselhoff and Linda Blair, I wasn\u00b4t expecting very much, to be honest and in fact, I took even less than I was expecting. It doesn\u00b4t mean this movie is the worst I have seen because I have watched worse things than this but the plot was most of the times confusing and uninteresting and some good gore scenes are the only thing saving this. Apart from that you are going to love some special effects, they are really cheesy and bad. Now I only want to watch \"Troll 3\" by this same director, sure it is not going to be worse than that.","label":0,"label_text":"negative"}
{"text":"I and a friend rented this movie. We both found the movie soundtrack and production techniques to be lagging. The movie's plot appeared to drag on throughout with little surprise in the ending. We both agreed that the movie could have been compressed into roughly an hour giving it more suspense and moving plot.","label":0,"label_text":"negative"}
{"text":"I'm gettin' sick of movies that sound entertaining in a one-line synopsis then end up being equal to what you'd find in the bottom center of a compost heap.<br \/><br \/>Who knows: \"Witchery\" may have sounded interesting in a pitch to the studios, even with a \"big name cast\" (like Blair and Hasselhoff - wink-wink, nudge-nudge) and the effervescent likes of Hildegard Knef (I dunno, some woman...).<br \/><br \/>But on film, it just falls apart faster than a papier-mache sculpture in a rainstorm. Seems these unfortunate folks are trapped in an island mansion off the Eastern seaboard, and one of them (a woman, I'd guess) is being targeted by a satanic cult to bear the child of hell while the others are offed in grotesque, tortuous ways. <br \/><br \/>Okay, right there you have a cross-section of plots from \"The Exorcist\", \"The Omen\", \"Ten Little Indians\" and a few other lesser movies in the satanic-worshippers-run-amok line. None of it is very entertaining and for the most part, you'll cringe your way from scene to scene until it's over.<br \/><br \/>No, not even Linda Blair and David Hasselhoff help matters much. They're just in it to pick up a paycheck and don't seem very intent on giving it their \"all\". <br \/><br \/>From the looks of it, Hasselhoff probably wishes he were back on the beack with Pam Anderson (and who can blame him?) and Linda... well, who knows; a celebrity PETA benefit or pro-am golf tour or whatever it is she's in to nowadays.<br \/><br \/>And the torture scenes! Ecchhhh. You'll see people get their mouths sewn shut, dangled up inside roaring fireplaces, strung up in trees during a violent storm, vessels bursting out of their necks, etc, etc. Sheesh, and I thought \"Mark of the Devil\" was the most sadistic movie I'd seen....<br \/><br \/>Don't bother. It's not worth your time. I can't believe I told you as much as I did. If you do watch it, just see if you can count the cliches. And yes, Blair gets possessed, as if you didn't see THAT coming down Main Street followed by a marching band.<br \/><br \/>No stars. \"Witchery\" - these witches will give you itches.","label":0,"label_text":"negative"}
{"text":"Not like I went in expecting a lot out of it, but I was at least hoping for a fun dumb big budget movie. This isn't even that. This item ranks in the bottom half of all the vampire movies I've ever seen (and believe me, I've seen a lot of them). Bad acting, zero characterization, little to no thought, almost non-existent plot (and that that's there you can drive semi-trucks through the holes in). Sure, it has action and is loud, and has more action, and more noise, and blood, and action... These things alone do not make a good (or even halfway decent) movie. Beats me how some people can say this is the best vampire movie ever made--all I can assume is they haven't seen many. I suggest seeing Near Dark instead.","label":0,"label_text":"negative"}
{"text":"That snarl...<br \/><br \/>That scowl...<br \/><br \/>The acts of random violence...<br \/><br \/>The gutteral voice...<br \/><br \/>The fetish wear...<br \/><br \/>That shaven head...<br \/><br \/>It can mean only one thing...<br \/><br \/>GRACE JONES IS BACK!<br \/><br \/>Actually my sources tell me that the title role in Blade wasn't played by the 1980s diva, but by Wesley Snipes.<br \/><br \/>All in all this is not an improvement.<br \/><br \/>Blade is an adaptation of a comic character; somehow in the transfer from the simplistic, two-dimensional world of the printed page it has become even more simplistic and lost a couple of dimensions.<br \/><br \/>The plot is hackneyed almost beyond belief and adds nothing to the vampire genre, in fact, much like Nosferatu, it seems to suck the life out of the audience. In brief, upwardly mobile vampire wants to become more powerful but is opposed by Blade, half-human, half-vampire, all annoying. It all climaxes with Blade being put in a vampire juice press, some bad martial arts and the most pitiful CGI since 1968.<br \/><br \/>Blade has to be the least empathic character since Dolph Lundgren's Punisher (also a comic adaptation, perhaps there is a trend here?). Surely the audience is meant to be on the same side as the 'hero'? And whilst a vampire can be a tragic character, this is not true of Blade, he is relentlessly cruel, scornful and not a whole lot better than the bad guys.<br \/><br \/>I assume that Wesley Snipes has an 'acting' career purely so that everyone else can be compared favourably. As he snarls his way through his movie you find yourself looking for a stake - even a ballpoint pen - anything to put Blade in the grave. <br \/><br \/>As a piece of narcissism, Blade is pretty much unbeatable - we are treated to endless lingering shots of a gym-fresh Snipes for no reason whatsoever. Likewise no other actor is allowed any chance to give a reasonable performance; the likes of Steven Dorff *CAN* act, but they have to play second fiddle to Snipes' tedious performance.<br \/><br \/>Kris Kristofferson used to appear in good movies, here he is reduced to a sidekick that you just know isn't going to make it through to the final reel. And what happens when Blade finds out? Yes, you guessed it, he rushes to the scene to wreak his revenge in the villain's giant underground lair.<br \/><br \/>Why can't world-domination take place in a quiet country house? They always go ahead in underground cathedrals that would have had Albert Speer wondering if they were a little grandiose. A lot of these plans could be stopped right now if local councils paid more attention to plans for extending sub-basements. <br \/><br \/>The rest of the movie is just as dull and unimaginative with nothing new to add to the genre. Vampires have been done to undeath and perhaps they should be laid to rest for a while - at least until someone can think of some way to make them interesting again.<br \/><br \/>To finish, there *IS* a Grace Jones vampire movie, it's called Vamp and it's about ten times better than this.","label":0,"label_text":"negative"}
{"text":"generally speaking I don't make negative comments on here. But since this is a festival piece, I don't want you to waste your time when you could see something else that might not be playing again.<br \/><br \/>I thought the actors were pretty bad. For instance, they totally didn't play off each other, rather, they waited to RECITE their lines which were pretty poor to begin with. The dialogue sounded really forced. Norman or whatever his name tried, or so it would appear, to be witty and biting in the lines he chose but just fell really short.<br \/><br \/>After words he asked if anyone saw the ending coming and some people were all \"yea\", and he all but called them liars. Look there were so many clues, the biggest being a briefcase full of cash for a $500 an hour whore. I mean the john gave her at least 20g's... tell tale sign. Now no you couldn't see exactly what was going to happen but by the time the twist actually occurred, I for one, didn't even care. I was just glad to get out of there. I asked him which draft he shot and he said 8.1, maybe next time he will wait to shoot 'til 15.3 cause this needed a lot of work.<br \/><br \/>But he seemed like a fairly nice guy, he is making his own films, he'll probably get better and I hope he does, not in a snotty way either, I mean it, I wish him luck. Just remember, this is just my opinion.","label":0,"label_text":"negative"}
{"text":"This show should be titled, \"When Bad Writing Happens To Good Actors\" considering most of the players have demonstrated immense talent in other venues, e.g. Andre Braugher in Homicide: Life on the Street and David Morse in St. Elsewhere. I'm hoping that the frenetic pacing of the show is adjusted as the series develops along with the obvious cliches and dialogue so absurd I wondered just how stupid the writers imagined the core audience to be. We're beat over the head with the main points of this show instead of being left to gradually figure it out, almost as if the writers feel that they must spell out that the main character is some sort of avenging angel, sentenced to redeem himself from sins, both venial and mortal, via butting into his cab fares many affairs. Watching the premiere required much suspension of disbelief, that Mike Olshanskey's fares would so rapidly spill their guts and he would feel driven to intervene in the lives of utter strangers. That he possesses those \"Super-Cop\" abilities, to be all things to all people, weapons expert, martial arts master, psychologist, father-confessor, locksmith, and so on, ad infinitum. Pure drivelesque fantasy. What is it about recent televisions shows based in Philidelphia that they all seem to be imbued with a nasty ex-wife and a very disrepectfully bratty child? Overdone. I wanted to like this show, really I did, because it had the virtue of having a premise slightly different than many of the clones appearing in this season's fare and it stars some of my preferred actors. But I'm afraid this is just another possibly good idea ruined by careless execution.","label":0,"label_text":"negative"}
{"text":"I thought maybe... maybe this could be good. An early appearance by the Re-Animator (Jeffery Combs); many homage's to old horror movies; the Troma label on the front\u0085 this movie could be a gem! I thought wrong.<br \/><br \/>Frightmare is a boring, overplayed, half assed homage to the fright films of yore. The story is an old one, young people breaking into a house, getting drunk, making love, and tampering with things that shouldn't be tampered with. The oft \u0096 recycled slasher film formula is used here, this time with a thought to be dead actor named Conrad Radzoff doing the killing. In fact, the performance by the Radzoff's actor Ferdy Mayne is the only redeeming quality of this film. He does the snooty Dracula style character very well. But as for the kids, its not so good, with Combs only having a minimal part.<br \/><br \/>The film lacks entertainment value, and only features one cool character, and one or two scenes that can hold your attention. I do not recommend this film unless you are desperate for something to watch, and this is the only movie left at blockbuster.","label":0,"label_text":"negative"}
{"text":"1983's \"Frightmare\" is an odd little film. The director seems to be trying to combine the atmosphere of classic '30s\/'40s style horror movies with the shock factor of the then-exploding '80s slasher genre. It isn't totally successful (mostly due to very obvious budgetary restraints, and the less-than-professional caliber of its cast of young actors) but it still has its moments, mostly due to the classy performance (classier than the movie deserves) by the late German actor Ferdinand Mayne, who plays an aging old time horror movie star (ala Vincent Price) named \"Conrad Ratzoff.\" At the beginning of the movie we meet the has-been horror star as he's shooting a commercial for dentures and we quickly learn that ol' Conrad is a bit of a hoity-toity, prima donna jerk-off. Just when you think he couldn't be any more un-likable, the commercial director berates Conrad for blowing a take for the umpteenth time and the old goat pushes him off a balcony to his death. Nice, huh? Conrad then visits some fans at a college campus horror movie club, unfortunately he suffers a heart attack in the middle of his speech to them and eventually ends up back at his mansion waiting to die. Still feisty even at Death's door, he manages to do away with a despised business associate by smothering him with a pillow before he finally kicks the bucket himself. Conrad is then laid to rest in true Hollywood style in a high tech neon tomb with video screens above the casket, which will play personal video messages from Conrad himself for visitors who enter to pay their respects.<br \/><br \/>It is at this point that the kids from the college Horror Movie Society decide to pay Conrad's grave an after hours visit, breaking into the tomb and taking his body back home with them for an all night party. (Not exactly my idea of fun, but hey, these are characters in an '80s horror film. Logic has no place here.) The college kids spend the evening having dinner with Conrad's body seated in a place of honor, posing for photos with it and even dancing around the room with it, before parking Conrad and his coffin in the attic, planning to return him to his crypt in the morning. In the meantime, Mrs. Ratzoff, distraught over the theft of her husband's body, has called in a psychic friend to try and \"reach\" Conrad through a seance. You can pretty much figure out the rest from here. Since Conrad wasn't a very nice guy in life, it's not much of a stretch to assume that he won't be any friendlier in death. Psychic Lady makes contact with Conrad and he re-awakens in predictably ticked off fashion, then spends the rest of the movie strolling around the corridors of the students' ridiculously huge house, picking off the young grave robbers one by one. This is where the movie falls apart. Endless scenes of teens wandering around empty hallways saying \"Hello? Is anyone there?\" are intercut with occasional bursts of violence (we do get a pretty gnarly decapitation scene, which is the highlight of the movie) before the last two survivors finally figure out (WAY later than any semi-intelligent people would have figured out the same thing...but again, we're in an '80s horror film!) that the only way to stop the mayhem is to get Conrad's body back to its crypt where it belongs. The sluggish pacing is padded out with a lot of weird lighting and dry ice fog effects backed by a soundtrack made up almost entirely of sound effects rather than music(thunder, moans and groans, howls, etc.) that becomes severely annoying after a while.<br \/><br \/>I can't really recommend \"Frightmare\" to anyone who didn't grow up watching cheap movies like this on late night cable back in the '80s. \"Modern Horror\" fans will doubtlessly find \"Frightmare\" incredibly slow moving and goofy. If you came of age in that magical decade, however, you may get a blast of nostalgia from \"Frightmare.\" Fans of Jeffrey (\"Re-Animator\") Combs may also want to check it out, as the future Dr. West appears in an early role here as one of the unlucky film students.<br \/><br \/>I will advise the reader to avoid the version of this film on the EastWestDVD label (paired with Roy Ward's \"Vault of Horror\" and sold at dollar stores) because the print quality is terrible. I'm told the film has gotten a deluxe release via the fine folks at Troma, which seems appropriate. If you're a Troma kind of person then \"Frightmare\" will be right up your alley.","label":0,"label_text":"negative"}
{"text":"I don't get it! The teenage leads in \"Horror Star\" supposedly all are devoted horror fans, yet when their favorite idol (Conrad Radzoff) passes away, they dig up his corpse and do all sorts of disrespectful stuff with it, like disco-dancing it around the house and throw food leftovers at it. That doesn't sound like something real horror fans would do, now does it? I'm a big horror fan and I immensely idolize departed icons like Vincent Price, Peter Cushing and Boris Karloff, but it would never come to my mind to ridicule their memory. No wonder Conrad comes back from the dead \u0096 admittedly, after a s\u00e9ance \u0096 to wipe them all off the face of the earth! Mr. Radzoff already wasn't known for his friendliness in life, since he occasionally killed the directors that disagreed with his visions, and even after his death he suffers from a tremendous ego. Even inside his tomb there are video messages to petrify possible visitors and the group of teenagers will vividly experience that he also enjoys the murdering business outside his film sets. \"Horror Star\" (a.k.a. \"Frightmare\" and \"Body Snatchers\") is a pretty lame 80's horror flick, but there are a handful of cheesy & gory highlights to enjoy. The film mainly suffers from its own stupid plot, since no one \u0096 not even a film school student \u0096 is stupid enough to steal a recently buried corpse and actually think he'll get away with it, and there are too many tedious moments to struggle through. Conrad's video-speeches from beyond the grave are overly talkative and definitely undermine the tension, but on the other hand his killing methods are pleasingly inventive. One teenager enjoys the experience of getting cremated alive and another one (Jeffrey Combs in one of his first roles!) loses his head in a delightful decapitation sequence. In the absolute messiest sequence, a poor girl' head is crushed by a coffin. Writer\/director Norman Thaddeus Vane wanted to bring homage to vintage horror cinema and he obviously how to make film look sinister. The locations and scenery are great, but Vane lacked the necessary funds to provide his film with a proper continuity and editing-job. The acting performances are overall decent, with Ferdy Mayne (imitating Christopher Lee) and Jeffrey Combs delivering the most memorable roles. \"Horror Star\" can hardly be called a must-see or even a good film, but it's worth tracking down in case you're an admirer of enthusiastically made B-horror.","label":0,"label_text":"negative"}
{"text":"Conrad Radzoff(Ferdy Mayne), a hammy cult icon, dies from a heart ailment(not before disposing of an ungrateful assistant and TV commercial director, both of whom disrespected him with showers of insults). His body is removed from his mausoleum by some film students(they wish to \"invite him to dinner\"..they are quite big fans). What these kids(..including a young Jeffrey Combs)don't expect is that Radzoff will be resurrected by a medium to wreak havoc on those who removed him from his place of rest.<br \/><br \/>The list of violent acts include Radzoff pulling one guy's tongue out, setting a woman on fire, elevating a casket which crushes a woman's face, decapitates one fellow, and cremates another guy alive in a coffin. A really weird soundtrack and pesky fog wraps around Radzoff's ghoulish activities.<br \/><br \/>Silly hokum from Troma is limited by a very, very low budget and slowwwwww pace. The film feels a lot longer than it is. The film isn't really that gory and we can hardly see much violence because the film is often too damn dark. At times, Radzoff is an ominous presence, yet at other times he just looks real silly.","label":0,"label_text":"negative"}
{"text":"One of the last surviving horror screen greats - Conrad Radzoff - dies and has his body placed in a mausoleum with televised-before-death snippets of the great Conrad greeting you as you visit. Unfortunately for him and his captors, Conrad's body is \"borrowed\" by a gang of four boys and three girls and taken to a huge manor where they drink with him, toast him, dance with him, laugh with and at him, and then put him to bed in a casket which just happens to by lying in a room upstairs. News of the missing body reaches Radzoff's widow and her friend(who happens to be proficient in the black arts) and she holds some kind of ceremony that brings Conrad back to life so he can, in his own words, get \"an eye for an eye, a tooth for a tooth.\" Well, Frightmare is an interesting \"bad\" film. Sure, it is cheap. The sets look like they were borrowed(which I am sure they were). The special effects and blood and guts are done liberally and with little credibility. The acting is average to below average with a few exceptions. Jeffrey Combs of Re-Animator fame is in tow, but really he does little in this rather thankless role as a horror obsessed teen that needs to steal a dead man's body for kicks. None of the \"kids\" except the pretty girl playing Meg is any good. Nita Talbot plays the \"friend\" of the Radzoffs with withering interest. Also, look for the big - I mean big - guy that plays the policeman. That is Porky himself of Porkys fame. But thankfully for all of us, one performance does rise above the material. Ferdy Mayne, an oft overlooked actor from Germany who had Christopher Lee features and did star as a vampire in The Fearless Vampire Killers, does a more than commendable job as the aging horror icon in public life and a real demon of a man in private life. Conrad Radzoff in a bad human being in life, living solely for his own pleasures and we see him kill twice before he is even dead(obviously none of the swinging teens at that point). Mayne is able to look very regal, speak very elegantly, and convey menace with ease. If for no other reason, one should see Frightmare for his performance. I do; however, believe that when they showed black and white clips of Radzoff that they used Christopher Lee footage(anyone have any thoughts?). Anyway, one can guess what happens and it does indeed: Radzoff goes out and goes after the kids that disturbed his peace. Again, the formula is trite and overused. The acting for the most part is anemic, and the direction oh so ridiculous. But Mayne gives a good performance in a sea of ineptitude. Definitely worth a little peek. Watching Mayne keep popping up on screens in his mausoleum brought a wry smile to my lips each time.","label":0,"label_text":"negative"}
{"text":"My parents used to rent a lot of horror movies when I was a child. We loved watching them even when they were bad they made for some enjoyment. This was one such movie, kind of hard to review as I have only seen it the one time as a child, but it is not anything I want to track down again so I can do a more in-depth review. The story has some old horror actor legend dying. I seem to remember he acted a bit like an over the top Vincent Price, without being likable and classy. He commits murders and dies, but what is this? Is the movie over already? No, as some kids for some reason snag the body and are prepared for a fun night of being killed by the ham from beyond the grave. I remember the murders were nothing all that special after the first couple and I remember this movie was rather disappointing. Seemed to have a good premise, but it just failed to deliver the goods as more cool kills were needed and that super horror actor needed to add a bit to his repertoire.","label":0,"label_text":"negative"}
{"text":"Frightmare begins with a horror movie icon killing a director and then his servant before he is laid to rest. This icon, who has some Christopher Lee qualities to him, then continues to haunt those around him when a group of horror film society students steal his corpse from the mausoleum he is in.<br \/><br \/>The first ten minutes is well-filmed, good writing and lots of potential for murderous mayhem. But the film drags in the middle (although thankfully not as much as \"House of Death\") and never really gets that initial spurt of energy back.<br \/><br \/>Lots of the deaths are confusing, as they seem to have people just falling over scared when they see a floating coffin or other odd things. Twice we see poisonous gas being used. But the box promises that this horror star will be the embodiment of all the monsters he has played. Boy, is that false advertising, unless he spent his career playing boring old men who take naps and watch \"Matlock\".<br \/><br \/>The general principle of the film is decent: horror society kids stealing a corpse of a dead icon. A modern equivalent (digging up Vincent Price or Peter Cushing) would make a great film. Maybe a remake is in order if that wouldn't be too disrespectful. Sometimes theory doesn't come across as well in application, and this film offers that example.<br \/><br \/>The only redeeming quality of this film (besides the beginning) is the brief appearance of a very young Jeffrey Combs. I saw him and thought \"that's Jeffrey Combs\" but felt I was mistaken as the box never mentioned him. But sure enough, Combs was present. (A note to this movie's film-makers: mention Combs on the cover of the DVD, you'll sell more copies if if you would be deceiving customers.) If you're a Jeffrey Combs die-hard, check out this early role. Otherwise, I cannot offer this as a great selection for a horror movie marathon. Let me suggest \"Intruder\" or \"Popcorn\", as those are both pretty decent and will stand the test of time.","label":0,"label_text":"negative"}
{"text":"It's Saturday, it's raining, and I think every movie should have at least one comment... so I just watched \"The Crime Doctor's Courage\" all the way through. It's a murder mystery with a typical cast of characters, and a couple of the usual suspects -- each with their own possible motive for the crime. The story starts abruptly and the viewer is thrown into the plot with no character development or storytelling whatsoever. I guess that's not too surprising for a B movie of this period. There are also some moments which look and feel like this is pre-WWII, but perhaps that is due to the writer's background in radio shows.<br \/><br \/>The \"Crime Doctor\" is the sleuth who happens to be visiting California for some R&R from his psychiatry practice on the East coast. He hooks up with a mystery novelist friend with whom it is implied has been along for one or more previous mystery solving capers. The novelist occasionally fills the role of sidekick to our sleuth (AKA Dr. Watson), and also occasionally lightens things up with a bit of comic relief (sort of).<br \/><br \/>There is also a somewhat simple, but not quite bumbling police captain who at times is annoyed by the meddling sleuth. And then there are the mysterious Braggas, a brother and sister who are dance artists at a night-club. The dance is sort of an interpretive dance that happens to be one of those moments which feels more like the 30's than the 40's. Though the story location is California, the Braggas appear to live in a castle!<br \/><br \/>There was one plot element which managed to keep me somewhat amused, but I won't divulge any more than that because I always enjoy movies more when the story is discovered, rather than known in advance. (even though I can think of many, many, B films which would rate higher and it is difficult to say that watching this one is time well spent) I have not seen any other movies from the \"Crime Doctor\" series, so I can't make any comparisons.","label":0,"label_text":"negative"}
{"text":"I caught this on IFC last week and I thought it was typical of the indie short subject film: heavy on style, little on substance and originality. Does it comes as any surprise that a coming out film stars an unusually attractive (and blond to boot) boy with 70s shag hair and too-cool-for-school clothes? Plus, this film wallows in late 1970s chic, which works for some (Sofia Coppola's \"The Virgin Suicides\" comes to mind) but not for this director.<br \/><br \/>Another reviewer compared this to Harmony Korine's work and I agree. Yet I don't view this as a positive thing (what has HE done lately, anyway?). \"Bobbycrush\" is really just a waste of time and energy for all involved. If you happen to see it late night on cable, turn the channel and watch something else instead.","label":0,"label_text":"negative"}
{"text":"Acolytes presents an interesting mix of original concepts in \"screaming teen\" clich\u00e9 horror with a more thriller-like pacing. In some ways Acolytes is very successful, but in many other ways the film fails miserably.<br \/><br \/>Overall Acolytes avoided the typical archetypes of the naivety and innocence of youth of endless horror films in the like of Cabin Fever, Texas Chainsaw Massacre, and countless other films where unsuspecting and relatively naive and innocent teenagers, have sex, run around screaming and one-by-one are plucked off by some sort of monster. Instead this innocence is replaced with pride, retaliation, and arrogance. The characters had several opportunities to save themselves from immanent death and despair, but failed to do so due to their own personal demons. In the end you were left with the feeling that there were no (and perhaps are no) innocent victims.<br \/><br \/>As the name implies, the film also touches greatly on following a leader or authority. This was used in a direct sense of if the main character would become like the serial killer and was also used less directly throughout the film. Following a central figure is a reoccurring theme throughout the film.<br \/><br \/>Through all this, the film makers also incorporated a lot of clich\u00e9, which I suspect was intentional and gave the film a unique mixture of depth as well as shallowness which I found intriguing. This, perhaps inadvertently, plays well with the characters who are, at first appearance very shallow but as the story unfolds it becomes obvious that they are, at least the two main male characters, quite complex.<br \/><br \/>Technically the film has a lot of problems however. The cinematography, which is typically regarded highly, I find rather sophomoric and over-stylized, utilizing formulaic 2\/3 approaches far too rigidly. Many transitions I felt were also over-stylized. The use of symbolism was not only vague, but also greatly over used.<br \/><br \/>The plot was poorly planned and relied exclusively on misinformation in order to achieve a rather hokey twist ending, which was poorly resolved and leaves viewers confused. Methods used to resolve the climax are cheap and ill-prepared, motivations are routinely unclear, and major plot points remain untied in the end.<br \/><br \/>Overall, the film's relative originality, themes and thesis are lost in a maze of poor technical execution, over-stylized imagery, unclear motives, obtuse and unnecessary symbolism and cheap twists maintained only by a lack of or entirely incorrect information.<br \/><br \/>If the film were better executed, it would have been excellent. However, Acolytes receives only two stars in my opinion.","label":0,"label_text":"negative"}
{"text":"This was a decent movie for the first half. Too many cheap BOO! moments but the tension builds, the bad guys are creepy and everything seems to be setting itself up nicely. The kids are not particularly deep but hey, that works for teens. <br \/><br \/>Then it just gets ridiculous and tries way too hard- the \"why in the world would he\/they do that?\" moments overwhelm anyone's capacity for suspension of disbelief, the twist involves too many ridiculous coincidences, and the title comes from a late attempt to philosophize some meaning into the film that goes nowhere and is quickly dropped. There was laughter in the theater at moments that were in no way supposed to be funny. <br \/><br \/>Great premise but just badly written and doesn't hold together. Some very nice shots but they're hard to enjoy while you're rolling your eyes.","label":0,"label_text":"negative"}
{"text":"A rather lame teen slasher from Brisbane. While the plot hinges on a fairly decent idea, the writing is profoundly lame and two of the three main teens are absurdly wooden. The problem is that for the kids to go through with their plan they have to be far more reckless than shown, but if they were that devil-may-care, it would perhaps be hard for them to be likable, so they end up being neither really. In fact, I only started enjoying the film when I started wishing for their death. One of those movies where in about a thousand places the most sensible option would be to call the police. I realise we wouldn't have a movie if they did, but it would be nice if we could believe that they actually wouldn't. Avoid.","label":0,"label_text":"negative"}
{"text":"I was completely bored with this film, melodramatic for no apparent reason. Every thing just becomes so serious and people are swearing with really dumb expressions. Then there is a serial Killer who apparently can Kill one person to get the title of serial Killer. Well the serial Killer likes butterflies and is illustrated by sound effects you might hear in the dream sequence of most modern films;<br \/><br \/>why oh why? I nave no idea. It really really wants to be scary, but I think in this universe scary equals talk a whole bunch and add dark ambient noises.Just for the record, this is in no way is a horror film, its most definitely a thriller (barely). Really movie makers nowadays need to do their homework before making \"horror\" films or at least calling a movie a \"horror\" film. it makes me say (in too may words ironically) \"acolytes, you take forever to say nothing.\"","label":0,"label_text":"negative"}
{"text":"Art-house horror tries to use unconventional aesthetics to cover the fact that this is just another serial killer chiller which ultimately relies on pornographic combinations of teen sexuality and violent gore. The suburbs come across about as well as they do in every piece of Australian writing (book or film) since 1960 - surprise surprise, the suburbs have a dark underbelly - and the plot is as contrived as any you've seen. \"The neighbours would never know about this guy,\" one of the filmmakers says about Joel Edgerton's character. \"But he was completely plausible as to what he was. Serial killers don't all have patches over their eyes and scars down their cheeks. They look like the guy next door.\" Another trader in pornographic violence who sees a serial killer in every street. But the real insignificance of this film is in the fact that it's a genre film that nobody saw. Backed by substantial funds (including some from Film Finance - that's government), this got a run at the Underground Film Festival in Melbourne and had to rely on ACMI kindness for a *very* short release season. Q1: What is the FFC doing funding genre flicks, even if they are 'arty' and aesthetically unconventional? Q2: Why are these nasty movies (ACOLYTES; BEAUTIFUL; PUNISHMENT; NO THROUGH ROAD) being made in the first place? Richard Wolstencroft & co encourage their creators to believe they're giving the masses what they really want, as opposed to what the culture elite in government funding think they want. The truth is that these brutal and forgettable nasties earn far more critical acclaim - and win far more obscure awards - than they're due.","label":0,"label_text":"negative"}
{"text":"The film opens with a cult leader attempting to resurrect a dead member with his followers chanting for his rebirth as the sun strikes upon them in the desert. Reanhauer(Bill Roy)believes wholeheartedly in his power, and gets so worked up that he collapses with what appeared to be a heart attack. Unable to keep him alive, all those involved, doctors and nurses, are sentenced for attack with Reanhauer's demonic spirit invading the curvaceous body of nurse Sherri(..big-chested Jill Jacobson)targeting each one using her as a tool of vengeance. Forced against her will, with no memory of inflicting such harm, Sherri's host body murders selected victims. Fortunately, Sherri's fellow co-worker, nurse Tara(Marilyn Joi)begins a rather blossoming romance with a blinded patient, Marcus Washington(Prentiss Moulden), once a star football player, whose mother was a practitioner of voodoo. Through Marcus' knowledge, passed down from mom, Tara finds out about possession and how to possibly save Sherri before she murders everyone unknowingly. Meanwhile, Sherri's lover, Dr. Peter Desmond(Geoffrey Land)worries about her present condition and welfare.<br \/><br \/>Well, this was my first Al Adamson film and I must agree with his detractors that, just from this film alone, it seems he holds them together with paper clips and Elmer's glue. The animation with which we see the spirit take control of Sherri is beyond awful and rather laughable. A little soft-core nonsense as filler, some demonic possession thrown in the mix(Sherri actually speaks in another voice when she's possessed), with naughty nurse behavior(..the three nurses focused on in the film all are quite sexually active and free-spirited)and a little bit violence\/gore. The film is essentially shot in tiny rooms with dull dialogue from a rather mundane cast. The sexual situations aren't that hard-core and Al often shoots them without revealing all that much. The film looks embarrassingly cheap and there's an absence of thrills, although the chilling score(..which sounds like something from Dark Shadows)does help a little bit. Jacobson and Mary Kay Pass(..as nurse Beth who seems to be a nymphomaniac if she'll even screw a nutty patient, always complaining of illnesses he really doesn't have, with enough chest hair to declare him a Neanderthal)aren't bad looking, and Adamson's story-line, although frail, is somewhat coherent(..it seems he rarely directs films which are). Overall, the movie looks like it cost 5 bucks and Adamson just can not overcome the budgetary restrictions(..or, in my opinion, create an unpleasant enough atmosphere due to a sometimes plodding narrative and tedious scenes which do little for the story). John F Goff has the role of the hospital's psychiatrist who wants to commit Sherri, not believing the idea that she was possessed;he constantly bickers with Peter over her. I watched the unrated \"lost\" version which I guess is the real version to watch of Nurse Sherri.","label":0,"label_text":"negative"}
{"text":"I bought this on VHS as \"Terror Hospital\", and when I got home I checked IMDb and was like OMG it's the legendary \"Nurse Sherri\"!!! So here's another one from Al Adamson, who had clearly learned some minuscule amount about film-making since the \"Blood of Dracula's Castle\" days. Where that earlier effort is a more or less totally sclerotic lump, this one mixes it up a little, adding a definite element of variety and surprise amid the incompetence. Sure half of the movie is a blind post-op football player shooting the breeze with his stacked nurse, but at any moment we might be cutting away to the cackling disembodied head of the satanist mastermind, or Nurse Sherri running a farmer through with a pitchfork, or a wee bit of abstract student-film quick cutting to go with the pulsing-blob effects in the possession scene, or the most gratuitously half-hearted topless bit ever, or god knows what else (I forget, to be honest). As dumb-ass pieces of sh*t go, this one runs toward the high end. Congrats, Al.","label":0,"label_text":"negative"}
{"text":"This is a hard film to rate. While it truly deserves its 3 (or perhaps even a two), for an Al Adamson film, it's exceptional--and practically Adamson's very best. That's because unlike many Adamson films, there are times when NURSE SHERRI almost looks competent. But, being an Adamson film, you know that sooner or later that crappiness MUST rear its ugly head! <br \/><br \/>The film begins with some bizarre cult leader of a huge congregation (six) trying to resurrect a dead guy who looks like he's made of blue cheese. However, in the process, the cult dude has a heart attack and it taken to the hospital. He apparently dies, but it also seems like many of these hospital scenes are missing and a few of them appear much later in the film. In other words, when you see the film, he appears to have possibly recovered--only to hear later that he'd died. Because the guy is the b.f.f. of Satan, however, his evil soul can't die and he comes back to both haunt one of his henchmen and to possess Nurse Sherri.<br \/><br \/>Now, Sherri is obviously a very disturbed lady--demonic possession or not. At times she acts like a zombie and at others she's violently homicidal. So I ask...\"why didn't her boyfriend (a doctor) think this was, perhaps, problematic?!\". In other words, after trying to kill a patient, he neither gets an exorcist nor commits her to the booby hatch!!! Oh, and speaking of boobies...this movie is NOT the breast-filled sex romp its title and posters would indicate. While there are a few bare breasts here and there, they are irrelevant to the plot and only seen very briefly (1\/2 second or so) in all but one scene. So, if you are a perv, this movie is not for you--though a few places in the film (such as the nurse undressing for a patient) make it look like the film MIGHT have, at one time, been designed as a porn flick.<br \/><br \/>If you are a bad movie fan, however, there is enough to whet your appetite. Some examples of incompetence are the inability of many of the actors to deliver lines that aren't zombie-like--and I am not even talking about Sherri. Especially noticeable is one of the very final scenes--I have never seen and heard some stilted acting and dialog in my life--and this includes Ed Wood's films! There are also a few more cheap touches, such as the bad animation of the \"green stuff\", the doctor finding a murdered nurse yet continuing to investigate in a house where walls are covered in blood (I'd get a cop...better yet, an army of cops).<br \/><br \/>So despite these problems, why do I think it's good for an Adamson film? Well, the story isn't all bad and he was able to build tension very well. Many false alarms early on made my heart race a bit. Also, the car crash, while irrelevant, came off pretty well and was practically big-budget for Adamson.<br \/><br \/>Overall, not a good film and one most people would be bored watching. However, fans of Adamson or inept films will like it--it does deliver some entertainment in a cheesy manner that will provide a few laughs.","label":0,"label_text":"negative"}
{"text":"I only came here to check Terror Hospital for an alternate title so I'd know what not to pick up. Not only do I get the original title, but I come to find Terror Hospital is one of seven more aliases.This one is a real clunker. Movies like this can usually be forgiven for any number of reasons, mostly unintended consequences of the feature on every level of production that result in at least a mild form of entertainment, mostly amusement. This has none of that. Instead, the viewer is witness to redundantly unnecessary and way-too-convenient-for-the-situation exposition and drawn out scenes of characters warily moving from room to room, and all this is half of the film. Forget trying to figure out where anybody is (or who they are) during darkened or nighttime scenes, too; you probably won't care, anyway. There is also a random car chase sequence that seems quite dull when compared to some of the old driver's ed movies I slep... er, I mean sat through and watched way back in high school. Really, we're talking about mysticism, possession, and a killer on the loose here - not a bad recipe for trash cinema. Unfortunately, there's nothing here to make it even \"good\" trash; when joined to the aforementioned, the bad acting and not-so-special effects are just that - bad acting and not-so-special effects. This one's just trash, pure and simple. Leave it on the rack at the pawn shop or in that box at the yard sale. There's a reason its there...","label":0,"label_text":"negative"}
{"text":"The first 20 minutes were a little fun because I don't think I've seen a film this bad before {acting, script, effects (!), etc....} The rest of the running time seemed to drag forever with every cliche in dialog used to no effect. These people seemed to not really like horror movies or how to make them or any other movie. There's no adult language, a bit of brief nudity, and no gore except fake blood smeared over no open wounds, etc.. It would have been rated PG in the early eighties and PG-13 nowadays. I'm not sure how it got an R rating or if it really did. I saw the American International release titled Hospital Of Terror. I've seen 100 horror films in the past 12 months and this is probably the worst film I've ever seen. Here's an example of how bad it is: There's one scene where something green comes through the door. I'm not sure what it's supposed to be but what it is on screen is some kid's green crayon scribblings {I'm not exaggerating} super-imposed over the film, semi-moving inside the door, then its supposed to do something to Nurse Sherri to possess her I suppose. I could not believe they had the lack of pride to show this embarrassment.","label":0,"label_text":"negative"}
{"text":"This film, which I rented under the title \"Black Voodoo\" should be avoided. I was expecting a blaxploitation\/horror flick; but what I got was a very dull, standard \"ghost extracts vegence\". In this case the ghost was that of a religious cult leader who tried to refuse treatment, but who's plea was ignored and he died in an operation. The result: his spirit posesses Nurse Sherry and forces her to commit acts of murder. The only voodoo connection was to one of the three black characters, in this case a blinded ex-football player, who's mom practiced voodoo. The film is very slow and very dull. There is a very standard ending that provides on excitement, followed by a horrificly stupid ending (warning: SPOILER)<br \/><br \/>In which a woman actually manages to defend herself against murder charges by saying she was possessed. This movie is slow, and bad in a non-funny, just stupefying way. Avoid it at all costs.","label":0,"label_text":"negative"}
{"text":"Maniratnam, who in India, is often compared with prominent world film makers and is regarded a genius in film-making, has yet again proved that he can only make the frames look visually good, without offering much food for thought.Forget about pure cinematic pleasure that can be derived from cinema as a very old form of art.<br \/><br \/>While I would not like to claim and portray myself as someone who has seen all the beautiful movies made around the world, still any thoughtful and a bit educated film goer can identify that his films do not contain innovative ingenuous plots, does not contain lingering effects afterward and MOSTLY contain ridiculous ending and a LOT of melodrama, seen profusely in Indian movies.<br \/><br \/>Overall, Maniratnam has successfully confirmed my distaste for his films once again.<br \/><br \/>Sorry for those who on this board were claiming otherwise. My suggestion to you: WATCH SOME BEAUTIFUL CINEMAS MADE AROUND THE GLOBE.","label":0,"label_text":"negative"}
{"text":"Jacqueline Hyde starts like any other normal day for telemarketing individual Jackie Hyde (co-producer Gabriella Hall) until her boss (Robert Donovan) fires her for taking personal calls at work, however it's not all bad news as the call she took was from a lawyer informing her that her Grandfather (Malcolm Bennett) has recently died & that he left her his mansion & fortune (why doesn't stuff like that ever happen to me? Sigh). Very excited Jackie heads on over there & makes herself right at home, while looking for the thermostat late one night Jackie stumbles upon a secret room where her Grandfather stashes the bright red formula that he invented that allows whoever drinks it to change their appearance. Being a bit on the porky side Jackie finally settles on the glamorous Jacqueline (Blythe Metz), however Jackie's better looking alter-ego starts to take control...<br \/><br \/>Written, co-produced & directed by Rolfe Kanefsky I thought Jacqueline Hyde was complete total & utter crap from start to finish & it's as simple & straight forward as that. According to the opening credits Jacqueline Hyde was 'inspired' by the classic Robert Louis Stevenson novel 'The Strange Case of Dr. Jekyll and Mr. Hyde', frankly if Mr. Stevenson could see what was being done to his story here he'd turn in his grave. For a start I think Jacqueline Hyde was\/is intended to be a horror film, the IMDb certainly lists it as such but there isn't any horror in it at all apart from just how bad it is. I would say that Jacqueline Hyde is more a soft-core porno than anything else & extremely tame with it, why sit down & watch this softer than soft porno crap when you can watch you proper hard-core stuff that actually delivers the goods? Why, that's the question I ask here. It's not even good porn either, besides being far too soft it's dull, boring & the not-worth-mentioning sex scenes are few & far between. The most intelligent aspect of this film is the title which would have been quite clever if not for the fact that another film used the Jacqueline Hyde (1998) title during the last century & judging by the IMDb's plot summary it sounds a hell of a lot better than this piece of rubbish. This is one of those films you have to watch yourself to see just how bad it is but just hope that you never get the opportunity.<br \/><br \/>Director Kanefsky was obviously working on a low budget but that's not an excuse these days, shot on a digital camcorder the film looks cheap & the few instances of CGI look like they came from a Nintendo Gameboy, the final 'shocking' twist has probably the worst morph effect I've ever seen & is pretty good for a laugh as is the scene when Jackie's breasts grow via more terrible CGI. That's another thing, the film takes itself far too seriously. The subject matter sucks, is far too predictable & makes for a poor film but maybe if the dialogue had been intentionally funny with some dirty porn talk the film might have been more fun to watch, alas it isn't so it isn't. Forget about any decent horror, violence or gore as there isn't any apart from a surprisingly bloodless decapitation at the end.<br \/><br \/>Technically Jacqueline Hyde is home made film type stuff, the photography is of the flat hand held point-&-shoot variety, the music, production design & special effects are of a suitably low standard to match the script. The acting was awful, seriously this is bad.<br \/><br \/>Jacqueline Hyde in my opinion a load of crap, there is not one positive thing about this turgid film that I can think of. Any proper film lover will have an almost impossible time trying to find any redeeming value in this crap, definitely one to avoid.","label":0,"label_text":"negative"}
{"text":"Sorry, but Jacqueline Hyde (get it??? - Jack L and Hyde - Jekyll & Hyde) has some of the worst acting this side of hardcore porn, not to mention a script apparently written by a first-grader with undiagnosed learning disabilities.<br \/><br \/>Jackie Hyde inherits an old mansion by a grandfather she never knew she had. Guess who? Yes, an inventor of the special formula that slowly takes over one's body and mind - yes, that Mr. Hyde! <br \/><br \/>Despite some nice skin scenes, this film fails to register any feeling or emotion other than uncontrollable laughter.<br \/><br \/>As much as poor Jackie tries she just can't stay away from granddaddy's special formula and the result is an hour and half of wasted time.","label":0,"label_text":"negative"}
{"text":"This film seems well made, and more efforts should be made to promote films by women. That aside, this film is also profoundly disturbing in that it justifies the manipulative and psychotic machinations of a character that is profoundly disturbed. If you've seen any of the promotional material, you might think this is a poignant film about a relationship that's reached its end, but none of that suggests how really disturbing the central premise is:<br \/><br \/>A woman threatens suicide unless her soon to be ex agrees to relive here most treasured memories of their relationship. When told how unfair (to say the least) that such a threat is, Tessa (the purported protagonist) suggests that \"life's not fair.\"<br \/><br \/>Huh??? This character also uses tears to manipulate her former lover into staying, and coaxes him into sexually oriented behavior (which she initially denies as a motive) all the while assuring him \"this isn't sex.\"<br \/><br \/>Reverse the genders, have the leads played by Tracey Gold and Brian Austin-Green and this could air in feature length on Lifetime with a title like \"Hostage to Obsession.\" There is no medically accepted definition of sound mental and emotional stability that would encompass Tessa's behavior in this film.<br \/><br \/>Props to Kristen Thomson for playing a border-line psychotic, manipulative ex to a T, perhaps too well because there is no well-adjusted person, male or female, who could watch this and not have shivers run up their spine.","label":0,"label_text":"negative"}
{"text":"It hurt to watch this movie, it really did... I wanted to like it, even going in. Shot obviously for very little cash, I looked past and told myself to appreciate the inspiration. Unfortunately, although I did appreciate the film on that level, the acting and editing was terrible, and the last 25-30 minutes were severe thumb-twiddling territory. A 95 minute film should not drag. The ratings for this one are good so far, but I fear that the friends and family might have had a say in that one. What was with those transitions? Dear Mr. Editor, did you just purchase your first copy of Adobe Premiere and make it your main goal to use all the goofy transitions that come with that silly program? Anyway... some better actors, a little more passion, and some more appealing editing and this makes a decent movie.","label":0,"label_text":"negative"}
{"text":"Rita Hayworth is just stunning at times and, for me, the only reason to watch this silly film. Despite the overdone 1940s lipstick, Rita was one of the all-time glamor women of Hollywood. In fact, for a couple of years I can't imagine anyone that looked better, except maybe Elizabeth Taylor in her prime.<br \/><br \/>Anyway, the co-star of the show, Gene Kelly, does not play his normal likable, at least the kind of guy we all know him from in \"Singin' In The Rain.\" Here, Kelly's \"Danny McGuire\" pouts much of the time. Phil Silvers, who I loved on TV at \"Sgt. Bilko,\" is so stupid in here as \"Genius\" you will just cringe listening to his dumb jokes....and they are stupid.<br \/><br \/>The visuals are good with great Technicolor, which almost looks terrific. You get to see a lot of pretty women in here, too, not just Hayworth. Unfortunately, the story isn't all that much. It centers around Hayworth deciding about a career choice. Along the way, we get the normal shabby treatment of marriage and we get an insultingly-dumb ending. All in all, an unmemorable film, except as a showcase for Hayworth's beauty.","label":0,"label_text":"negative"}
{"text":"Like 'Singin' in the Rain', 'Cover Girl' has a trio of two guys and a girl. In 'Cover Girl', Phil Silvers (Genius) is the comic relief. He corresponds to Donald O'Connor's funny man part in 'Singin in the Rain'. In Cover Girl, Gene Kelly's love interest is Rita Hayworth and in 'Rain', it's Debbie Reynolds. That's where the comparison ends.<br \/><br \/>Whereas \"Singin' in the Rain' is a classic American movie musical, 'Cover Girl' is mediocrity incarnate. The story isn't very complicated. Rusty Parker (Rita Hayworth) is a dancer in Danny MacGuire's low-rent nightclub in Brooklyn. Rusty decides to enter a Cover Girl contest sponsored by a wealthy publisher, John Coudair, who made an unsuccessful play for Rusty's grandmother years ago. Coudair introduces Rusty to Broadway producer Noel Wheaton who makes her into a star. Danny feels slighted when Rusty starts showing up late for rehearsals at the nightclub and decides to close the club down and go on the road entertaining the troops along with his sidekick, Genius. At the last minute, with Rusty at the altar with Noel, she realizes the error of her ways and runs back to Danny. They live happily ever after.<br \/><br \/>Gene Kelly has the least developed part in the movie. All we find out about him is that he owns a nightclub and is madly in love with Rusty. Coudair and Wheaton act like besotted teenagers toward Rusty and Phil Silvers delivers some thoroughly goofy but unfunny shtick. The most interesting aspect of Rita Hayworth's performance is the scene in which she gets drunk. This foreshadows what happened to her in real life. Anyone who has read her biography will learn that she disliked Hollywood, pined away for a normal home life which she could never attain but eventually began drinking and ended up with full-blown Alzheimer's during the last years of her life.<br \/><br \/>Almost all of the songs in Cover Girl are old-fashioned and not very tuneful. Gene Kelly has only one really excellent dance number and that's the scene where he dances with his 'alter ego'. Earlier, the trio has another number which is a pale precursor of 'Make em Laugh' from 'Singin' in the Rain'.<br \/><br \/>The most annoying thing about 'Cover Girl' is the way in which Rita Hayworth is put up on a pedestal. A couple of decades later, Raquel Welch had the same problem. Both actresses later in their careers would always try and find scripts that showcased their acting abilities. They wanted to be known as 'actresses' and not 'pinup girls'. Unfortunately, 'Cover Girl' is an example of how Hollywood used to exploit women for financial gain.","label":0,"label_text":"negative"}
{"text":"Rita Hayworth plays a Brooklyn nightclub dancer named Rusty who specializes in cheesecake chorus revues; she manages to get herself on the cover of a national fashion magazine, but her impending success as a solo (with romantic offers all around) has smitten boss Gene Kelly chomping at the bit. Terribly tired piece of Technicolor cotton candy, with unmemorable musical sketches (the two worst of which are irrelevant flashbacks to the 1890s, with Hayworth portraying her own grandmother). Kelly, as always, dances well but acts with false sincerity; when he's serious, he's insufferable, and the rest of the time he's flying on adrenaline. The script is a lead weight, not even giving supporting players Phil Silvers and Eve Arden any good lines. *1\/2 from ****","label":0,"label_text":"negative"}
{"text":"\"Cover Girl\" is a lacklustre WWII musical with absolutely nothing memorable about it, save for its signature song, \"Long Ago and Far Away.\" This film came out before Gene Kelly really hit his artistic stride, and while there are evidences of his burgeoning talent here, mostly he plays sidekick to Rita Hayworth. And there's the problem. Rita Hayworth is gorgeous, no doubt about that. But she's simply not a compelling screen presence. I've always found myself wanting to like her more than I actually do, and this movie is no exception. She's simply not a very good actress, and she's not even a very good dancer. Good looking as she is, there's something vapid about her, and this movie suffers because of it.<br \/><br \/>Grade: C-","label":0,"label_text":"negative"}
{"text":"Formulaic slasher film, only this one stars three ten year olds (all born during a lunar eclipse) as the killers. Nice, huh? A little bit of gore and a nice nude scene may make this worthwhile for diehard fans of the genre, others beware.<br \/><br \/>*1\/2 out of ****","label":0,"label_text":"negative"}
{"text":"Is it a poorly acted, cliche-ridden pile of trash? Of course. Anyone who doesn't realize that when they pick up the box in the video store probably doesn't have any right judging movies in the first place. Thus, I will now rate the aspects of the film that we actually care about on a scale of 1 to 10:<br \/><br \/>Violence and gore: 4 -- For this genre, there are very few deaths, and the gore is almost non-existent. Anyone looking for a little blood should probably look elsewhere. The only redeeming quality is the fact that kids are doing these awful things, which raises the bar a little.<br \/><br \/>Suspense: 1 -- Okay, I feel bad for anyone who gets scared by this trio of dorky looking kids.<br \/><br \/>Nudity\/sex: 7 -- Lots of boobage from three different women, one of whom is the MTV vj Julie Brown. There are two sex scenes, but little is shown in them.<br \/><br \/>Unintentional humor -- 4 -- There are a few good laughs with the kids trying to act scary, but all in all, it's just bad, not funny bad.<br \/><br \/>Overall -- 4 -- It's not unwatchable. There are a few fun moments, and enough nudity to keep your attention for the entire movie. However, only watch this movie if you're a big fan of the 80's slasher flicks. This definitely falls on the lower end of the scale, but it's not all the way at the bottom. The real downside is the disappointing ending. It almost ruined the movie for me.","label":0,"label_text":"negative"}
{"text":"'Bloody Birthday' is an odd and, at times, humorous low-budget horror flick along the lines of 'Mikey' or a less intelligent version of 'The Good Son'.<br \/><br \/>Set in a small Californian town, three babies are born at the height of an eclipse, where planetary alignment means they are somehow born without emotions. Ten years later, our three little psychopaths take themselves on a killing spree, doing away with parents, siblings, teachers and anyone else who irritates them. Only one teenage girl knows the truth to be able to stop them. There is no explanation for why babies across the world born at the same time aren't equally as twisted but there you go!<br \/><br \/>For a slasher film, it's very tame in terms of violence and gore, which I suppose highlights the problem of casting child characters as the killers as there is only so much you can expose the young actors to. Instead, it's amusing and a little disturbing seeing three ten-year-olds plotting murders and carrying out their plans using guns, knives and crossbows. The main reason why it doesn't descend into being totally ridiculous is because the child actors are very convincing in their roles with the way they slyly play the little innocents in front of undiscerning adults while showing their dark side to the girl who knows the truth.<br \/><br \/>'Bloody Birthday' is rather mediocre as a horror flick, with few scares and little blood, but because it has the shock factor of having kids as the killers, it is a bit unique in that way. One to watch if there's nothing else on.","label":0,"label_text":"negative"}
{"text":"When people say children are annoying u think ya my little cousins can be annoying and i said LITTLE. These children are turning 10 and they are without a doubt the most annoying bratty children you will ever encounter (in a film). Lets start with the blonde - Debbie - She's a slut of a girl, i mean come on she wears mini skirts, she has stupid frizzy blonde hair and a freckley red bunny like face. She acts so innocent. Next we have the second child - the Geek - who thinks he's so cool, with his long range shooting and his use of a silencer (a coat over the gun) and most of all his evil bratty smile. The next kid is the quiet one you don't care about so thats all on him. This film angered me at the children's intelligence and the only enjoyment i got was from my cousin who kept bitching about them.","label":0,"label_text":"negative"}
{"text":"When you make a film with a killer-kids premise, there are two effective ways to approach it; you can either make it as realistic as possible, creating believable characters and situations, or you can make it as fun as possible by playing it for laughs (something which the makers of \"Silent Night, Deadly Night\" did, for example, on an equally controversial subject: a killer Santa). The people who made \"Bloody Birthday\", however, do neither of those things; they simply rely on the shock value of the image of a kid with a gun (or a knife, or a noose, or an arrow) in his\/her hand. The result is both offensive and stupid. The whole film looks like a bad idea that was rushed through production (and then kept from release for several years). It's redeemed a tiny bit by good performances from the kids, but it's VERY sloppily made. (*1\/2)","label":0,"label_text":"negative"}
{"text":"Bloody Birthday is a totally rubbish slasher movie from beginning to end. <br \/><br \/>I found the acting to be pretty good considering the genre of movie and its obvious low budget. I don't know what was going on with the cinematography but it looked ghastly. Way too over-saturated. Maybe this is a bad transfer to DVD or maybe it always looked like that, I don't know. <br \/><br \/>There really are no redeeming qualities to speak of. There are a few deaths but not really gory. I wouldn't bother with it if I was you. The best thing about the DVD was the 15 minute interview with producer Max Rosenberg who was very amusing and honest. He didn't have anything good to say about director Ed Hunt and admits the movie was a failure, but he would like to re-make it as he believes it has a decent plot. However, he died in 2004 so I guess it will be up to someone else to take on that challenge. With the way things have been going in the last few years it wouldn't surprise me, there's at least one re-make per week at the cinema these day. It couldn't be any worse than the original I suppose but I couldn't care less whether it got re-made or not.","label":0,"label_text":"negative"}
{"text":"A mean spirited, repulsive horror film about 3 murderous children. Susan Strasberg is totally wasted in a 5-minute cameo, even though she receives star billing. If your a Julie Brown fan, you'll want to check it out, since she's naked in a couple of shots. All others,avoid.","label":0,"label_text":"negative"}
{"text":"This movie cannot be serious because it has a nerdy looking kid named Curtis killing people. The other two psycho kids are kind of cute but that Curtis kid is just so ugly because he wears these huge, brown, ugly glasses. The actor probably wandered on the wrong set and he was really supposed to go to Revenge of the Nerds.<br \/><br \/>Another thing that I hate so much about this movie is that Curtis takes his sweet time shooting people. I kept my finger on the fast forward button because he took too long and what was up with his voice? He sounded like he was fourteen and not ten. Another thing I hated was that he kept smiling like an idiot and there was no point to that.<br \/><br \/>Then they put that annoying kid in the freezer and somehow he found a flashlight in there. That didn't make any sense and neither did the music. The music didn't fit any of the scenes.<br \/><br \/>This movie is slow, boring and a waste of time. Watch a different movie on your birthday.","label":0,"label_text":"negative"}
{"text":"Bloody Birthday opens to a shot of Meadowvale General Hospital. There three babies are being born at precisely the same time during a total eclipse. A caption informs us that it is now 'Meadowvale, California June 1, 1980'. Two teenage lovers, Duke Benson (Ben Marley) and Annie Smith (Erica Hope) are getting down to business in an open grave. They hear noises and Duke investigates. Both Duke and Annie are murdered. Sheriff Jim Brody (Bert Kramer) is baffled and only has the handle of a child's skipping rope that Annie was holding, as a clue. Unfortunately before Sheriff Brody can solve the case his youngest daughter Debbie (Elizabeth Hoy) and two of her friends Curtis Taylor (Billy Jayne as Billy Jacoby) and Steven Seton (Andy Freeman) murder him. Just as they are finishing Sheriff Brody off another young boy from their class named Timmy Russel (K.C. Martel) turns up, the three killers are unaware of how much he saw. Soon after the incident Timmy plays with Steven and Curtis in a junkyard. Curtis locks Timmy into an old locker. Timmy manages to escape and tell his sister Joyce (Lori Lethin), but she doesn't believe him at first. The three children carry on their murder spree. Their strict teacher Miss Davis (Susan Strasberg) a lovemaking couple (John Avery and Sylvia Wright) in a van and Debbie's older sister Beverly (Julie Brown) are among their victims. Joyce begins to have her suspicions about Debbie, Curtis and Steven which makes her and Timmy a target for the evil trio. Will they be able to convince the authorities that these three innocent looking 10 year olds are really soulless killers?<br \/><br \/>Co-written and directed by Ed Hunt I have an intense dislike for this film. I think it's absolutely awful and doesn't have a single enjoyable aspect to it's 83 minute running time. The script by Hunt and Barry Pearson gives us no explanation for the child killers motives beyond the solar eclipse that blocks out Saturn and therefore for some bizarre astrological reason these three children don't have any conscience, so these are the only children ever born during a total eclipse? If that is true why do they wait until just before their tenth birthday's before starting their killing spree? I guess it just suddenly kicks in, right? To it's credit it is reasonably well paced but I still found it incredibly boring and tedious to sit through. The film as a whole is very unexciting and predictable, the children are revealed as the killers within the first 10 minutes and as I've mentioned next to no motive is given. It's very silly at times, too. Check out the scene where Debbie stops Steven by throwing a bowl of water over him! The Sheriff's death is put down to him falling down some steps, yeah right the injuries suffered from that type of accident aren't going to be the same as if your beaten to death with a baseball bat like he was in reality, any competent Doctor or Pathologist would have spotted that within 5 seconds. There isn't a single drop of blood spilt in the entire film and all of the lame killings are dull and unimaginative. There is some out-of-place looking nudity as Debbie charges 25c to let boys peek through a hole while her sister Beverly strips. There is an early scene just after the 5 minute mark when Joyce walks from the kitchen to the living room and the boom mike is clearly visible at the top of the screen, not even a little bit of it the whole damn thing. The general incompetence continues throughout the film. The whole production is bland and instantly forgettable. The acting is poor throughout, those three kids are very annoying and got on my nerves right from the start and made sitting through this film even more of a chore, especially Curtis in his geeky over-sized glasses. I just hate this film really, simple as that. I can't think of a single good thing to say about it. Definitely one to avoid.","label":0,"label_text":"negative"}
{"text":"Might end up being the biggest disappointment that I will see in 2009. I seem to be the rare person who disliked Park's Oldboy, but I think that his \"Lady Vengeance\" and \"Sympathy for Mr. Vengeance\" are among the best films I've seen in the 2000's decade. Therefore, I really was looking forward to see this, especially as it got such positive reviews. Instead, I found the film clich\u00e9d, and broke little, if any new ground to the vampire genre. And while I can appreciate a bit of gallows humor in movies like this, I felt Park did this at very inopportune times.<br \/><br \/>Others have compared\/contrasted this to \"Let the Right One In,\" and I have to say that \"Let the Right One In\" was far superior to this one, and was a fresh take on the vampire genre. Sadly, Park's take was a tired one.","label":0,"label_text":"negative"}
{"text":"For years, I've been a big fan of Park's work and \"Old boy\" is one of my all-times favorite.<br \/><br \/>With lots of expectation I rented this movie, only to find the worst movie I've watched in awhile. It's not a proper horror movie; there's no suspense in it and even the \"light\" part is so lame, that I didn't know whether to laugh or cry.<br \/><br \/>I introduced my younger brother to Chan-Wook Park and what a disappointment he got from this. For me, an idol has fallen.<br \/><br \/>If you loved movies like \"Old boy\", the Mr & Lady \"Vengeance\" or even his short films on \"Three extremes\", don't waste your time, the film's not worth it.","label":0,"label_text":"negative"}
{"text":"Few movies have dashed expectations and upset me as much as Fire has. The movie is pretentious garbage. It does not achieve anything at an artistic level. The only thing it managed to receive is a ban in India. If only it was because of the poor quality of film making rather than the topical controversy, the ban would have been more justifiable.<br \/><br \/>Now that I've got my distress out of my system, I am more able to analyse the movie: <br \/><br \/>* From the onset the movie feels unreal especially when the protagonists start conversing in English. The director, of course, did not make the movie for an Indian audience; however it underestimated its international audiences by over simplifying it. Watching the character of the domestic help conversing in perfect English is too unreal to be true.<br \/><br \/>* Next we get regular glimpses into Radha's dreams. These scenes are not very effective. They coming up as jarring and obstruct the flow of the movie. I'm still wondering how that philosophical dialogue connected to the story. I felt that the surrealism was lost.<br \/><br \/>* The love scenes felt voyeuristic and are probably meant for audience titillation rather than being a powerful statement. In any case, they do not achieve either of the two.<br \/><br \/>* The names chosen for the women, Radha and Sita, are names of Hindu deities and hence been selected to shock the audiences. However, since the film wasn't meant for Indian audiences in the first place, the shock-through-name-selection is not meant to achieve its goal, which is absurd.<br \/><br \/>* The quality of direction is very poor and some key and delicate scenes have been poorly handled. A better director could have made a powerful emotional drama out of the subject.<br \/><br \/>* The acting felt wooden although Nandita Das brought some life into the role, the others were wasted. I always thought that Shabana Azmi was a good actress but her talent is not evident in this film. The male leads were outright rubbish.<br \/><br \/>In case you are a fan of Earth and wish to see more of the director, stay away from this one. Please.","label":0,"label_text":"negative"}
{"text":"Some may go for a film like this but I most assuredly did not. A college professor, David Norwell, suddenly gets a yen for adoption. He pretty much takes the first child offered, a bad choice named Adam. As it turns out Adam doesn't have both oars in the water which, almost immediately, causes untold stress and turmoil for Dr. Norwell. This sob story drolly played out with one problem after another, all centered around Adam's inabilities and seizures. Why Norwell wanted to complicate his life with an unknown factor like an adoptive child was never explained. Along the way the good doctor managed to attract a wifey to share in all the hell the little one was dishing out. Personally, I think both of them were one beer short of a sixpack. Bypass this yawner.","label":0,"label_text":"negative"}
{"text":"An obvious vanity press for Julie in her first movie with Blake. Let's see. Where do we begin. She is a traitor during a world war; she redeems that by falling in love; her friends (who are presumably patriots because they are German citizens) are expendable and must die; and she winds up as a heroine. OK. The scenes with the drunken pilot and the buffoons who work for French intelligence can't even be described, and we won't even mention Rock's romantic scenes with a female. (By the way, when they visit a museum, look at his gaze - I reran it on video and it's priceless). Is it a farce or is it a romantic classic or is it a war movie? I don't know and you won't either.","label":0,"label_text":"negative"}
{"text":"Blake Edwards tried very hard to change Julie Andrews image in this film. He tried to make her sexy not realizing she already was. I think they were both still a bit irked that Julie had not been chosen to film her Broadway success of Camelot and was passed over as not being sexy enough. Unfortunately, they chose this vehicle to try and assuage this belief. It gets to the point where it is almost funny seeing Rock Hudson, who we all know now was gay, kissing Julie every 2 minutes throughout this movie. It seems now that they were not only trying to make you believe that Julie was a femme fatale but that Rock was straight. Sadly, they have absolutely no chemistry together and the unending kissing scenes start grossing one out. The other error they made with this picture was not knowing what kind of movie they were making. It is almost three separate movies. There is the drama of Julie as the German spy trying to get military secrets from Rock. There is an air war movie with lots of footage of WWI vintage planes swooping about and there is the stupid attempts at humor that Blake Edwards seems to think he has to insert in every one of his pictures whether it is appropriate or not, In this case, it was not. The only truly redeeming qualities in this film are looking at the always lovely Dame Julie and hearing her sing in that crystal clear bell-like soprano. Of course if you love her, you may overlook the weaknesses of this film just because of her. You can always tell yourself, afterward, that it was a hell of a lot better than sitting through STAR!","label":0,"label_text":"negative"}
{"text":"Julie Andrews satirically prods her own goody-two-shoes image in this overproduced musical comedy-drama, but if she approaches her role with aplomb, she's alone in doing so. Blake Edwards' film about a woman who is both music-hall entertainer and German spy during WWI doesn't know what tone to aim for, and Rock Hudson has the thankless task of playing romantic second-fiddle. Musicals had grown out of favor by 1970, and elephantine productions like \"Star!\" and this film really tarnished Andrews' reputation, leaving a lot of dead space in her catalogue until \"The Tamarind Seed\" came along. I've always thought Julie Andrews would've made a great villain or shady lady; her strong voice could really command attention, and she hits some low notes that can either be imposing or seductive. Husband\/director Edwards seems to realize this, but neither he nor Julie can work up much energy within this scenario. Screenwriter William Peter Blatty isn't a good partner for Edwards, and neither man has his heart in this material. Beatty's script offers Andrews just one fabulous sequence--a striptease. *1\/2 from ****","label":0,"label_text":"negative"}
{"text":"Years ago, when DARLING LILI played on TV, it was always the pan and scan version, which I hated and decided to wait and see the film in its proper widescreen format. So when I saw an inexpensive DVD of this Julie Andrews\/Blake Edwards opus, I decided to purchase and watch it once and for all.<br \/><br \/>Boy, what a terrible film. It's so bad and on so many levels that I really do not know where to start in describing where and when it goes so horribly wrong. Looking at it now, it's obvious to any fans of movies that Blake Edwards created this star vehicle for his wife simply because so many other directors had struck gold with Andrews in musicals (MARY POPPINS, SOUND OF MUSIC, THOROUGHLY MODERN MILLIE, etc) but also because Andrews was snubbed from starring in projects made famous on stage by Julie herself (CAMELOT, MY FAIR LADY, etc) because Hollywood thought she wasn't sexy or glamorous enough. So Blake created this stillborn effort, to showcase his wife in a bizarre concoction of spy story\/war movie\/romance\/slapstick comedy\/musical. DARLING LILI suffers from multiple personalities, never knowing who or what it is. Some specific scenes are good or effective but as a whole, it just doesn't work at all to a point of it being very embarrassing.<br \/><br \/>Mind you, the version on the DVD is the \"director's cut\", or in this case, \"let's salvage whatever we can\" from this notorious box office flop. In releasing the DVD, Edwards cut 19 scenes (19!!!!!!!!) from the original bloated theatrical version into this more streamlined and yet remarkably ineffective version. The film moves along with no idea of what it is. We are 25 minutes into it and we still don't know what's going on or why we're watching what's going. What kind of spy is Lili? How powerful is she? Was she ever responsible for someone's death? Instead we watch a thoroughly bored looking Rock Hudson trying to woo a thoroughly bored looking Julie Andrews. Things aren't helped much with the inexplicable reason why the two fall in love. Why does Julie fall for Hudson? Why him and not other men she got involved with? There should have been one of her ex hanging around, trying to win her back or trying to decipher her secret. This would have given us some much needed contrast to the muddled action. It would also have given us some impetuous to the sluggish proceedings. There's no catalyst in this story.<br \/><br \/>One only has to look at the cut scenes to clearly see that Edwards and the writer just came up with ideas inspired by Andrews' (and Edwards') previous successes. The best (or worst) example is the scene when Andrews and Hudson follows a group of children who sing in the middle of a forest. Edwards channeling SOUND OF MUSIC. It's no wonder he removed it from the DVD. Back in 1970, that scene might have worked on a certain level but today, that moment reeks of desperation. There are other plot elements directly inspired by Andrews\/Edwards other films. The endless scenes of dogfights is inspired by the much better MODERN MILLIE. The musical moment \"I'll give you three guesses\" was created just to make fun of Julie's MARY POPPINS persona, which is turned \"raunchy\" with Julie doing a striptease in the act. The ending, bird's eye view of Julie running towards Hudson's plane, is another \"wink\" at SOUND OF MUSIC.<br \/><br \/>The whole thing is confusing. Julie plays a singer, born from a German father and British mother, who lives in England but sings her (English) songs in Paris. You never know exactly where the story takes place. Some moments are just badly edited. Like when Julie and her \"uncle\" are on horseback. They talk and talk and then Julie suddenly sprints off in mid-sentence. I'm like \"what happened here?\"<br \/><br \/>The comedy bits are unfunny and cringe-worthy. Every scene with the French police are pathetic. Where's Peter Sellers when you really need him. The action is stupid beyond belief. When Julie and her \"uncle\" are on their way to Germany on that train, Hudson's squadron shoots rounds of bullets at the train, almost killing Lili in the process. Brilliant. What's also funny about that scene is the two leave on the train in the middle of the night but Hudson and his squadron reach the train even though they fly off the next morning. That's one slow moving train there. <br \/><br \/>The musical moments. The beginning is the best part of the entire film (and the reason I gave this film 3 stars) but it's effect is diminished considerably because it's repeated at the end. Speaking of redundant, did we really need to see a can-can dance, Crepe Suzette stripping scene and Julie stripping too? The \"Girl in no man's land\" is OK even if it's bleeding obvious, but that moment just doesn't make any sense whatsoever because Lili sings it to a group of injured soldiers at a French hospital, making me wonder: how many soldiers there were injured indirectly by the result of her spying?<br \/><br \/>The whole project is listless and without energy. The romance is 100% unbelievable. Rock Hudson is way too old and tired looking (check out the museum scene). Julie looks dazed, like she's on Valium. But what really kills this ill-conceived project is Julie playing a German spy. Edwards desperately wanted to dispel the Mary Poppins syndrome afflicting his wife and believed that playing a traitor was a good career decision. As much as I like Julie, she's no Greta Garbo, who pulled it off so beautifully in MATA HARI. Funny enough, even if Julie plays a German spy, she still comes across as cloying and cute.<br \/><br \/>How bad is DARLING LILI? Even after 37 years since its release, Blake Edwards felt he still needed to work on it for its DVD release.","label":0,"label_text":"negative"}
{"text":"David Bryce's comments nearby are exceptionally well written and informative as almost say everything I feel about DARLING LILI. This massive musical is so peculiar and over blown, over produced and must have caused ruptures at Paramount in 1970. It cost 22 million dollars! That is simply irresponsible. DARLING LILI must have been greenlit from a board meeting that said \"hey we got that Pink Panther guy and that Sound Of Music gal... lets get this too\" and handed over a blank cheque. The result is a hybrid of GIGI, ZEPPELIN, HALF A SIXPENCE, some MGM 40s song and dance numbers of a style (daisies and boaters!) so hopelessly old fashioned as to be like musical porridge, and MATA HARI dramatics. The production is colossal, lush, breathtaking to view, but the rest: the ridiculous romance, Julie looking befuddled, Hudson already dead, the mistimed comedy, and the astoundingly boring songs deaden this spectacular film into being irritating. LILI is like a twee 1940s mega musical with some vulgar bits to spice it up. STAR! released the year before sadly crashed and now is being finally appreciated for the excellent film is genuinely is... and Andrews looks sublime, mature, especially in the last half hour......but LILI is POPPINS and DOLLY frilly and I believe really killed off the mega musical binge of the 60s..... and made Andrews look like Poppins again... which I believe was not Edwards intention. Paramount must have collectively fainted when they saw this: and with another $20 million festering in CATCH 22, and $12 million in ON A CLEAR DAY and $25 million in PAINT YOUR WAGON....they had a financial abyss of CLEOPATRA proportions with $77 million tied into 4 films with very uncertain futures. Maybe they should have asked seer Daisy Gamble from ON A CLEAR DAY ......LILI was very popular on immediate first release in Australia and ran in 70mm cinemas for months but it failed once out in the subs and the sticks and only ever surfaced after that on one night stands with ON A CLEAR DAY as a Sunday night double. Thank god Paramount had their simple $1million (yes, ONE MILLION DOLLAR) film LOVE STORY and that $4 million dollar gangster pic THE GODFATHER also ready to recover all the $77 million in just the next two years....for just $5m.... incredible!","label":0,"label_text":"negative"}
{"text":"I'm not a big fan of musicals, although this technically might not qualify as a musical. But I thought I would give it a chance as I love war movies. It was mediocre at best.<br \/><br \/>Hudson seems totally out of kilter in this role. It just didn't work for me. Julie Andrews probably played her part as best as she could, but I just find it hard to buy her as a conniving, deceptive spy. Sorry, I know that is classic stereotyping on my part. But I have to say I think this is Julie at her most beautiful and feminine looking. I always thought of her as more matronly, but then surely that's a result of her roles in Sound of Music and Mary Poppins. No doubt they were desperately trying to get her out of that typecasting in this role. She was quite beguiling in appearance here, but I still didn't buy her as a spy.<br \/><br \/>I couldn't keep my focus through the whole movie and found myself tuning in and out - and having conversations with those in my room (which I usually never do - I'm always shushing everybody). So that tells you how little it held my attention. Don't waste your time!","label":0,"label_text":"negative"}
{"text":"Blake Edwards' legendary fiasco, begins to seem pointless after just 10 minutes. A combination of The Eagle Has Landed, Star!, Oh! What a Lovely War!, and Edwards' Pink Panther films, Darling Lili never engages the viewer; the aerial sequences, the musical numbers, the romance, the comedy, and the espionage are all ho hum. At what point is the viewer supposed to give a damn? This disaster wavers in tone, never decides what it wants to be, and apparently thinks it's a spoof, but it's pathetically and grindingly square. Old fashioned in the worst sense, audiences understandably stayed away in droves. It's awful. James Garner would have been a vast improvement over Hudson who is just cardboard, and he doesn't connect with Andrews and vice versa. And both Andrews and Hudson don't seem to have been let in on the joke and perform with a miscalculated earnestness. Blake Edwards' SOB isn't much more than OK, but it's the only good that ever came out of Darling Lili. The expensive and professional look of much of Darling Lili, only make what it's all lavished on even more difficult to bear. To quote Paramount chief Robert Evans, \"24 million dollars worth of film and no picture\".","label":0,"label_text":"negative"}
{"text":"A tough sell: British playwright Ronald Harwood adapts his autobiographical stage drama into loud, bellowing film about WWII Shakespearean theatrical troupe saddled with an aged, blustery, brilliant-but-unreliable star at the end of his tether. The actor's effete assistant works diligently to get his master coiffed and costumed for a production of \"King Lear\" (during an Air Raid!), yet both men are losing their grip on their unraveling situation. Based on the waning years of actor Donald Wolfit, whose dresser was Ronald Harwood, this acclaimed production would seem to be a welcome haven for scenery-chewing thespians. Unfortunately, Albert Finney (at this point in his career, not at all elderly) seems too robust and quick-thinking to play the actor; Finney (and Oscar-nominated director Peter Yates) cannot modulate Sir's moods and bouts of coherency in a way that makes sense to us, so that in one scene he's stopping a train with the commanding echo of his voice, and in the next he's curiously falling apart. With such a wreck of a human being in the midst of failing health and aptitude, one would assume a dedicated assistant would go to great lengths to protect his boss (and his future), yet servant Tom Courtenay prods and badgers and goads Finney to carry on rather than rest. Courtenay, who played this part on stage (and was nominated for an Oscar alongside Finney for Best Actor), is far more attuned to his role, and eventually his bleating commands and confusion achieve the only real feeling in the film. These two, thankfully, do not peck at each other's heads, and scenarist Harwood is careful not to fall into a love-hate pattern (which could possibly be perceived in the film's first act); but, without a juxtaposition of servant vs. celebrity, there's nothing much to behold in this portrait except for the deterioration of narcissism, the hint at what once was. *1\/2 from ****","label":0,"label_text":"negative"}
{"text":"I wish I knew what to make of a movie like this. It seems to be divided into two parts -- action sequences and personal dramas ashore. It follows Ashton Kutsher through survival swimmer school, guided by Master Chief Kevin Costner, then to Alaska where a couple of spectacular rescues take place, the last resulting in death.<br \/><br \/>I must say that the scenes on the beach struck me as so stereotypical in so many ways that they should be barnacle encrusted. A typical bar room fight between Navy guys and Coast Guardsmen (\"puddle pirates\"). The experienced old timer Costner who is, as an elderly bar tender tells him, \"married to the Coast Guard.\" The older chief who \"keeps trying to prove to himself that he's still nineteen.\" The neglected ex wife ashore to whom Kostner pays a farewell visit. The seemingly sadistic demands placed on the swimmers by the instructors, all in pursuit of a loftier goal. The gifted young man hobbled by a troubled past.<br \/><br \/>The problem is that we've seen it all before. If it's Kevin Costner here, it's Clint Eastwood or John Wayne or Lou Gosset Jr. or Vigo Mortenson or Robert DeNiro elsewhere. And the climactic scene has elements drawn shamelessly from \"The Perfect Storm\" and \"Dead Calm.\" None of it is fresh and none of the old stereotyped characters and situations are handled with any originality.<br \/><br \/>It works best as a kind of documentary of what goes on in the swimmer's school and what could happen afterward and even that's a little weak because we don't get much in the way of instruction. It's mostly personal conflict, romance, and tension about washing out.<br \/><br \/>It's a shame because the U. S. Coast Guard is rather a noble outfit, its official mission being \"the safety of lives and property at sea.\" In war time it is transferred to the Navy Department and serves in combat roles. In World War II, the Coast Guard even managed to have a Medal of Honor winner in its ranks.<br \/><br \/>But, again, we don't learn much about that. We don't really learn much about anything. The film devolves into a succession of visual displays and not too much else. A disappointment.","label":0,"label_text":"negative"}
{"text":"Alas, another Costner movie that was an hour too long. Credible performances, but the script had no where to go and was in no hurry to get there. First we are offered an unrelated string of events few of which further the story. Will the script center on Randall and his wife? Randall and Fischer? How about Fischer and Thomas? In the end, no real front story ever develops and the characters themselves are artificially propped up by monologues from third parties. The singer explains Randall, Randall explains Fischer, on and on. Finally, long after you don't care anymore, you will learn something about the script meetings. Three endings were no doubt proffered and no one could make a decision. The end result? All three were used, one, after another, after another. If you can hang in past the 100th yawn, you'll be able to pick them out. Despite the transparent attempt to gain points with a dedication to the Coast Guard, this one should have washed out the very first day.","label":0,"label_text":"negative"}
{"text":"Wow, another Kevin Costner hero movie. Postman, Tin Cup, Waterworld, Bodyguard, Wyatt Earp, Robin Hood, even that baseball movie. Seems like he makes movies specifically to be the center of attention. The characters are almost always the same ... the heroics, the flaws, the greatness, the fall, the redemption. Yup, within the 1st 5 minutes of the movie, we're all supposed to be in awe of his character, and it builds up more and more from there.<br \/><br \/>And this time the story ... story? ... is just a collage of different movies. You don't need a spoiler; you've seen this movie several times, though it had different titles. You'll know what will happen way before it happens. This is like mixing An Officer and a Gentleman with Backdraft, but both are easily better movies. Watch Backdraft to see how this kind of movie should be made ... and also to see how an good but slightly underrated actor, Russell, plays the hero.","label":0,"label_text":"negative"}
{"text":"It seems ever since 1982, about every two or three years we get a movie that claims to be \"The Next Officer and a Gentleman.\" There has yet to be one movie that has lived up to this claim and this movie is no different.<br \/><br \/>We get the usual ripped off scenes from OAAG (\"I want you DOR,\" the instructor gives the Richard Gere character his overdose of drills in hopes he'll quit, the Gere character comes back for the girl, the Gere character realizes the instructor is great, etc.) and this movie is as predictable as the sun rising in the East and is horribly miscast on top. Costner plays his usual \"wise teacher\" character, the only character he can play, and you really get a sense of his limited acting abilities here. Kutcher is terrible in the Richard Gere character, just miscast with acting skills barely a notch above Keanu Reeves.<br \/><br \/>The main problem with this OAAG wannabe is the two main characters are so amazingly one-dimensional, you never care for either in the least and when Kutcher's character finally turns around (just like Gere did in OAAG) you just go \"so what? The movie leaves no plot point unturned and seems to never end as if to say \"oh wait, we forgot to close out the girlfriend story, or the what happens after he graduates story, or the other six plot points in the movie...\" What's more baffling is the great \"reviews\" I see here. The general public's opinions never cease to amaze me.","label":0,"label_text":"negative"}
{"text":"This is a pale imitation of 'Officer and a Gentleman.' There is NO chemistry between Kutcher and the unknown woman who plays his love interest. The dialog is wooden, the situations hackneyed. It's too long and the climax is anti-climactic(!). I love the USCG, its men and women are fearless and tough. The action scenes are awesome, but this movie doesn't do much for recruiting, I fear. The script is formulaic, but confusing. Kutcher's character is trying to redeem himself for an accident that wasn't his fault? Costner's is raging against the dying of the light, but why? His 'conflict' with his wife is about as deep as a mud puddle. I saw this sneak preview for free and certainly felt I got my money's worth.","label":0,"label_text":"negative"}
{"text":"Once again Mr. Costner has dragged out a movie for far longer than necessary. Aside from the terrific sea rescue sequences, of which there are very few I just did not care about any of the characters. Most of us have ghosts in the closet, and Costner's character are realized early on, and then forgotten until much later, by which time I did not care. The character we should really care about is a very cocky, overconfident Ashton Kutcher. The problem is he comes off as kid who thinks he's better than anyone else around him and shows no signs of a cluttered closet. His only obstacle appears to be winning over Costner. Finally when we are well past the half way point of this stinker, Costner tells us all about Kutcher's ghosts. We are told why Kutcher is driven to be the best with no prior inkling or foreshadowing. No magic here, it was all I could do to keep from turning it off an hour in.","label":0,"label_text":"negative"}
{"text":"I`m in two minds about FOLLOWING , the film debut of Christopher Nolan . Part of me admires it for costing 6,000 dollars to make but part of me hates it for being too art house . In many ways it reminds me of the cult movie PI , a film I disliked , and I can`t get my head around the central plot of a man who wants to be writer following people around . Wouldn`t it be more logical for someone wanting to be a writer to sit in front of a keyboard and write ? <br \/><br \/>Oh well I guess FOLLOWING gives indie film makers hope that just because they made a no budget movie costing $6,000 over two thousand IMDB members will vote for it and over five hundred members will comment on it , but you have to wonder if this movie would be so well regarded if it wasn`t made by the director of MEMENTO ?","label":0,"label_text":"negative"}
{"text":"the usual disclaimer - I do not give 1 star ratings to movies which are harmless, bad, low budget and silly, although they may deserve it. These films are often funny, and get rated 2-4 based sheerly on entertainment value - not as a representation of their exemplary film artistry. This film fits this model perfectly. It is a Mexican monster movie, riddled with voice-over narrative and extremely weak not-so-special effects. The makeup is not that bad, and the acting is sometimes quite entertaining, but this film is almost as silly as Aliens vs Predator and the script isn't half as slick (Aliens vs Predator might get a 1 from me, but I want to see it again before I commit).<br \/><br \/>The plot is ridiculous, but deliciously convoluted. If you've read this far, you must really want to know... A group of remarkably unscientific scientists comprise the main characters. Most of them are heroes - sort of - but one is (of course) mad, and quite perverse. This mad scientist invents a laughable nuclear powered robot (who looks a bit like the tin man from Wizard of Oz, but has a human face inexplicably located inside its head). An Aztec mummy, discovered by the same 'scientist' whose wife just so happens to have been an Aztec princess in a past life (don't ask), is pitted against the robot for the big \"climax\" the fight scene alone is enough to put the most stoic movie watcher on the floor in belly laughs.<br \/><br \/>For what its worth, given the budget and the utter silliness of the script, this is a very entertaining low budget goof ball monster movie. If you're into that sort of thing, go for it.","label":0,"label_text":"negative"}
{"text":"I have watched this movie twice in the past six months (what I go through so you don't have to).The first viewing left me half crazed and babbling.The second viewing at 5am on a rainy morn was a little better.I only screamed in agony once.<br \/><br \/> Seems Pocona (The Aztec Mummy)had the hots for a certain Aztec Princess who was\"supposed to keep her maiden\".Obviously they gave each other the business and were put to death for it.(Now that is severe!).But before they are the film tries to put us to death with a screeching Aztec ceremony.The singing will make your ears bleed.<br \/><br \/> Anyhow there is the usual reincarnation nonsense. Not to mention a treasure map on a breastplate & bracelet guarded by that swathed slob,Pocona.By this time Pocona looks like he's been on a 2000 year bender and is after the defilers of his tomb.His groans & moans sounds like he has a bad case of Montezuma's revenge(or he read the script for this movie).That will make your breath stink.<br \/><br \/> An evil Dr Von Krupp appears wanting the Aztec treasure(possibly to finance acting lessons & screenwriting classes for cast & crew).He is called The Bat because in The Curse Of The Aztec Mummy he wore a bat like cape, hat and something like a ski mask over his face.Guess it's better than the Laughing Fat Man.<br \/><br \/> The Bat in typical mad scientist fashion wants to rule the world. He stresses this by rolling his eyes,laughing maniacally and chewing the scenery.He has cobbled together an invincible robot.Looks like the 'bot was made from a garbage can, a chandelier and the grill of a 1957 Buick.This will make your eyes bleed.A company even takes credit for making this tin can!<br \/><br \/> Well the mighty showdown between Pocona and the Robot takes place in the Mummy's new crypt having been made homeless earlier.<br \/><br \/> About half of this movie is culled from \"La Aztec Momia\"never released in the US in its original form but in a chopped atrocity from Jerry Warren(see my review on \"Attack Of The Mayan Mummy\") and \"Curse Of The Aztec Mummy\".The robot is frankly stupid as are most of the characters.If that and the plot doesn't make you howl with laughter nothing will.<br \/><br \/> My first impression was so bad it would have gotten a one. But after seeing \"Mayan Mummy\"(which is a movie deserving of being burned) and watching \"Robot\" again, it garners a 3.You have to watch this with no expectations at all. Then it can be naively pleasant.","label":0,"label_text":"negative"}
{"text":"\"RVAM\"'s reputation preceded it. I first heard of it in one of those Medved style movie books, \"The 50 Worst Movies Ever\" or \"The Golden Turkey Awards\", or something like that. Every review of the film basically said that this movie was so bad that it would make you bleed from the eyes to watch it. So when the Exposed Film Society finally got around to showing it, I was anticipating the kind of cathartic experience that only a true cinematic stinker can provide. <br \/><br \/>However, \"Robot\" wasn't really all that bad. <br \/><br \/>Oh, this is definitely a \"Z\" film through and through. Some of the voice dubbing (as is usually the case for K. Gordon Murray imports) is awfully cheesy, and the movie itself seems to be structurally something of a Frankenstein, since a huge chunk of it seems to be footage from a previous \"Aztec Mummy\" movie, narrated with a voice-over by the leading man. A dead giveaway: anytime the question \"Then what happened?\" is asked more than twice in the dialog, you are looking at reassembled footage put together with little regard for plot coherence or momentum. In RVAM, \"Then what happened?\" or \"What happened then?\" is uttered at least four times in the 1st hour. <br \/><br \/>Even without the structural problems, the plot and dialog don't translate well to an older American audience. For instance, as the hero explains (and explains and explains) the back-story. he includes a remark about Doctor Krupp, \"a doctor who suddenly turned into an evil master criminal\" and began his quest for the treasure that the Aztec mummy guards. No background, no explanation, he just \"suddenly turned evil\". Obviously, this was aimed at a pretty undiscriminating audience. <br \/><br \/>The clincher, though, is the \"Robot\", the supposed \"showcase\" of this movie. This Robot is the worst robot special effect since \"Undersea Kingdom\" or even \"Santa Claus Vs. The Martians\". Compared to this hunk of junk, the Tin Man from the \"Wizard Of Oz\" looked like the Terminator chassis that chased Linda Connor through the foundry in T2. The Aztec Mummy himself is well designed and executed; he's recognizably undead, familiar enough to look like a mummy, and yet distinct from the \"Boris Karloff\" bandage collection familiar to most American audiences. But whoever designed the Robot in this followup had no feel for the concept...or no budget. They could at least have given him some knees, for heaven's sake. <br \/><br \/>In addition, the titular battle is terribly executed and lasts less than 60 seconds. (I've seen shoving matches on junior high playgrounds that are more convincing.) Then the movie basically just stops. That seems a bit of a rip off considering the amount of time the movie spends building up to the battle itself.<br \/><br \/>In spite of all these problems, the movie isn't horrible or incompetent the way a Coleman Francis film or a Larry Buchanan film was. Compared to \"Monster A-Go-Go\" or \"Attack of The Eye Creatures\", \"RVTAM\" is like a Coppola film. It's just kind of dull and boring and silly. The actors are competent (in a mannered B movie way) and reasonably photogenic; Dr. Krupp, in particular seems to be having a wonderful time as he leers and plots and capers about in his cape and \"Phantom Of the Opera\" suit. I often found myself rooting for him, in spite of his being the villain. <br \/><br \/>Anyway, I've seen much, much worse. File this with \"Samson Vs The Vampire Women\", under \"interesting Mexican juvenile oddities\".","label":0,"label_text":"negative"}
{"text":"This movie should have been billed as three movie-summaries linked together to form a full-length feature film (including lots of shots of people slowly walking down dark corridors and streets). BE WARNED! The first hour of this movie is simply a re-hash of the first two Aztec movies as told by the main character. The actual movie doesn't start until the thing is almost over. I must say, the overacting on the part of the Bat is quite hilarious.<br \/><br \/>As for the robot, I thought a robot was a mechanical device that may or may not resemble a human. The Bat's \"robot\" consists of a radioactive reanimated corpse encased in a lead robot-body. As Tom Servo put it, \"He's not that impressive; he doesn't even have knees!\" That, and it takes the robot about an hour just to lumber across the room. But once he catches you, WATCH OUT! He'll disintegrate you with a touch (powered by radium? Pluh-ease!).<br \/><br \/>This is a great movie when accompanied by Joel and the Bots. Otherwise, you're just a glutton for abuse.","label":0,"label_text":"negative"}
{"text":"Despite having a very pretty leading lady (Rosita Arenas, one of my boy-crushes), the acting and the direction are examples of what NOT to do while making a movie.<br \/><br \/>Placed in southern Mexico, Popoca, the Aztec Mummy (real Aztecs, by the way, DID not made mummies) has been waken up by the lead characters and starts making trouble in Mexico City suburbia, during the first movie (The Aztec Mummy). In this second part, the leading man and woman want to find th mummy and put it in its final resting place (a fireplace would have been my first choice...)<br \/><br \/>Into this appears The Bat, a criminal master-mindless stereotype of a criminal genius who creates a \"human robot\" (some idiot inside a robot SUIT) to control Popoca and (get this) take over the world. The final match between the robot and the mummy is hilarious, some of the worst choreography ever witnessed. The funniest part is that this movie was made and released by a serious Mexican movie studio!<br \/><br \/>The acting is just as awful hearing the movie in Spanish as it is in English (they dubbed the over-acting!). You should watch this movie through MST:3000. The comments are even funnier.","label":0,"label_text":"negative"}
{"text":"I am a big fan of bad horrors, cheap horrors, b movies, and all that bottom 100 movies, and I do not deny those are the worst stuff ever to enter the big screen, or even your home video for that matter. Some of them, e.g. the infamous Manos The Hands of Fate, are truly bad, and watching them, especially on your own without any friends and beer around, is a torture for a good cinema taste. <br \/><br \/>La Momia Azteca Contra El Roboto Humano, however, was not that bad. Well, of course it's BAD - it's silly, dated, corny, cheap, etc., there's an Aztec mummy, a tin robot, a fat masked villain, a mad scientist, Mexican mobsters, etc. the montage is poor, the lines, well, let's say the lines are not theatrical, the FX and SFX are the best what the Mexican low budget production could've offered, etc. etc. Still, the movie is FUN. it's so bad it makes you laugh cheerfully for an hour time. Sure it depends on one's sense of humor, however I'm pretty sure La Momia should teach any newcomers to this kind of cinema how to enjoy it. Please note: the movie lasts for about an hour, and I think it's just enough time of silliness one is able to easily digest. <br \/><br \/>There's also another thing - watching La Momia can give you a clue what was the whole SF\/Horror genre concept back in the fifties, when you compare it to the present day Matrix era of cinema entertainment. I think it also shows how both the industry and the audience evolved, due to the fact the watches like La Momia still attract full house in the theaters for some special shows (movies like this are special alright), and very often receive a standing ovation.","label":0,"label_text":"negative"}
{"text":"I saw this on Mystery Science Theater 3000, and even that show couldn't really make this movie bearable. I could make a better movie with a broken camcorder and action figures. Of course, you expect terrible special effects with a movie this old, but I've seen silents that were better. The storyline has enormous gaps that leave you trying to figure out why they are even at certain scenes. The cameraman apparently doesn't know what a tripod is, and had too much coffee, or something harder maybe, because the camera is ALWAYS shaking around. I couldn't even follow the plot, but suffice it to say, this is the absolute worst movie I have ever seen in my life.<br \/><br \/>UPDATE: I saw \"Epic Movie\" a while back and have decided to give this movie a 2. It's NOT the worst movie I've ever seen anymore!","label":0,"label_text":"negative"}
{"text":"Ah, such an original title for a very shoddy film. The dubbing is hilarious since the voices and mouths never seem to match. As a result, I had no idea what was going on as I watched this mess unfold. There are flashbacks within the flashbacks and no real time takes place until towards the very end. The Aztec ceremony had me laughing. I rewinded it twice and got the best ab workout ever. The singing Aztec lady is comic naturale and the dancing and costumes are a hoot. Some guy gets a face full of acid, there's a lot of fighting, you have no idea who any character is (not that I really cared), and it's a whole noir mess. Oh, and the actual fight doesn't happen for awhile, so during the movie feel free to get up, take a nap, take a trip. You won't miss anything exciting.","label":0,"label_text":"negative"}
{"text":"2\/3 of this movie is recycled footage of the previous movies, a fact that's sadly obvious even to someone like myself who hasn't seen the original movies. And somehow it feels like a rip-off even though I haven't seen the stuff before. It's like that episode of every TV show where the characters sit around a photo album or something and you just see recycled footage of other episodes. I've seen some producers do extended montages of recycled footage, but never anything beyond 5 minutes or so. This movie is mostly stuff that had already been seen by audiences, so you could mount a case that it's one of the biggest rip-offs ever foisted on the motion picture public.<br \/><br \/>I got to see it in the theater, in a 16mm print, which is good enough I suppose considering how rare this kind of material must be on film these days. I give the movie some credit for semi-convincing Gothic atmosphere and for unintentional humor, but that's about it. The Aztec mummy monster looks good, even has some mobility in his face which is better than most movie monsters of the period. But the robot is pitiful, although it's interesting that they made the human face totally visible. It's a \"robot human\" or something of the sort as they somewhat explain in the movie. I think that's considered an android. So technically in hard sci-fi terms this movie should be called \"Android vs. the Aztec Mummy\", but I doubt anyone was too worried about technicalities here anymore than they were worried about quality. In fact the movie is so sloppily put together that it makes television look good. Even the dubbing from Mexican into English is lazy and weak -- for example at one point the hero says \"I might as well begin at the beginning....\" what the heck kind of translation is that? Couldn't they at least have him say \"start at the beginning\" so that it doesn't sound repetitive? A high school newspaper editor could have fixed the screenplay of this movie. It's the epitome of utilitarian film-making, just absolutely nothing is in this movie that doesn't need to be there for the basic commercial purpose of the film. They put no more effort into making it than they had to, and considering the extensive recycled footage I would doubt that they actually spent more than a week making this movie.<br \/><br \/>I will now cease posting about it on the principle that I don't want to expend more energy in the process of commenting than the creators of the movie actually expended while making it.","label":0,"label_text":"negative"}
{"text":"The first 2\/3 of this film wasn't that dissimilar to the American mummy films of the 30s and 40s. Two lovers in ancient Mexico dared to defy the law and were doomed to die. One became an Aztec mummy whose job it was to guard the sacred treasure and his lady love. And the lady was reincarnated in the present day and the mummy was naturally attracted to her. So far, it's all the typical mummy film...though it's quite a bit slower and duller than the American versions. Oh, and of course the Aztec mummy looked really, really crappy.<br \/><br \/>However, into this standard but boring film there is a super-villain. Why? I dunno--it sure didn't make any sense to have one. It seems this villain wants the treasure and he manages to hypnotize the lady and have her show them where the Aztec treasure is buried. Why does he need the treasure? Well, to buy the equipment needed to make an army of atomic robots, dummy! But first he has to construct a single mummy to defeat the mummy, as the mummy has so far been unstoppable.<br \/><br \/>You've got to see these \"human-robots\" as they look like the enormous clunky robots from Flash Gordon and other serials BUT they have a rubber head of a supposed dead guy inside! They really look hilariously funny and seeing the conclusion when there is a huge battle between the lethargic mummy and the equally slow robot is worth sitting through the rest of the dull movie. Both battle in super-slow-motion like they are bathed in taffy... and it's done in such an artless and silly fashion that it is bound to elicit chuckles--certainly not thrills.<br \/><br \/>Overall, the film is dreadfully dull and a muddled mess--especially at the end. However, for bad movie fans, it's a must-see--it's bad but unintentionally funny and great to watch and laugh at with friends.","label":0,"label_text":"negative"}
{"text":"Following the pleasingly atmospheric original and the amusingly silly second one, this incredibly dull, slow, and uneventful sequel comes across as a major letdown. Once again the nefarious criminal mastermind the Bat (hammy Luis Aceves Castaneda) is trying to steal valuable jewelry from the Aztec mummy Popoca. The Bat builds a hilariously clunky lumbering robot with a human brain in order to achieve this heinous goal. Flatly directed by Rafael Portillo, with a talky and tedious script by Alfredo Salazar and Guillermo Calderon, cruddy continuity (for example, the Bat was clearly killed at the end of the previous film, but is miraculously alive and well here!), an excruciatingly sluggish script, an excessive amount of stock footage from the first two flicks, a meandering narrative, a crippling lack of action and momentum, largely dreary going through the motions (non)acting from an understandably disinterested cast, and a poorly staged climactic battle between the mummy and the robot (the movie finally bursts to sidesplitting stupid life with said big bash, but alas it barely even lasts two lousy minutes and thus proves to be much too little far too late to alleviate the severity of the general overwhelming boredom), this numbingly dry, drippy, and draggy snorefest rates as a complete washout.","label":0,"label_text":"negative"}
{"text":"**SPOILERS** The third and mercifully last of the Aztec Mummy trilogy in the fact that the series major star-besides the Mummy- actor Ramon Gay, as Dr. Eduardo Almada, was gunned down by the outraged husband of a woman he was having an affair with on May 28, 1960! Still that didn't stop Gay, in him being edited into them from his previous films, from being in a number of future Mexican horror movies made over the next four years after his death.<br \/><br \/>In \"Robot vs the Aztec Mummy\" we have the once again mad scientist Dr. Krupp trying to get his hands on the Mummy's golden breastplate and bracelet in order, by having them deciphered, to find the Aztez treasure that's been secretly buried somewhere in modern Mexico City over 500 years ago. \"Robot vs the Aztec Mummy\" is not much as a movie in itself in that its made up of stock footage of the previous Aztec Mummy films that take up over half of the films running time.<br \/><br \/>After getting introduced to the movie's cast members, some who have been killed in the previous Aztec Mummy films, we get down to the real nitty gritty in it involving the evil as well as criminally insane Dr. Krupp also know as \"The Bat\". Dr. Krupp-who looks like a wild eyed and crazed Orson Wells-is a man with boundless visions of grandeur in him not only uncovering the long lost Aztec treasure but now, unlike in the two previous movies he was in, creating life and using it in making an army of human robots to take over the world. An idea he must have gotten from watching Ed Wood's 1955 \"Atomic Superman\" classic \"Bride of the Monster\".<br \/><br \/>Unable to handle the Mummy in his two other encounters with it, where he ended up getting thrown by it into a snake pit filled with deadly rattlers, Dr. Krupp had created a robot, with a human cadaver stuffed in it, to the job, of doing in the Mummy, for him. With he Mummy sleeping in its tomb at a local Mexico City cemetery Dr. Krupp has his Robot-Man brake into the Mummy's crypt to do battle with it and destroy it with its bolts of deadly radiation. <br \/><br \/>***SPOILERS*** The big built-up to the Aztec Mummy Robot-Man confrontation turns to be a big let-down with the Mummy having no trouble at all dispatching the \"Tin-Man\" in less then 30 seconds together with its creator Dr. Krupp. All this while both Dr. Almada and his friend and assistant Pinacate, who came to the Mummy's aid, have nothing at all to do but sit back and watch the action. Now without the mad and off-the-wall Dr. Krupp annoying it the Mummy can go back to its eternal resting place without ever worrying about the problems of the modern world at large, like Dr. Krupp, that it has really no interest in.","label":0,"label_text":"negative"}
{"text":"With the dialogue in the dubbed version of this film, I don't think that Shakespeare is in any great danger. This is the story of an ancient Aztec mummy who has been disenfranchised. His stuff has been taken and this really ticks him off. He seems to know who's doing this even though he's a gyrating, raving entity. I loved the two dull men who tell the story of how the mummy was found and the doctor who is determined to destroy the creature. There are all these scenes in this ridiculous graveyard, full of cheap crosses and other junk. There's a mausoleum where the mummy is kept. I can't begin to reproduce the idiocy of this, including a snake pit where the good doctor is thrown (there is a door next to it so he can crawl out) to the robot, a mass of metal cans with a guy inside. The dialogue is awful. There are long pauses between speeches as if someone offstage is feeding them their lines. I love the scene where the two little kids accuse their mother of going out at night (she goes into this zombie state or something). Nonetheless, if your looking for a film that you can laugh at and never takes itself seriously, watch this. Have a couple beers first. Like a direct line from the mummy's tomb, \"Watch this and your eyes will bleed and your breath will stink.\" What more can I say?","label":0,"label_text":"negative"}
{"text":"Mexican 'classic' was the third entry in the Aztec Mummy series. As you will soon find out, this movie is anything but a classic, instead, it's more like a movie that deliberately tries to bore you.<br \/><br \/>Some scientist wants to steal Aztec treasure from a tomb, but guarding that tomb is that walking toilet paper commercial: The Aztec Mummy. Knowing he can't beat the Mummy, he then builds a robot, and a very bad one at that. We only get to see Mr.Robot in the last reel, as he clunks around, and does battle with the Aztec Mummy.<br \/><br \/>I have seen a lot of lousy Sci-Fi films, hell most Sci-Fi films I see are lousy, but this one, for it's entire duration of 64 Minuites, is the worst movie I've seen, with Fubar coming in a close second....<br \/><br \/>In conclusion: Don't waste your time.","label":0,"label_text":"negative"}
{"text":"There must be an error. This movie belongs with \"Plan 9\", and a lot others as a quite entertaining, silly diversion. You'll never accept you like it, yet you will watch it whenever it comes out on TV. It's as simple as that.","label":0,"label_text":"negative"}
{"text":"Oh, man, they sure knew how to make them back then. Hollywood has forgotten the basic ingredients of bad movie making: cardboard steel and the god fearing scientist action hero! <br \/><br \/>This film was so close to a masterpiece, alas it was not to be, as it failed to feature ray guns and invaders from the Moon. The MST3K version tried to fix this by adding a pilot of a show called Captain Cody, where a guy with a rocket propelled jacket fights bad make-up people from the Moon, but it didn't quite add up.<br \/><br \/>Also, the comments of the guys in the theater were not nearly as funny as I expected them to be. All in all, a great disappointment.","label":0,"label_text":"negative"}
{"text":"Awful, confusing bit of crap from South of the Border. I've now watched it twice and I STILL don't really know what was going on. It had something to do with a stupid looking Aztec mummy, a 'human robot' that's the dumbest looking robot I've ever seen bar none, and a woman who is the reincarnation of some ancient Aztec chick. Most of the story is told in a painfully slow and droning manner by an incredibly dull scientist. This guy is a marvelous sleep aid. His nemesis is a fat slob called The Bat, which is a pretty unimaginative name for an evil scientist.<br \/><br \/>I guess the boring scientist and his wormy assistant dug up the mummy, and what a shocker, the scientist's wife just HAPPENS to be the reincarnation of the mummy's girlfriend. They keep the mummy perpetually in a mausoleum for some reason, I guess so that the overacting bad guy can steal it. It takes him five years to do this, because he's inventing a 'human robot' to steal the mummy, or attack it, or whatever. He's after some treasure that the mummy has, so that he can be rich. But excuse me, if the guy had this huge an intellect and a strong drive to succeed, why didn't he just patent some of his ideas and get rich that way? <br \/><br \/>Oh, well, I suppose that would make too much sense. Instead, there is ridiculous fight between the mummy and the robot, and it's really hard to tell which one is faker looking or more cheesy. To tell you the truth, I watched this because I thought a film with a name like The Robot Vs. the Aztec Mummy just HAD to be fabulously cheesy. Instead it was just dully awful and mind blowingly confusing.","label":0,"label_text":"negative"}
{"text":"The Robot vs. the Aztec Mummy was one of the silliest and least believable films I've ever seen. O.K, I can buy that the woman in the film is a reincarnation of a virgin that was sacrificed to an Aztec God. What I can't buy is that the incredibly phony looking mummy and the even worse looking robot. When you want to watch a film like this, you want to see lots of fighting action. But the robot and the mummy fight for about a minute total! Probably worst of all was the dia de los muertos art they had in the credits. It's the worst I've ever seen. Avoid this one if possible.","label":0,"label_text":"negative"}
{"text":"Like a lot of movies involving little kids, this starts off \"real cute\" and likable...and then, after about a half hour or so, becomes the reverse.<br \/><br \/>That's certainly the case here in this time-travel story (which I usually love) where an adult meets a kid who his really him at the age of eight! Great premise and a great lead actor in Bruce Willis, but.....<br \/><br \/>The kid \"Rusty\" is a smart-aleck and whiny brat and Willis Rusty grown up now as \"Russell\" gets abrasive with his constant yelling. That is entertainment? No, thanks.<br \/><br \/>Young Breslin has gone on to become a very good child actor, being involved in a number of films including \"The Cat In The Hat\" opposite a more famous child actor: Dakota Fanning. <br \/><br \/>Overall, a disappointing film, especially with all the good press this movie got when it was released.","label":0,"label_text":"negative"}
{"text":"First of all, I wasn't sure who this film was aimed at - it seemed like a story for kids but had stuff in it kids wouldn't understand and find boring. There wasn't really much to it, Bruce Willis wasn't stretched as an actor at all. He did a lot of glancing to the side with that half smile of his - unless you are a big fan of his I wouldn't bother. And if it's the story you're interested in (guy who seems to have it all but is lacking emotionally is taught lessons from a child), I would go to see About A Boy. It has everything this film lacked, humor, sadness and reality.","label":0,"label_text":"negative"}
{"text":"The Kid was born retarded. It pulls in a half-dozen directions, features dialog and action lifted from much older and better-known flops, and might be funny -- if only the writers knew what funny is.<br \/><br \/>Disney stuff has gotten a lot better in the last couple of decades, but don't let that fool you. They should have given The Kid a wide berth, sang it a lullaby, then ran the train into a ravine. Mercy killing.","label":0,"label_text":"negative"}
{"text":"what was Bruce Willis thinking when he signed on for this one?? this one made no sense to me.. i was so confused by it, it wasnt funny at all.. I dont even know why Disney made this one.. Bruce is a Great actor whom ive liked for a Long time .. and this disappointed me a lot.. Pass this one by on the video shelf....","label":0,"label_text":"negative"}
{"text":"I can't emphasize it enough, do *NOT* get this movie for the kids.<br \/><br \/>For that matter, you'd best spare the adults from it as well.<br \/><br \/>All right, perhaps I'm overexaggerating a little. This isn't the worst kids' movie... no, let me rephrase that. This isn't the worst movie made by dissilusioned adults FOR dissilusioned adults and somehow marketed towards kids (that would be \"Jack\", which I've been meaning to review \/ gut like a fish).<br \/><br \/>Adults won't learn anything surprising (well, if you must, fast-forward to just before the end credits for a Educational Bit about an Interesting Cosmic Phenominon). We don't usually end up doing as adults what we wanted to do as kids as reality tends to get in the way. Well, duh, I could have told you that (so can four years of college at an art school, but I degress).<br \/><br \/>I have no idea what the heck kids could possibly get out of this movie. Most likely it will only upset them (we get to watch the moment when Russ was traumatized at eight years old). There's a better movie, \"Kiki's Delivery Service\", that has essentially the same message but handles it litely instead of drilling it into your head. And the adults will like it too!<br \/><br \/>By the way, there is a moment in the movie made with amature MST3K-ers in mind, if they think of that OTHER Bruce Willis movie with a sad little kid in it.","label":0,"label_text":"negative"}
{"text":"After 15 minutes watching the movie I was asking myself what to do: leave the theater, sleep or try to keep watching the movie to see if there was anything worth. I finally watched the movie: what a waste of time. Maybe I am not a 5 years old kid anymore!","label":0,"label_text":"negative"}
{"text":"Bruce Willis, as usual, does an excellent job.<br \/><br \/>[warning: may be considered a \"spoiler\"]<br \/><br \/>While my friend thought it was good, I kept glancing at my watch during the entire movie wondering when it would end. After seeing such great flicks as \"The Patriot\" and \"Chicken Run\" I was really disappointed in Disney's \"The Kid.\"<br \/><br \/>Willis plays a middle-aged man with a harsh and realistic attitude on putting a positive spin on people's images (he's an Image Consultant). An unknown kid shows up. Yes, it's him but younger, and even Lily Tomlin can see him. At this point I'm reminded of a cross between a poor \"Quantum Leap\" episode and a bad time traveling flick.<br \/><br \/>Kid and Willis go through trying to figure out why he's in that time period. They figure it out. They meet Willis when he's older. Nevermind that it never goes into detail how old Willis teleports them between time periods and gets them together to begin with, how he got that knowledge to begin with, how he came to the realization that he needed to do this, and so on.<br \/><br \/>Basically, it's a very tired, unoriginal, uninspiring plot that has some great actors in it. The good news is that \"the Kid\" actor is nowhere near as annoying as he's presented in the trailers on television.","label":0,"label_text":"negative"}
{"text":"There are a few scripts like this one floating around Hollywood; this one is not even close to the best--just the first. This is all production value, no substance, but the Disney name probably will help it. A good idea, a wasted opportunity.","label":0,"label_text":"negative"}
{"text":"The first few minutes showing the cold and crusty the Willis character were pretty enjoyable, especially with Jean Smart, but it really tanked after that. This is just hackneyed big man and little irritating kid stuff from way back with no innovation at all. I know that the casting probably picked this kid to show that Willis was just as irritating in his younger self, but I found this kid ESPECIALLY irritating and whinney.","label":0,"label_text":"negative"}
{"text":"I saw this only because my 10-yr-old was bored. He and his friend hated it but of course liked being at the movies. This is the first time I've strongly disagreed with Ebert in many years. There is not a single thing to recommend this film. Willis is good, as always. But the story stinks, is unbelievable, there is no real story, no action, no interesting cinematic sequences, no surprises, and worst of all, the child star is A thoroughly repulsive slug guaranteed to turn off any parent who does not have a dweeby fat slob for a kid. By all means stay away and spare your child - unless you want to punish him or her. There is no excuse for such lousy directing or writing and one hopes these filmmakers will suffer accordingly.","label":0,"label_text":"negative"}
{"text":"\"Fool for Love\" is one of the several now forgotten films Robert Altman directed throughout the 1980s. This one, a screen adaptation of a Sam Shepard play that features Shepard in the lead role, just simply isn't very good. Altman made many not-very-good films over the course of his fascinating career, and many times the fault was his. But here I think the fault lies with Shepard for writing such a flimsy play. Altman's direction is assured, the performances are o.k. given what the actors have to work with, but this inconsequential screenplay goes nowhere, and takes its time getting there.<br \/><br \/>Shepard is Eddie, a stuntman who has a love\/hate relationship with May (Kim Basinger). The two fight endlessly over the course of an evening spent in some dusty motel in the middle of nowhere, while a mysterious man (Harry Dean Stanton) who may be either a figurative or literal father to both Eddie and May quietly observes. Randy Quaid rounds out the four-person cast as a gentleman caller.<br \/><br \/>The only dramatic hook in the entire plot is the suggestion that Eddie's and May's relationship is incestuous. However, this hook feels more like a gimmick than anything. The screenplay doesn't explore their relationship in any detail, and it doesn't use their relationship to explore any more universal themes. Shepard and Basigner create eccentric, mannered characters who grow irritating within the first five minutes; Stanton and Quaid have little to do but provide reaction shots. <br \/><br \/>The last half hour or so of the film is especially bad, when Eddie's and May's back stories begin to play out in flashback over monotone, somnolent voice over.<br \/><br \/>Chalk this up to another of Altman's experiments gone awry.<br \/><br \/>Grade: C-","label":0,"label_text":"negative"}
{"text":"After reading Fool For Love in a Drama class of mine, I was looking forward to seeing how Sam Shepard's wonderful play would be translated to the screen. Much to my dismay, it was nowhere near as entertaining as the play. The film seemed to drag, the music was inappropriate for the tone of the movie, and all the raw energy of the play seemed to have been sucked out of this film version. It's a shame to see this come out this way even with Shepard's involvement, playing the role of Eddie. Do yourselves a favor...see the play next time it's being performed in your area or simply read the book instead.","label":0,"label_text":"negative"}
{"text":"I had been amazed by director Antal's Kontroll back in 2003. His first American project, Vacancy, was less impressive but a decent start. Armored is his second feature and while the visual signature is recognizable, the film never rises above the level of a B movie. <br \/><br \/>It's a shame because the main premise has all the ingredients for twists and turns and the ensemble cast featuring many quality actors should be able to deliver. Antal could have made a great heist film but instead goes for an action flick. Then again he could have shot a cool action flick but it doesn't really deliver in that department either. <br \/><br \/>What you are left with is one implausible situation after another, a group of poorly sketched characters bicker and fight over a sum of money. If you look past the sharp cinematography, cast and the tight music score, you're left with what could have been a below average direct-to-video featuring Van Damme or Seagal. <br \/><br \/>This was probably the most disappointing movie for me in quite some time.","label":0,"label_text":"negative"}
{"text":"At the heart of almost every truly great crime thriller is a carefully considered, methodically planned-out high stakes super-crime, which 9 times out of 10 is committed by a bunch of likable, grey-scale morality underdogs for who life isn't fair, for whom getting back at the man is, well, something worth cheering for. First-time screenwriter James V. Simpson's script for Armored gets this half right. He made extra-double-sure that we've got nothing but sympathy for the recently orphaned, Iraq war veteran Ty Hackett (Stomp the Yard's Columbus Short), who's about to have his house taken away by an evil bank (brother, I've been there). And he gave Ty a good family friend in Mike (Matt Dillon) who is super nice and gets him a job at the armored car company that he works at with Baines (Lawrence Fishbourne) and some weird French dude (Jean Reno). These guys like to have fun and play pranks, but they are also serious armored car guys too, so that means they carry guns and are tough.<br \/><br \/>After a short while, as one theoretically watches Armored, one might start to think as I did, that maybe - just maybe - this is going to be some kind of awesome, tongue-in-cheek, cornball heist movie with some on-the-nose characterizations that move the story along its natural course, cranking up the personal stakes of all involved in hopes of unveiling a really, really clever plan with lots of potential 'holy sh*t' moments. I mean, the music alone is textbook heist-movie - gritty, edgy beats working overtime as we're treated to close-ups of characters who say things like \"As a matter of fact I do,\" and \"Are you crazy??\" For 45 minutes or so, the movie had some serious genre-flick potential.<br \/><br \/>Then things start to really stink. These dudes, these idiots, have no plan. There's no \"Ok, here's what we're gonna do...\" scene, no blueprints, no explosives, no black van or ski-masks (despite their 'test-run', as can be seen in a trailer). No, these guys are going to steal $42 million dollars from their own trucks (which are only being tracked by HOURLY contact over the radio, despite being equipped with some fancy, big-deal 'GPS technology'), and they aren't even going to sit down and discuss it. Hell, Mike only tells Ty about the plan the night before, which is completely ridiculous. But of course, Ty's got his house to think about so as long as Mike promises that 'no one will get hurt,' he's on board. Guess what, though. Somebody gets hurt. Why? Because, besides driving the trucks into an abandoned factory to hide the money, they have no plan. That was it. That was how far they thought things out. So, naturally, things start to unravel. These cats deserve everything they get for being so unprepared.<br \/><br \/>This script, frankly, feels like it's like the product of some bad improv game: \"Armored Car, robbed by its own guards...GO!\" Despite some half-decent buildup that could have maybe taken the film in a few interesting directions, the story just completely falls apart, and pretty soon, NOTHING makes sense, or is even remotely plausible.<br \/><br \/>When filmmakers don't have a cool \"hook\" for their heist, their characters seem stupid, and bungling. And when characters are stupid, and bungling, it's hard for an audience to invest in them, and their story. And when that happens, any suspense drains out the bottom of the movie, leaving a laughable, hollow husk.<br \/><br \/>Skip it. 3\/10","label":0,"label_text":"negative"}
{"text":"I went to see this movie today, with hopes that it would involve an at least half-intelligent story. I was extremely disappointed, as it did not. The plot, and the decisions by the main character, were so far-fetched. I was hoping for a \"Dog Day Afternoon\"-type movie, but instead got something totally unacceptable. I actually found myself totally hoping for the \"hero\" to be knocked off, and I nearly walked out of the theater on several occasions when this should have happened but didn't. Heist movies are notmeant to be feel-good flicks, and this one tried to be just that. Every couple of minutes during the second half of the movie, I found myself saying, \"no way\". Without giving the whole story away, it revolved around an armored car guard who was financially down and out, and whose house was going into foreclosure. He was invited in on a heist, and accepted, only to back down once the action began. Weak.","label":0,"label_text":"negative"}
{"text":"I am so angry to the point i normally down make reviews with spoilers but in this case I'll make an exception.The first scenes of this movies are weak and then when they get to the meat and potatoes of the movie it sucks. This is one movie were i rooted for the bad guys because the captain-save-the-day was unbelievable and there was no connection to him or nothing to make you like him. The lead actor gave the weakest performance and Laurence Fishburne or Matt Dillon couldn't even save this movie. Sometime there are eye openers or great moments in a film that may not be that great..this movie has none. If you are looking for a movie to see in the meantime while nothing peeked your interest...don't choose this one..save your money.","label":0,"label_text":"negative"}
{"text":"There is not much to add to what others have already commented, the movie fails hard where it shouldn't, it has no depth in the planning of the heist and the characters are so unbelievable.<br \/><br \/>One thing that got me thinking, was that although the rest of the gang is trying hard to remove the pins from the doors of an armored truck, because there is supposed to be no other way of opening it, the guy inside the truck, with great ease manages to remove the floor of the truck which happens to have a hole in it so he can get out, and then get back in, without being noticed by anyone, because no one else could think that he could get out from there or even better, that they could have gotten into from there.<br \/><br \/>Promising but not quite there.","label":0,"label_text":"negative"}
{"text":"This movie is one of the worst movies I have ever seen! The cast was fantastic, but the movie itself was horrible. It was so awful, I had to register just to say how bad it was.<br \/><br \/>I watched this movie, and I wanted to break it every minute I watched. It could have been great. Had a great premise. If you're going to rob an armored car, and there's a homeless person which sees you, you have to do, what you have to do. For the main character to decide to get a cop killed, and kill his friends and co-workers after the homeless guy was already dead, it's just ridiculous. And yes, I'm sure there will be responses to this about how his conscious got to him, but come on.<br \/><br \/>The main character crawled out the bottom of the armored truck, no one saw him. He blew up the stash of money and grabbed and dragged the cop right behind the other guards and no one saw him. He was able to get back in the armored car, and no one saw him... This movie had potential, but blew it.<br \/><br \/>You couldn't pay me to watch this movie ever again! DON'T EVER watch it! Aggravating...","label":0,"label_text":"negative"}
{"text":"Unbelievably disappointed. The pace was slow. The characters unbelievable and throughout the film as a whole just let me feel bored and unfulfilled. There was no real plot that could keep you revolving around the film and keep you interested. The heist itself never offered any excitement and didn't seem very well though through.<br \/><br \/>There was not enough depth or background to any character and Laurance Fishbourne's character was one I eagerly awaited for, unfortunately Laurance has no idea how to play the thuggish brut and is much preferred as a likable character. Columbus short one of my favourite actors (in stomp the yard) let me down with his performance, his character was dark and you could hardly see what drove his reasoning.<br \/><br \/>The only character I think offered anything to the film was Milo Ventimiglia (Peter Petrelli in Heroes). Though his character quite small and insignificant I think his touch added to an all around dull film.<br \/><br \/>In Conclusion buy the DVD if you want to find a new way to waste your time.","label":0,"label_text":"negative"}
{"text":"I have to admit that I am disappointed after seeing this movie. I had expected so much more from the trailers. The movie was absolutely horrible. It lacked a real story line and the acting was not exactly the best. Don't waste your time. The movie is not what the trailers lead you to think it is. I would have to say that I don't usually write anything about movies on IMDb (in fact this is my first one) but this movie was such a disappointment that I registered just to let people know not to waste their time or money. The story line is that of a heist that is to happen and it looks like it had potential to be good but the things that happen in the movie are a little far fetched to be believable. Watch another movie instead, maybe the inside man???","label":0,"label_text":"negative"}
{"text":"How do you take a cast of experienced, well-known actors, and put together such a stupid movie? Nimrod Antel has the answer: Armored. Six co-workers at an armored car business decide to steal a large shipment of cash themselves. But, just as they get to first base with their plans, everything unravels quickly. With a plot like this, you'd think it couldn't be too bad, at least for an action movie. However, in the first 40 minutes or more of this movie we see what appear to be 6 normal, everyday kind of guys. They joke, they laugh, have a few drinks together, etc. Then, we suddenly learn they're planning to rob their own business. The hero Ty, (Columbus Short), is sucked into the scheme because of the cold, cruel world, even though he's a decorated veteran, nice guy, and reliable employee. Oh my, oh my! Then in the last 40 minutes of the film, these former regular guys nearly all turn into money-crazed psychos, willing to butcher each other for cash. In the last scenes Mike, (Matt Dillon), goes on a suicidal rampage for no other reason than to kill his former friend. The viewer has no hint before this ending that these men are this ruthless and bloodthirsty. It's utterly unbelievable and \"B movie\" is almost too kind for this sort of cheesy plot. I would say don't waste your time--too bad no one gave Laurence Fishburne, Jean Reno or Fred Ward the same advice before making this picture.","label":0,"label_text":"negative"}
{"text":"A new guard in in the armored truck gig is recruited by his co-workers to steal 42 million from the truck. No bad guys, so no one will get hurt, right? Of course things go wrong and the new guard decides to have a conscience and make things right by saving the life of a dying man.<br \/><br \/>I'll admit that I didn't really have any interest in this film, but I didn't have any interest in Fantastic Mr Fox either, and that film made my top ten of the year. Armored is even more of a disappointment then I thought it would be. As a heist film, it fails to deliver the goods, it's boring and full of plot holes and leaps in logic that one will hurt themselves thinking about it.<br \/><br \/>Despite this the film somehow has a really great cast, but the film doesn't even use this to it's advantage. Everyone seems wasted in wooden characters that make stupid choices. Columbus Short is an uninteresting lead that is never charismatic and never makes the audience want to give a crap. Matt Dillon is the mastermind behind the heist and he plays Mr. Nice Guy at first, then when things don't go his way he quickly becomes the villain. The rest of the impressive cast include Lawrence Fisburn, Jean Reno, Skeet Ulrich, Fred Ward, Amaury Nolasco from Prison Break and Milo Ventimiglia from Heros. Non of them do much and when they actually do something, it's without much reasoning behind it.<br \/><br \/>The film is relatively short, but even with it's running time under 90 minutes, it felt dragged out. How long can you make a movie about a guy trapped somewhere? Phonebooth did a decent job and it was even more restricted. The leaps of logic concerning the plot here are tragic. 42 million and all the security they have are check ins every hour or so? The entire plan from my understanding was to drive the trucks into an abandoned warehouse and hide the money. Pretend to get hit and burn the trucks. They would then walk away with the money. Of course something goes wrong, or there would be no movie right? Through a series of unfortunate events out so called hero has trapped himself inside the truck with an injured officer. The rest of the movie is Dillion and his crew banging on the doors to get in. How very exciting.<br \/><br \/>The script calls for our hero to have financial problems, he might lose his house, which would in turn make him lose his brother. You see, both their parents died and it's just the two of them looking out for each other. So now he has a reason to join the heist. At first he didn't want in, but his money problems is just the right push to throw him in the thick of things. How convenient. <br \/><br \/>Armored's whole spin on the heist genre is that it's from an armored truck, from the guys who drive it. After that basic premise, the film falls flat on it's face. I found myself wanting it to end sooner and sooner each time someone spoke. Speaking of the ending, it sucks. <br \/><br \/>Skip it.","label":0,"label_text":"negative"}
{"text":"this movie is sooooo bad that it forced me to create an account with IMDb just to warn others about it.<br \/><br \/>i have been using IMDb for a long time, and many movies have come close to making me want to register to either praise or bash them, however none have ever been that worthy. Until now! <br \/><br \/>I am a huge Matt Dillon fan. all i could ask myself throughout this movie is \"how did Dillon choose this script\"? really. i mean there are holes in it larger than Vredefort. <br \/><br \/>i mean it is a modern day heist movie, not one set in the seventies. For crying out loud, even a child knows that armored trucks have gps tracking and the sort. makes you wonder what it takes to get a script produced in Hollywood.<br \/><br \/>i could go on for ages, but i wont. believe me when i say this. save yourself the time and give this a skip.<br \/><br \/>Sorry Matt, I'm still a fan, but this movie sucked.","label":0,"label_text":"negative"}
{"text":"OK I for one thought the trailer was quite good so was hopeful for this film, plus with the cast line up I was sure it couldn't get less than a 6 in my books. However I got annoyed half hour into the story... just where normal films get good, this film hit rock bottom. <br \/><br \/>SPOILER * The guy who everyone is trying to help is so caring of other people getting hurt in the middle of the hustle that he turns on his colleagues to save a tramp and then locks himself inside one of the armoured trucks. Not only that, he constantly tries to get other peoples attention by which he ends up endangering more people and long story short, the outcome is that he is responsible for not just the tramps death, but also a police officer getting shot and the kidnapping of his younger brother... oh and all 5 of his colleagues dying disgraced deaths. <br \/><br \/>But in the end he is HAPPY because he came to his senses halfway through the endeavour, so what if all his colleagues are now dead rather than sticking to the plan and being a millionaire. This film tried to be so politically correct it makes me sick! Ruined a good story. Shame really.","label":0,"label_text":"negative"}
{"text":"Disappointing heist movie indeed, I was actually expecting a pretty cool cat and mouse stuff going on through out the movie and it does have few of those cat and mouse stuff going on, but it was just pretty stupid. And it basically showed all the good scenes in the trailer, as a matter of fact if you seen the trailer to this, you basically seen the whole film cause it is just that predictable. So basically the plot is about a few armored truck company workers that try to steal the 42 million dollars they are suppose to transport, until one of the members grows a conscience. I thought the movie would be better with it's cast of well known actors, but I was wrong. I mean this isn't necessarily a bad film but it just wasn't that good either or has any depth. This is most definitely a rental at best, just not really worth seeing it in theaters. heist <br \/><br \/>4.8\/10","label":0,"label_text":"negative"}
{"text":"After watching this for 15 minutes I knew how it would end. Its a clich\u00e9 film with a stupid setup. I'm a big fan of thief films, but this one does not deliver anything new smart or special. It's about an insider heist gone bad because \"hot head-bad guy\" shots a bum, and of course \"do goody-bad guy\" goes on a moral trip. The reason why it's stupid and not believable is. When you've already gone so far to kill a bum, why not just kill the one guy that stands between you and 43 million. They got 45 minutes to stash the money and stage a robbery nobody in there right mind would hesitate to shoot Mr \"do goody\" and in this case he is a guy they known for a few days.... All and all I was leaning to fast forwarding from the middle of it, but I duked it out and boy do I regret it","label":0,"label_text":"negative"}
{"text":"One of those movies in which there are no big twists whatsoever and you can predict pretty much whats is going to happen. Matt dillon was awesome once again, but the rest didn't played a bigger part as they should have.<br \/><br \/>It was exciting in the beginning but kinda slow paced and predictable in the end.Its one of those flicks in which the good guy wins no matter happens.If you have absolutely nothing to do, you can give it a try I personally found it not worth watching. The story could have been more interesting and the director could have made it less of a B-movie by engineering a happy ending.","label":0,"label_text":"negative"}
{"text":"Dillon, Fishbourne, Reno, should have teamed up for a much smarter effort, because this one slides in the B-Category and could have been done with no-name actors and a much smaller budget, since anyway, 2 armored trucks and a wasted warehouse could not have coasted too much. Since the writers did not manage to come with a smart heist plan, they targeted the dramatics of the situation, but there was not much to exploit there either. Fishbourne and Reno do not bring anything to this movie except the media interest, they're only expensive advertising. Dillon is OK, but this was a walk in the park. The choices of the main character, Ty Hackett, are quite uninspired and the final, with the \"reward\" is quite childish. Waste of time, money, actors and so on.","label":0,"label_text":"negative"}
{"text":"The film had it moments, but was disappointing in my eyes anyway. It was a reworking of Trespass (Walter Hill) and so The Treasure Of the Sierra Madre, with less tension, bite and human emotion. There was some nice acting but the story was limp and lacked any real depth. I watched the movie for Mr Reno and Mr Fishburn, neither were inspired and both had little to say or act out of their skin for. This movie has been done to death in the past and did not have to be made, eats up money which could be used on better movies. For an action movie it was sparse of action and as a thriller did not thrill. Better than watching snow fall, but not for me.","label":0,"label_text":"negative"}
{"text":"The sounds in the movie were so mundane and ridiculous, seriously banging on the door hinges for about 30 minutes really crunches your teeth and makes your head hurt.<br \/><br \/>i love bad puns more than the next guy, but come on \"no blood on our hands\" being said about a million times by Matt Dillon' character, and when Matt Dillon's character shoots the bum the lead character which i fail to remember his name because i don't really think anyone cares gets blood on his hands literally.<br \/><br \/>the background music with the heavy metal guitar ringing an A-chord for about 5 minutes isn't my idea of music, come on i was having the worst headache by the end of this garbage.","label":0,"label_text":"negative"}
{"text":"A heist film with Jean Reno, Matt Damon and Laurence Fishburne... sounds great on paper? I suspect it must have done when someone green lighted the production of this movie but the end product is terrible!<br \/><br \/>The story is dull, the action boring, and, for a film that is only 88 minutes it seems to just drag on. I could feel my life slipping away and was sure there was something better I should have been doing... any paint to watch dry somewhere perhaps?<br \/><br \/>Sigh. I'm a huge fan of Jean Reno, but what on earth was he thinking when he signed up to this? There are so many other great action movies around... go watch one of those and let this movie be best forgotten.","label":0,"label_text":"negative"}
{"text":"What a bad movie, the premise was all there, the actors were all there. And yet a believable plot, good dialogue, characters to relate to were somewhat missing.<br \/><br \/>Typical heist gone wrong premise set against a backdrop of everyman being shafted by the system. The lead character Tye and his little brother have been having no luck and their house is going to be repossessed, along comes godfather Matt Dillon (Who does not look much older than Tye so not exactly sure how that happened)to the rescue with a plan to steal money from an armoured van which they work on as security guards. Tye has a brief flirtation with a conscience but decides to go along with it. And thus begins a truly awful hole ridden 30 minutes of unbelievable trash. I will not list all the ways in which this movie was unrealistic but let me point out the major ones:<br \/><br \/>Because of Tye deciding to be a good guy because a homeless guy became collateral damage, all of his close friends including his godfather die. His godfather who is supposedly family and the man who brought him into the caper at the last minute to help him out dies because of Tye. Tye in the process of thwarting his friends and godfather destroys all the money. The money came from the same bank that was repossessing his house. And yet he chose it over the supposed family of Matt Dillon.<br \/><br \/>There are many more, needless to say that this film was tripe and I earnestly hope nobody else goes to see it.","label":0,"label_text":"negative"}
{"text":"Well where do we start, there was a lot of potential for this film with such big stars playing a role. But the whole story was ruined by a horrific plot. This movie did not pan out to be what i would expect, the good guy makes it out alive, i mean co mon nobody wants the good guy to be successful. The ending was cringe worthy and very clich\u00e9 no thought what so ever, YOU GOT THE PLOT ALL WRONG THE BAD GUYS ARE MEANT TO COME OUT SUCCESSFUL.<br \/><br \/>If you want to waste 1 hour and 2 minutes of your time spend it doing something else this movie was the epitome of CRAP. I really think the actors did this movie for some quick Vegas cash no doubt about it. SAVE your money watch a better movie.","label":0,"label_text":"negative"}
{"text":"Armored<br \/><br \/>The best part about driving an armored vehicle is that if any bums approach you at a red light asking for money, you can shoot them in the face.<br \/><br \/>And while the armoured guards in this thriller aren't using their protective power to purge the drifter population, they are using their position to fleece their employer.<br \/><br \/>When newcomer Ty (Columbus Short) lands a job with an armored trunk company, he feels like he has found his lot in life. Unfortunately, however, when he discovers that his co- workers (Matt Dillon, Jean Reno and Laurence Fishburne) are plotting to take the $42 M shipment for themselves, Ty must fortify himself \u0096 and the funds \u0096 inside the armored truck.<br \/><br \/>A tedious caper with a plodding plot and phoned-in performances, Armored is an utterly forgettable film.<br \/><br \/>Besides, if you really want to jack millions, it's a lot simpler to just disguise yourself as an ATM. (Red Light)","label":0,"label_text":"negative"}
{"text":"This looks so good on paper - Matt Damon, Lawrence Fishbourne, Jean Reno, nice right? And a heist with $42 million - sounds like a kick-ass crime movie.<br \/><br \/>Big disappointment - I reckon the stars got all the money because the production values on this are lousy.<br \/><br \/>But more than that it the pseudo reservoir Dogs atmosphere when the easy crime goes wrong. It's very much made for TV stuff.<br \/><br \/>All in all hugely disappointing - it score points for being what it is - but loses them massively for being, bluntly, not very interesting at all...","label":0,"label_text":"negative"}
{"text":"This movie, despite its list of B, C, and D list celebs, is a complete waste of 90 minutes. The plot, with its few peaks, was very predictable. It was so silly that I cannot believe that I am taking the time to even write a review of it. Flex, to his credit, has grown in his ability to act since playing Michael Jackson in a made for TV movie a few years ago. Tangi, on the other hand, has regressed, as she was more talented in her role as Felicity's flunkie some years ago. As I sat watching this train wreck of a film, with its pitiful production and horrible sound quality, other four letter words came to my mind to qualify what I thought of this film. However, in an effort to keep my writings G Rated, I'll simply say this film is another four letter word starting with an L. LAME!!!","label":0,"label_text":"negative"}
{"text":"I was at Wrestlemania VI in Toronto as a 10 year old, and the event I saw then was pretty different from what I saw on the Wrestlemania Collection DVD I just watched. I don't understand how the wwE doesn't have the rights to some of the old music, since most of those songs were created by the WWF they shouldn't have to worry about the licensing and royalty fees that prevent shows like SNL from releasing season sets. Its pretty stupid to whine about, but for me hearing Demolition come out to their theme music at a Wrestlemania in person was a memory that I never forgot, and it didn't exist on this DVD. What is the point of them even owning the rights to this huge library of video if they have to edit it so drastically to use it?","label":0,"label_text":"negative"}
{"text":"Just watched on UbuWeb this early experimental short film directed by William Vance and Orson Welles. Yes, you read that right, Orson Welles! Years before he gained fame for radio's \"The War of the Worlds\" and his feature debut Citizen Kane, Welles was a 19-year-old just finding his muse. Besides Vance and Welles, another player here was one Virginia Nicholson, who would become Orson's first wife. She plays a woman who keeps sitting on something that rocks back and forth courtesy of an African-American servant (Paul Edgerton in blackface). During this time a man (Welles) keeps passing her by (courtesy of the scene constantly repeating). I won't reveal any more except to say how interesting the silent images were as they jump-cut constantly. That's not to say this was any good but it was fascinating to watch even with the guitar score (by Larry Morotta) added in the 2005 print I watched. Worth a look for Welles enthusiasts and anyone with a taste of the avant-garde.","label":0,"label_text":"negative"}
{"text":"When a friend once lambasted me for my first movie (a pretty bad videotaped affair), I argued that I could grow; Orson Welles' first movie, indeed, was even worse. He challenged me that it couldn't be, so I pulled out the Criterion laserdisc of (I think) CITIZEN KANE and played HEARTS OF AGE. My friend lasted just a few minutes before conceding the point.<br \/><br \/>There is a little humor in this short, but it's basically as pretentious as (and perhaps a collegiate answer to) BLOOD OF A POET and other avant garde films of the time. It is what it is: a succession of images with a vague theme, and unless you really enjoy any footage of Welles (in heavy makeup, to boot), this isn't really even worth tracking down.","label":0,"label_text":"negative"}
{"text":"I was a hippie age 22 in 1965, have seen the play 5 times, have 2 versions of the music, and have read the script many times. Maybe taken as an separate thing, the movie is OK, but as an adoption of the play, it's terrible.<br \/><br \/>First the good. The songs are sung well, and the production values are pretty good. The homosexual implications in Black Boys, White Boys is cute. The Claude\/Berger switch was interesting. Hair is a fluid production, and constant changes in it are inherent provided the basic spirit of it is retained.<br \/><br \/>But the basic spirit was very much distorted. It seemed like all the producer wanted was to sing certain songs, and fit the story-line to them regardless of what that did to the original intent of the play.<br \/><br \/>Claude, Sheila, and Hud were presented as a selfish brats who could care less about anyone outside their tribe. Claude destroyed Sheila's parents party (it's hard to believe that she smiled while her parents were being hurt), and repeatedly stole cars. Sheila stole the soldier's clothes and car. Then she left him in the middle of the desert where he would certainly sunburn badly, probably be busted in rank, and could likely die on that lonely Nevada road. Good fun. And Hud found it fine to break his son's heart while yelling at his ex. This is not what hippies were like, not what the play described, and is directly opposite to a love generation.<br \/><br \/>I've never seen a hippie beg for money. The point was to be self-sufficient outside the capitalist system, not beg from it.<br \/><br \/>After Berger is thrown in jail for ruining Sheila's party and Claude offers to bail some out, Berger insists on being bailed instead, with no better plan for bailing the rest that hitting on Sheila's parents, and then hitting on his own mommy.<br \/><br \/>\"Be In\" has always been a very spiritual point, but here it is wasted on silly brides floating around. Even if this is part of his trip, it ruins a beautiful song. I know they're contrasting \"Floating In Space\" with the Army. But again, it totally ruins a beautiful song.<br \/><br \/>While Sheila and Claude are skinny dipping, Berger steals their clothes, laughing \"it was fun man\" even after he could see both were very annoyed. Then a little later, Berger does one thing that no hippie ever does. He hits Claude. Terrible.<br \/><br \/>Then they have the perfect opportunity to sing \"Starshine\" at night in some beautiful SF spot with the stars twinkling down, maybe working into an inventive duet. Instead, the whole tribe sings it in the blazing sun speeding down the road in a convertible (stolen of course).<br \/><br \/>I was vastly disappointed with the movie in 1979, and I like it even less now. I think it would have been possible to do a reasonably close adoption of the show, but this ain't it.","label":0,"label_text":"negative"}
{"text":"I've liked Milos Forman's movies since I saw \"One Flew Over the Cuckoo's Nest\" and \"Amadeus\" (two big masterpieces), but when I saw \"Hair\", I kept wondering if this was the same Milos Forman. This movie is boring and uninteresting to say the least. OK, the music is pretty good, but on screen it only seems like a bunch of drugged people dancing around (wait a minute... that's what it really is!). In fact, the only interesting part, and the only part where Milos' talent shows up, are the last 15 minutes or so, (SPOILER!!) since when Berger takes Claude's place as a soldier set to the Vietnam war. That 15 minutes are moving and well-directed, but it's a shame that we have to endure so much awful material before that.<br \/><br \/>Well, maybe this is one of those movies you need to be \"on the subject\" to enjoy (the subject being marijuana, acid and other drugs the film glorifies). I'm not, so...","label":0,"label_text":"negative"}
{"text":"I should start off by saying I have something of a love-hate relationship with musicals. Some of them are fantastic, some are downright crap. So I expected Hair to fall into one of those categories. However, it didn't, falling instead in the middle.<br \/><br \/>The songs aren't brilliant, though the \"Sodomy\" song did make me smile a lot, and everything is rather dated looking. But the movie didn't draw me in as others have, such as Rocky Horror. Although that's a bad example, since for years I hated Rocky Horror, then all of a sudden I got it and have loved it ever since. Maybe Hair will be the same. Although I doubt it will get as much exposure as Rocky Horror due to the language and nudity content, so I doubt I will get the chance to have it grow on me. Gettit? Hair....grow...oh suit yourself.<br \/><br \/>Anyhow, I didn't get to see the last fifteen minutes or so due to a technical glitch, which was a shame, since I would have liked to see how it ended, especially after reading some of the reviews here.<br \/><br \/>Not a film for the casual cinema-goer, but definitely one for musical lovers. I really hope they don't re-make it, though, since I think any such re-make would end up a shallow, pale, PC version of the original.<br \/><br \/>Worth a look for lovers of the genre.","label":0,"label_text":"negative"}
{"text":"This film is an insult to the play upon which it is based. The character of Claude has been warped beyond recognition leaving a painful performance that does not even vaguely resemble the original plot. Shame, shame, shame. They have also cut a fair number of the original score of change the context in which the songs are sung. This warps the air of the film and causes the viewer who is aware of how this should be to wince as the writer of this screen play gives Hud a wife,turns Sheila into a spoiled rich girl, characterizes Claude as a cowboy, and kills Burger by sending him to Vietnam instead. If one is not familiar with the original plot I assure you this is not a bad film for you to see, but if you ever wish to see the original or are, as I am, a die-hard fan of the classic play, you would do best to avoid the film altogether. One really must stick to one or the other.","label":0,"label_text":"negative"}
{"text":"hair, the movie based on the broadway hit,fails to achieve any redeemable cinematic qualities. you cant really take the play and make it a movie. whether one is so tempted by the rock music to see this movie, it really detracts from the quality of a broadway show. worse than seeing sitcom reruns. musical fiasco, and cant believe others rated it so high.","label":0,"label_text":"negative"}
{"text":"Sadness was the emotion I felt, after the screen went dark. Puzzled, was another. Why would two seasoned screen vets like Matthau and Lemmon sign on to this putrid project? I'm under the impression they didn't read the script, before the cameras started rolling. All the cast is wasted, in this unfunny, uninteresting and unimpressive movie. Sadly enough, this was one of elegant Edward Mulhare's last projects, here as the heavy. Dyan Cannon tries, Hal Linden looks bored, Donald O'connor reciting a few lines laden with profanity. (??!!). I'm not with the \"Legion of Decency.\" My point is they were spouted purely for the strangeness of hearing him use off-color language. That is a desperate attempt to infuse \"humor\" into a picture. He actually did deliver the film's only morsel of entertainment, when he pattered about on the dancefloor, though. I save my harshest criticism for the leads. Walter Matthau should have known better. He still delivers great solo performances (IQ, Dennis The Menace, etc.). His character, although affable, is rather dull and one dimensional. Seen him once, seen him all. Jack Lemmon gives another one of his trademark, weepy, \"just too darn sensitive\" male portrayals. When he starts that mode, I vicariously want to hand him a box of tissues. OUT TO SEA is painfully unfunny, and whoever produced this mess should be made to walk the plank.","label":0,"label_text":"negative"}
{"text":"I never heard of this film when it first came out. It must have sunk immediately. :o) I saw it on cable while sick in hospital so I hardly had enough energy to watch it, let alone turn the channel. Better choice than the Style Channel. ;0(. Filmed on location, this travelogue should have been on the Travel Channel. The plot is recycled from ship board farces of the thirties and forties. The cast seems to have been recycled from the fifties. Donald O'Connor, star of musicals and Edward Mulhare as a card shark. As to the main cast, Walter Matthau is still playing the same part as he did in Guys and Dolls or was it the one about the orphan girl? Wiseacre irresponsible gambler and rounder. But it just doesn't take with a man of his age. As to Jack Lemmon, he plays his part so straight, he can hardly dip and glide when dancing. And as mentioned, Dyan Cannon is outstandingly attractive as another swindler sailing with her mother who thinks Walter is rich, while he thinks she is rich. Elaine Stritch plays Dyan's mother, another retread from the fifties. The most fun is the running feud between Brent Spiner as the domineering and snotty cruise director who immediately spots Walter as a poor dancer, and spends his time trying to get him dismissed so he will have to pay for his free passage. In the end, though he receives his comeuppances. Meanwhile Jack mopes about, meets an attractive woman, with mutual attraction, but their affair is broken up by Walter's lies that Jack is a doctor, when he was actually a retired department store buyer. But finally, the two men take to the sea in a rubber boat to intercept her seaplane and all is well. There does not seem to be any principal player under the age of fifty.","label":0,"label_text":"negative"}
{"text":"Let's not fool ourselves, okay? We all know that this film was made because of the success of the \"Grumpy Old Men\" movies. Unlike those, however, this travesty has zero humor and very little heart.<br \/><br \/>Gloria DeHaven is the sole shining light to be seen. It breaks my heart that she was finally given the chance to show off her skills to a new generation of moviegoers, only to end up in a piece of dreck such as this. There was a touching scene which featured her being stood up by someone she was falling in love with. Her fine performance was the only quality acting going on in \"Out To Sea\". Everyone else is just going through the motions. 2\/10","label":0,"label_text":"negative"}
{"text":"In 1904 Tangier, a wealthy American woman and her two children are kidnapped by Berbers, murderous desert pirates who scorn the Moroccan government and, by doing so, kidnap \"American pestilence\", which attracts the attention of U.S. President Theodore Roosevelt. Fictitious historical epic is less a grand adventure than it is a peculiar, somewhat exhaustive throwback to the desert-sheik films of the 1940s (with a bit of \"The King and I\" interjected, besides). Portraying the cloaked, mustachioed, bloodthirsty leader and his snippy, haughty captive, Sean Connery and Candice Bergen could be acting in two entirely different movies (neither one seems to know how far to carry the camp-elements of their characters and dialogue, and both seem singularly without proper direction). The various (and anonymous) slashings and beheadings which occur are arbitrary: we don't know any of these victims, and the big action scenes become blurry, noisy montages of sand-swept violence on horseback. The pluses: a much-lauded music score by Jerry Goldsmith (Oscar-nominated, but a loser to John Williams' \"Jaws\"), fine location shooting and cinematography. *1\/2 from ****","label":0,"label_text":"negative"}
{"text":"Luscious Candace Bergen as a prim Victorian beauty, kidnapped by Sean Connery as a devilish desert Sheikh! How can you go wrong? How? Oh, let me count the ways!!! Earthy, primitive Sean Connery, exactly the right man to tame a brittle, classy beauty like Candace, is . . . well, underwhelming in the role. That's because, instead of having dialog about the real issues (\"you are a woman . . . I am a man!\") he has to babble nonsense about \"the will of Allah\" and \"the wind blows destiny across the desert sands.\" John Milius, a director known more for the worship of naked male bodies and brute military force than any insight (or interest) in conventional human relationships, has a maddening way of cutting away from his desert lovers every time it looks like Candace might get kissed. Instead of watching nature take its course with two fabulously attractive people in a picturesque landscape, we are treated to endless, (and I do mean ENDLESS) shots of Brian Keith flashing his walrus sized choppers and delivering gritty sermons on the joys of being Teddy Roosevelt. I have nothing against Teddy Roosevelt, but watching him test out his new rifle or make speeches about the heroic death of a big bear just doesn't excite me the way the love story between Candace Bergen and Sean Connery would have . . . if it had ever actually gotten underway! The weird thing is, Milius spends most of his time building up characters and story lines that have no resolution. Candace's two little children in the story both get more screen time than she does. There's no humor, no chemistry, no sizzle, in any of the things that happen to her in the desert. Unless you think it's funny that after weeks of galloping around on horseback her hair is still perfect.<br \/><br \/>The only \"real\" moment in the story is when, late at night, Candace Bergen shakes her little daughter out of a sound sleep on soft cushions and says, \"we must escape.\" The little girl turns over and, without missing a beat, replies, \"but mother, I was sleeping!\" That one line sums up what's really missing from the story. No danger, suspense, or sizzle in the basic story line, of a cultivated lady in captivity. She (and her children) are both so snug and well cared for that it's hard to believe anyone is worked up about their fate.<br \/><br \/>Mind you, if Candace herself had said the line it might have worked better. If the tension came from her enjoyment of her captivity, (or her delight at being in the arms of Sean Connery) and her guilt about all the trouble being caused by her abduction, then the story would have had some tension. But Milius makes the odd assumption that the audience is just as worked up as he is over whether Teddy Roosevelt will get the chance to prove his manhood three thousand miles away. In the end the pretty lady and her children don't seem to matter worth a damn to him . . . and since they're at the center of the story the whole thing seems rather dry and endless . . . like the burning desert sands.","label":0,"label_text":"negative"}
{"text":"and I still don't know where the hell this movie is going? I mean really, what is this movie about? Is it about demonstrating Sean Connery's complete lack of Arabic? Is it about showing that if he could play the role of a Moroccan warlord then he was a natural to play the role of Ramirez in highlander? Why was Teddy Roosevelt even in this movie? Why was there so much sand that was put to so little use? Where was there so much table slapping? Why did Teddy ignore the Japanese guy who he was shooting archery with? Did he realize the man was Japanese? Why was no no credible excuse given for Connery's accent? At least Jean Claude Van Damme has an excuse for his French accent, whether it be being raised by French nuns in Hong Kong (Double Impact), being raised on the bayou in Louisiana (Universal Soldier), or having a French mother and being raised in Indochina (I cannot even remember the name of that movie)? Can anyone explain this?","label":0,"label_text":"negative"}
{"text":"I laughed so much when I saw this film I nearly soiled myself !. Awful acting, laughable effects (super imposed explosions), and dodgy slow motion fighting.<br \/><br \/>One of the worst films I've ever seen !.","label":0,"label_text":"negative"}
{"text":"Don't get me wrong. I really love the \"arena-martial arts genre\", and I get more and more surprised over how many films like this there are out there. This one is one of those, and it's not even close to be one of the best. With Mathias Hues in it, I thought it would be good. He can't save this movie though, and to be honest, he wasn't very good either. Just don't pay attention to what other people say; The fighting scenes in this movie are NOT good at all. I really know what I'm talking about, since I have seen so many movies like this. There are also a bunch of scenes that have absolutely nothing to do with the plot whatsoever. I guess they added these only to make the movie last a little bit longer, in addition to manifest the bad guy as,uuuuuuh.......bad (like we didn't know that already).","label":0,"label_text":"negative"}
{"text":"This movie is not at all like City of God, you might get the same feeling but it isn't, there's no intense shooting nor intense drug scenes, you get the idea. If you ask me I think this film was a waste of time, there are a lot of other films which gives 100 times better meaning and teaching than \"Wooden Camera\". Yes I might be the only one to give a negative comment for this film but it's only in my opinion. It's one of those films where I can get the feeling that I'll be blown away but when the credits start to role my friends and I all gave mutual looks, and we all laughed at how ridiculous this movie was. So to conclude this matter, I advise not to watch it.<br \/><br \/>Personal note - Making Africans talk English was a big mistake. In City of God they used their native language which gave the film much more power and reality.","label":0,"label_text":"negative"}
{"text":"He who fights with monsters might take care lest he thereby become a monster. And if you gaze for long into an abyss, the abyss gazes also into you.<br \/><br \/>Yes, this is from Nietzsche's Aphorism 146 from \"Beyond Good and Evil\". And that's what you find at the start of this movie.<br \/><br \/>If you watch the whole movie, you will doubt if it was the message that the Ram Gopal Varma Production wanted to pass on. As the scenes crop up one by one, quite violent and at times puke-raking, the viewer is expected to forget the Nietzsche quote and think otherwise. That to deal with few people you need dedicated people like Sadhu Agashe who will have the licence to kill anyone, not just writing FIRs (something unworthy of the police to do, as we are made to believe).<br \/><br \/>When TADA was repealed and the government wanted to pass newer and even more draconian laws, RGV's \"Satya\" did the required brain surgery without blood transfusion for the multiplex growing thinking urban crowd whose views matters in a democratic country like India. Within a year MCOCA was passed.<br \/><br \/>When real life encounter specialist Daya Nayak 'became a monster on the path of fighting them' and was himself booked by MCOCA, \"Aab tak Chhappan\" was made to heed out \"false\" impression among the people about this. With it's \"you have to be a monster to save your nation\" approach.<br \/><br \/>And people consumed it. No questions raised. Only praises and hopes that they get a Sadhu Agashe in their local police station who will solve all problems and hence let only milk and butter flow all over. Blood? You can ignore.<br \/><br \/>Every time Israel attacks Palestine or Lebanon, we hear voices like \"India must also similarly attack Pakistan\". This movie is made for such psychopaths. If you don't give them this, they will probably die out of boredom and LSD and what not.<br \/><br \/>Hence this game of the passion of hatred.","label":0,"label_text":"negative"}
{"text":"Honest young insurance agent Ronald Reagan (as Eric Gregg) is optimistic, but poor. His wife, scheming Sheila Bromley (as Nona Gregg), longs for the finer things in life. Describing herself as \"not weighted down with tons of righteousness,\" Ms. Bromley begins to spend more money than Mr. Reagan earns. Bromley obtains the finer things in life, but puts the couple in debt. Bromley is a fun shrew.<br \/><br \/>Handsome Reagan attracts other women, like perky clerk Gloria Blondell (as Patricia Carmody); but, he doesn't indulge. To pay the bills, Bromley gets tangled up in the insurance fraud racket - which helps get her husband fired. An unemployed Reagan seems to be tempted into a life of crime - will he remain straight up, or get crooked? Clinton Rosemond has an uncomfortable \"broken arm\" scene.<br \/><br \/>*** Accidents Will Happen (1938) William Clemens ~ Ronald Reagan, Sheila Bromley, Gloria Blondell","label":0,"label_text":"negative"}
{"text":"An interesting period picec showing us what was amazing in 1938. Gosh, Ma, a fake accident ring suing for $25,000!!! I guess projected into the 21st century it would amount to a lot of money. The acting would amount to pure 21st century ham. Nice to see the president as a hard-working newcomer.","label":0,"label_text":"negative"}
{"text":"This film appears to be an expos\u00e9 of the current trend towards globalization and homogenization in the wine industry. Wineries around the world are more and more either joining large conglomerates (the American producer, Mondavi, in the case of this film) or paying high-priced experts to help them make \"the perfect wine\"--and as a result, wines are becoming very standard and predictable. To some, this is a good thing (especially since few can afford to pay $50 or more for an everyday wine) and to others this is horrible as the uniqueness of smaller wineries is disappearing. I truly can understand the concerns of both sides and don't think there is a villain or hero in this business. Sure, good and cheaper wine is a nice thing, but like what's happened with beers (with giants like Unibrew and Anheiser-Busch), food (McDonalds), shopping (European shopping malls are almost indistinguishable from American ones) and mega-stores (like Walmart\/Asda) are taking away much of the uniqueness of \"the little guys\". So I definitely was ready and willing to listen to these film makers. However, with a product that is almost two and a half hours long AND a general lack of focus, the film simply became too big a chore to watch and I lost interest. An 80-90 minute focused film would have been MUCH more effective--especially since the average viewer is NOT an oenophile (that's the high-brow word for a \"wine aficionado\").<br \/><br \/>On the very positive side, the film makers are smart not to do much talking at all--and simply let those on both sides of the issue do the talking. Plus, the topic is so relevant and timely. However, despite choosing a good style of documentary making, the film simply goes on way, way, way too long and ended up making a very dull film.","label":0,"label_text":"negative"}
{"text":"Did Beavis and Butthead make this movie? It is just that bad. Truly an uneven and unfair portrayal of \"bad\" vs. \"good\" in the wine world. Did you notice the filmmaker trying any of the wines from the featured protectors of individual wines and terroir. The camera work is dizzying at best while the content may put you to sleep before long. This is not insightful journalism. What I got from this movie was that the filmmaker was trying hard to make a point about the globalism of wine by showing, for example, that the Mondavi family owned wineries in all parts of the world. Okay, that is a good start. So, how do these wines compare? Does the Mondavi Napa cab taste like their Italian wines. We never find out because no one in the film comments on this. Instead, there is a lot of innuendo about Nazi's and fascism. Well, those things don't grow grapes. Hmmmm.","label":0,"label_text":"negative"}
{"text":"i do not understand at all why this movie received such good grades from critics - - i've seen tens of documentaries (on TV) about the wine world which were much much better when (if) you watch it, please think of two very annoying aspects of mondovino : first, the filming is just awful and terrible and upsetting : to me, it looked like the guy behind the camera just received the material and was playing with it : plenty of zooms (for no purpose other than pushing the button in\/out) for instance - - i almost stopped to watch it because of that ! secondly, the interviewer (the director i think) is not really relevant : he looks like and ask questions like a boy scout, not like a journalist, even if the general idea and themes would have been interesting, too bad conclusion: overrated documentary, maybe only for guys who do not know nothing about wine => not recommended at all (2\/10)","label":0,"label_text":"negative"}
{"text":"The film is annoying.<br \/><br \/>Technically, there are too many times you see unfocused and very roughly edited scenes. One could easily get a cleaner film using a decent amateur camera and 100$ video editing software. Down to earth, man on the street doesn't mean sloppy editing. Unfocused scenes that don't contain important statement should have been deleted. The same goes for making sure that the object's head\/hand\/others stay in the frame. My 8 years old son knows that by now.<br \/><br \/>The film is way too long. The main point (anti globalization) is understood after 30 minutes, why bother with all the rest. After the interview with James Suckling I pressed the \"stop\" button. What a waist of time.<br \/><br \/>The main theme just doesn't work for me anymore. I've seen too many small wineries which produce mediocre, commercialized wines and many big wineries that produce great and unique wines. The movie identifies the small producers as the ones that are producing wines with more Identity, or terroir. The bigger ones are accused of producing \"internationalized\" or \"commercialized\" wines. The film is trying to make a black and white statement in a world full of gray tones. However, the movie hasn't proved this claim. They look at a couple of sporadic examples, \"tie\" some of the big producers (Frescobaldi) with fascism and provided \"interviews\" with key people. Well, did all the small producers spent WWII in the resistance? Is it relevant to see that Parker has a thing with Bulldogs? The movie is very manipulative and unconvincing.","label":0,"label_text":"negative"}
{"text":"The filmmakers try to paint the influence of the Mondovis and Robert Parker as a travesty on par with the German occupation of France and the reign of Fascism. But they never find a victim in this film. We hear wine makers, critics and distributors bemoan that while the wine industry grows it becomes increasingly homogeneous. But the film never makes a case that this has resulted in the loss of any good wine or exploitation of any person or culture other than naive Wine Spectator readers with lots of cash. If they want to pay hundreds of dollars for a dull wine, so be it.<br \/><br \/>If this were a film about the diamond trade, where the DeBeers corporation's market domination results in human suffering, the muckraking style might have been appropriate. But as it is it just comes off as anti-American, anti-modernization and anti-capitalist. Had the filmmakers been around in the 1870s they most likely would have protested the grafting of American vines in the effort to save French wine.","label":0,"label_text":"negative"}
{"text":"i was looking forward to this, and to be honest there were some bright spots, but it would have worked better if it had concentrated on one story rather than shooting all over the world. The many dogs were a lot of fun but i got bored of the wine fascists pompously whining (;-)) on about their achievements.<br \/><br \/>I felt it would have worked better as an hour long TV documentary, concentrating on one of the many different issues it explored. The most interesting being the french town near montpelier fighting off a an American wine company's campaign to get rid of the historic forests. A socialist mayor agreed to a deal, a nicely timed election arrived, and a communist mayor was elected, who turned it down, much to the exasperation of the American wine execs...<br \/><br \/>hopefully the director's cut will be shorter than the original..","label":0,"label_text":"negative"}
{"text":"I've heard people compare this movie to Sideways. How this comparison was made, I'll never guess because this movie was in no way comparable to Sideways.<br \/><br \/>These 2 films were as different as Star Wars and the Thornbirds. The only thing they had in common at all was they both had wine as a subject.<br \/><br \/>Though the interviews in this documentary were semi-interesting, they were ruined by the absolute worst camera work ever...attempted. I've never seen worse camera work in my life and I'm comparing it to home videos accidentally taken by 5 year olds.<br \/><br \/>I give this two stars, ONLY for the interesting interviews with French wine types and for showing how pushy and corrupt the American wine companies are (Aren't all companies pushy and corrupt?) I'd give it -10 stars (Yes, that's NEGATIVE 10) for the deplorable, terrible, horrible, awful, VERTIGO-INDUCING, 5-year-old-could-do-better camera mess.","label":0,"label_text":"negative"}
{"text":"Was it really necessary to include embarrassing footage of non-participants in a documentary. And why all the silly dog scenes, and then repetition of all the same silly dog scenes? This film starts with a great promise - to expose the international politics and the business of wine. It got off to a great start and included all the right characters. But the production is a mess. Points started and developed most of the way, then never finished or left with dangling ends. Very poor and disorienting camera work and editing. They should have used subtitles for the British mumbler from Christie's.<br \/><br \/>Too much fluff and not enough fact for a documentary.<br \/><br \/>Probably honored at Cannes because of the US bashing (although in my opinion there was too little of it).<br \/><br \/>We left at the 2:00 hour mark - I have no idea how much longer it ran on.","label":0,"label_text":"negative"}
{"text":"As noted in other comments here, the camera-work is laughably bad. I am tempted to say that the director of photography is a 7-year-old, but that would be mean -- to 7-year-olds.<br \/><br \/>Okay, but what about the subject? I was looking for some insight into the state of the wine industry worldwide, you know, Mondovino. What the film is about is a very narrow view of one intrigue in that world: the struggle between Mondavi and the French and Italian wineries that they would like to buy. There is no enlightening narration that would put the whole deal into context, so we are left with the selective process of the director and the interviews with the various characters in this little psychodrama. There's no shortage of despicable characters, or even despicable dogs, in sight. There is a shortage of evenhandedness, however. <br \/><br \/>Is the director a Marxist? I wondered as I tried to maintain some semblance of focus as the camera dipped, swerved, zoomed in a chaotic flourish. Small grower in France: good. Huge grower in USA: very, very bad. Forget about the hundreds of small wineries throughout North America, Australia, and South America. There is a dead horse to beat here for over two hours.<br \/><br \/>To learn about the intrigue more, you are better off reading about it elsewhere. And you will be able to sample your favorite wine without feeling sick while doing so.<br \/><br \/>I suggest a new award at Cannes for Best America-bashing Diatribe.","label":0,"label_text":"negative"}
{"text":"Oh God! It could be a very interesting film and in fact it is. I would have like to give it a 5 but i give a 2 for my vote. Why? I saw it in a theatre! See this film on DVD or on TV! The shooting is really really POOR!!!!! It keeps shaking all the time, in a completely tasteless framing!<br \/><br \/>Its really painful to see this very interesting film in a cinema. You got quickly seasick and you have to make some huge effort not to puke on your neighbor 's seat! <br \/><br \/>It's really a shame 'cos, the story is edited in a non-linear way which is quite rare (and a very good idea!) for a documentary. <br \/><br \/>Watch this at home!","label":0,"label_text":"negative"}
{"text":"There were so many classic movies that were made where the leading people were out-and- out liars and yet they are made to look good. I never bought into that stuff. The \"screwball comedies\" were full of that stuff and so were a lot of the Fred Astaire films.<br \/><br \/>Here, Barbara Stanwyck plays a famous \"country\" magazine writer who has been lying to the public for years, and feels she has to keep lying to keep her persona (and her job). She even lies to a guy about getting married, another topic that was always trivialized in classic films.<br \/><br \/>She's a New York City woman who pretends she's a great cook and someone who knows how to handle babies, etc. Obviously she knows nothing and the lies pile up so fast you lose track. I guess all of that is supposed to be funny because lessons are learned in the end and true love prevails, etc. etc. Please pass the barf bag.<br \/><br \/>Most of this film is NOT funny. Stanwyck was far better in the film noir genre. As for Dennis Morgan, well, pass the bag again.","label":0,"label_text":"negative"}
{"text":"I think I watched a highly edited version because it wasn't nearly as graphic as I expected - based on the other reviews that I have heard.<br \/><br \/>Other than 1. being written by the same person who wrote the original \"Emmanuelle\" (1974), Emmanuelle Arsan, 2. the lead character being a sexually free spirit, and 3. being set in the exotic locale of Asia, \"Laure\" doesn't have the same flair as its predecessor.<br \/><br \/>I just found this film way too talky with philosophical topics that I'm really not that interested in, i.e. the voyeuristic, open relationship between Laure and Nick, \"I'm just happy with whatever brings her pleasure\"...something along those lines. I cannot relate to this mentality and the film\/characters don't really shed any light.<br \/><br \/>The second half about finding the Mara tribe just seemed as though it were a completely separate film. One that I didn't care for. By that time, I was just hoping that it would turn into a porn so that at least it would keep my interest.<br \/><br \/>Maybe I just didn't get it.<br \/><br \/>I'll leave it at that.","label":0,"label_text":"negative"}
{"text":"This is one of the most awful movies I've ever seen, probably only surpassed by the dreadful and utterly meaningless Blueberry. How can Harald Zwart even have put his name on this crap. I'm feeling every ounce of respect I had for him waning fast.<br \/><br \/>So what is it about this film that makes it so poor? Is it the story? Yes. Is it the actors? Yes. It it the whole \"look and feel\" of the movie? Yes.<br \/><br \/>To start off with the story, my god!It's about as clich\u00e9-ridden and predictable as what you would expect from a drunk 14-year old who is late writing his\/her paper on \"What I did this summer\". The feel-good vibe the makers try to achieve just completely drown as we suffer through yet another embarrassing turn to the story.<br \/><br \/>The actors are amateurs, I know, and thus we cannot expect them to be of the same quality as professional actors. But for this to work, the characters HAVE to be charming and\/or funny (preferably both), so that the viewers don't mind the cheeky acting, or perhaps it even adds to the characters. In this case, not even close baby! You start off disliking the characters mildly, and by the end of the film (I think it's about 90 minutes long, although it feels like 4 hours) you have a strong desire to hurt somebody to get your mind of these annoying stupid guys! It should be impossible to find this movie's attempt at humor successful unless you're actually yourself like these stupid hickeys. Their before mentioned lack of talent and credibility as far as acting goes, only makes the foolish and overly simple scenes fall harder to the ground. Even the family of the people involved will have a hard time finding this anything but very, very embarrassing (I'd rather have my sister make a fool of herself on American Idol).<br \/><br \/>Finally, why cram in a bunch of misplaced Norwegian celebrities? They look even more out of place than the actors, if this is possible. These celebrity cameos just add to the cheap feeling of the film and is in itself a pretty see-through shot in the dark at trying to improve something broken even before inception.<br \/><br \/>I cannot even begin to stress how much I'd rather watch paint dry than ever watch this movie again...","label":0,"label_text":"negative"}
{"text":"This movie is actually so poor in its desperate attempts at being \"feel good\" and casual it really made me embarrassed watching it. I can't imagine how the inner circle of Norwegian celebs and press must have felt trying to pretend to like it at the star-packed premiere. Its great media reviews is a sickening example of how ridiculously small and inbred the Norwegian media scene is. Had a foreign film of this quality reached the silver screen it would have gotten the rain of rotten tomatoes it truly deserves.<br \/><br \/>The combination of literally amateur actors, home-made style visual effects, awkward dialogue, painfully idle attempts at working class humour and the overly cozy and meaningless plot, really makes this a movie of rock bottom quality. Stay away.","label":0,"label_text":"negative"}
{"text":"An odd, willfully skewed biopic of Dyan Thomas in which we hear little more than a dozen lines of his poetry. Instead we have to endure a raw character expos\u00e9e seen through the prism of his proto-bigamous relationship with wife (Sienna Miller) and childhood love (Keira Knightley). Matthew Rhys plays Thomas with sufficient charm to inoculate us against his otherwise repellent self-interest and Cillian Murphy makes up the persistently tense lovetet.<br \/><br \/>The film never seems to decide on where it's going. There's no arc so much as a viaduct from one end of the war to the other. Maybury seems much more interested in his two female leads (who wouldn't!?) than in the man who brings them together and then divides them. Miller is the choice of the two (I found Knightley competent at best but then I have never found her sympathetic) but they both offer dreadfully inconsistent Welsh accents. Other funny decisions include too much for the inconsequential character of William (Murphy), arty production (eg double crossfades) that is neither impressionist nor symbolic and the old chestnut act of period footage which doesn't blend. 4\/10","label":0,"label_text":"negative"}
{"text":"After I saw this I concluded that it was most likely a chick flick; afterward I found out that Keira's mother wrote the screenplay so that pretty much confirmed it. However, a chick flick can have some appeal to men; this one does not and really seems not to appeal that well either to women (looking at the dismal box office receipts). One item that I believe both genders agree upon is the stupidity of the the scene, in the movie, whereby an analogy is made between the pain of childbirth to the pain of a limb being amputated w\/o anesthesia. Though men do not undergo the pain of childbirth we understand that it is a painful process; yet it is a natural pain whereas an amputation certainly is not! Women understand this even better. I suspect some woman was trying to make a feminist statement that is in poor taste. In fact, a lot of things in this movie are in very poor taste. Though movies nowadays are known for having poor taste this one really \"excels\" in that department. This could have been a good movie that shows the struggles of Dylan Thomas during WWII; and how strong the sentiment was against men who somehow managed to avoid serving in the military then. Keira's screen writing mother tries to show how this sentiment was used against Dylan but really muddles this. Instead we get a chick flick about how two young mothers bond together; sort of. In a way. Perhaps. Somehow. Of note is the fact that a soldier (the husband of the friend of Dylan's wife) is sent back home after serving in combat; yet it is unclear if the war has ended!! A lot of things about this movie are similarly unclear; and though I have stated that already I will do so again as it seems to be the central motif of this mess.","label":0,"label_text":"negative"}
{"text":"This movie is so dull I spent half of it on IMDb while it was open in another tab on Netflix trying to find out if anyone thought it was one of the more boring, ponderous, gimmicky films they've ever seen. A warning: I actually could not finish it, so these are my impressions up to minute 54.<br \/><br \/>Keira Knightly gets loads of screen time. As others have mentioned, her mother penned the script (perhaps during some sort of drug-induced stupor wherein utter inanities and emotionless statements about emotions sounded like interesting dialogue) and it seems that the film is a showcase for Knightly. Oops! Although I agree she is lovely (with her teeth unexposed...her barred teeth cause me anxiety and fear) I found her reactions forced and poorly timed. As in, William or Dylan does something cute...pause...HAHAHA from K with dimples and a playful arm jab. Like a minute too late. What? And she cannot match Cillian Murphy's intensity. He somehow manages to really look at her and look as though he is fascinated by her and falling in love with her whereas she seems totally disconnected, almost like she is interacting with a mirror. That must be torture, acting opposite someone who isn't delivering the same level of energy as you. Know what else is torture? This movie.<br \/><br \/>Knightly does look stunning during her cyclical \"I've got 1940s pin curls and a hot dress. Watch me sing!\" shots, but what's the point? Is she an altar or an actress? When she talks it's bizarre, \"Ooow, Mehster Deelan. Whur eer ya going?\" This makes me confused because the accent is so mixed up and unauthentic, yet so thick at times I have no idea what she's saying (or maybe fell asleep). If no one knows who Vera was or cares, or few do, was it so important to give her this supposed Welsh accent? It distracts from all the rest of the action (just kidding there).<br \/><br \/>This movie seems like someone dreamed a movie, maybe after reading a little Dylan Thomas before bed. But instead of adapting to the waking world was like, \"Man, that dream was so interesting\" and tried to replicate it. Then someone else cautioned, \"Your script needs work. Nothing that happens furthers a story or creates necessity\" and the writer is all, \"But that's the way I dreamed it!\" It's like the rambling fantasy of a child, one of those wild and meandering yarns they spin to get your attention. And THEN William went to a war and then Vera had a baby and then some blond chick drank too much and there were so many airplanes and pin curls and everyone had ruby red lips and...<br \/><br \/>As for the Dylan Thomas character (so bland that's all I can call him), why didn't he have any lines in this goofy biopic? All he does is drink beer and smoke cigarettes and roll around with Sienna Miller, who is so wild and artistic she'll do a cartwheel in public! Get outta here, you crazy poets! (I realize she is not a poet, but she and Thomas are like this one nauseating unit of crazy guys havin crazy times, like a lukewarm Sailor and Lula from Wild at Heart.) Someone asks in the message board if they should buy this film. I say do it. Leave it on your shelf and only utilize it as a weapon to narcotize children, the elderly, or lingering house guests.<br \/><br \/>P.S. to Murphy's character...when someone asks if you were \"in the sh**\" you can say yes, because your war scenes appear to have been shot at a landfill.","label":0,"label_text":"negative"}
{"text":"i can't believe how dumb this movie truly is. the storyline (written by keira knightley's mother) is what ruins the movie to the extreme. it is straight out dull, absurd, and makes absolutely no sense whatsoever...<br \/><br \/>this movie lagged so bad for most of it, especially at the beginning. the story just kept going on and on about their everyday flirts with each other, often times seeming like a threesome. in this movie, you have an annoying deadbeat couple (the poet and his wife) who are complete total drunks from the start. the wife sleeps around with other men to make ends meet, while the poet is a pervert who thrives on cheap boos and women. the wife, who waaayyyyyy too quickly becomes friends with his former childhood lover (played by keira) suddenly gets jealous, knowing full well that the two were lovers since they were kids. something doesn't seem right here....i mean, come on... get with the program lady! what'd you expect.<br \/><br \/>bottom line is: former lovers meet again with new wife embracing it, then gets jealous, then former woman lover gets married and her husband gets jealous, bombards the crazy drunk couple's home, crazy husband calls police, and they end up going to court for the man's attempted murder charges. that's it summed up in a nutshell...<br \/><br \/>this movie had it's moments such as the quality and good acting by cillian murphy, but other than that, i cannot believe i watched it... i complained about it during the movie and some family members watching it with me fell asleep. i decided to give it a chance and i should have stuck to my first instincts.","label":0,"label_text":"negative"}
{"text":"I just got done watching The Edge of Love (by the way, this is one of the worst titles so far this year) and it felt like a chore. Watching Keira Knightly's unlikable, skeleton-looking character made me cringe even more throughout the coarse of the film.<br \/><br \/>It took me four nights to watch this it was so boring. The only good thing about it was Cillian Murphy. He's always good\/believable and is severely under looked in many films. This, however, was just not good enough for him.<br \/><br \/>Apart from the unlikable characters, boring storyline, the plot was also emotionally unsatisfying. I felt like I spent my time watching this for nothing (which I did). I should have done the smart thing and turned it off, but I kept it on out of respect for Cillian Murphy and the great cinematography.","label":0,"label_text":"negative"}
{"text":"This film is about the complicated friendship, romance and deceit between two men and two women during the World War II.<br \/><br \/>A lot of effort has been put to make \"The Edge of Love\"look the right period. However, I find this effort too excessive, particularly in terms of the tone of the colours. Most of the first half of the film is processed so much to have a strong bluish tone. It's hard to make out who's who in this tone.<br \/><br \/>Another detrimental point is the fancy use of image splitting lens. There are many scenes that have three or four images of the same thing, such as three Keira Knightley smiling face or four pairs of arms in embrace. That simply makes the film confusing and hard to follow, instead of being artistic.<br \/><br \/>As for the plot, it is plain boring. The way the story unfolds is not engaging at all. Sienna Miller's unstable character is annoying. In fact all the main characters are annoying and unlikeable. Keira Knightley's accent is impossible to understand, making it a further impediment to understanding the plot.<br \/><br \/>I strongly advise avoiding \"The Edge of Love\", unless you watch a film only to appreciate great costumes, nice sets and lighting.","label":0,"label_text":"negative"}
{"text":"My god...i have not seen such an awful movie in a long...long time...saw it last night and wanted to leave after 20 minutes...keira knightley tries really really hard in this one, but she cant handle it..dropped her accent every once in a while and didn't have the charisma to fill the role...sienna millers acting gets you to a point where you start to ask yourself: Has she ever had acting lessons? judging by the edge of love shes never been to acting class, but should consider to go in the near future...they both look really pretty..maybe thats what they should focus on in their future career..if they can be actresses everybody can!","label":0,"label_text":"negative"}
{"text":"This film fails on every count. For a start it is pretentious, striving to be \"significant\" and failing miserably. The script was banal in the extreme, nobody at any time said anything remotely interesting. It was impossible to care about any of the characters. Knightly was a self-regarding waste of time whilst Sienna Miller was just a waste of time. The bit about the soldier who went off to war was a clich\u00e9 even before the film Atonement used it. The use of the Second World War as a backdrop was in itself a clich\u00e9...the bombs, the sheltering in tube stations etc...employed to import a bit of much-needed drama. Why anybody thought for a moment that this film was worth making is quite beyond my comprehension. It was yet another case of \"let's get the costumes looking authentic, never mind about the story, the script or the acting!\"","label":0,"label_text":"negative"}
{"text":"I tried to watch this adaptation, but it was just so awful I couldn't torture myself like that. The performances were quite sub-par, with the exception of Ariel. Fonda was way over the top in a role that should be handled with some subtlety. I have studied Shakespeare and seen many adaptations, and this is, by far, the worst one I have ever seen. I have to wonder why on Earth someone made this film. Shakespeare can, and has been, beautifully adapted in many cases. This is not one of them. If you must watch this film, may I suggest a drinking game? Take a drink every time they go off book from the original idea and two drinks every time Fonda overacts. You should be quite drunk in a very short time.","label":0,"label_text":"negative"}
{"text":"The (DVD)movie \"The Tempest\", directed by Jack Bender, was published in 2001. It didn't make its way to German cinemas and neither the director or an actor were able to receive an important award for this movie. The movie refers to the Shakespearean play \"The Tempest\" which was published at the end of the 16th century. The director tried to create an modern version of this play, but failed. At the beginning of the movie the plantation owner Prosper gets in a conflict with his brother Antonio about the treatment of their slaves. Antonio sets his brother a trip and tries to kill him but with the help of a witch, Prosper is able to escape and flees with his daughter and a slave called Ariel to a small island nearby the Mississippi river. For over twelve years he has lived isolated on this island, till a lucky chance enables him to take revenge on his brother....If Prosper will be lucky you have to find out by yourself.<br \/><br \/>In my opinion this film is really a bad try to create a modern version of the original play by William Shakespeare. The story of the movie is confusing as well as the characters. Prosper doesn't have the same powers as in the tempest..... END OF PART I","label":0,"label_text":"negative"}
{"text":"Jack Bender's \"The Tempest\" is an adaption of Shakespeare's play \"The Tempest\". Bender transports the plot from medieval Italy to Mississippi during the time of the American civil war. He includes the slavery problem and the role of revenge in wartimes.<br \/><br \/>Prospero, re-named Gideon Prosper is not the Duke of Milan but a landowner in Mississippi. He learns voodoo magic from the female slave Mambo Azaleigh. He saves her son Ariel, who thus accompanies him into his exile. The island is not situated on the sea but in a swamp near the banks of the Mississippi. There lives an Alligator hunter, a so-called \"Gator-Man\", who later tries to rape Prospero's daughter Miranda. During the time of the civil war, Ariel wants to join the Union troops to help fighting against slavery. Prospero does not care about the war. He is only interested in his personal revenge on his brother Antony. When Antony and his bookkeeper Willi Gonzo (Gonzalo) try to cross the river, Prospero raises a storm. The Union soldier Frederick gets lost in the swamp and finally comes to the island. He and Miranda fall in love with each other but Prospero won't accept that. Meanwhile, Ariel transformed into a raven by Prospero, finds out that Antony has feigned to ally with the Union but plans to betray them. Antony and Gonzo meet Gator Man in the swamp and conspire with him against Prospero. They kidnap Miranda and Ariel but Prospero freeze them and helps the Union defeat the Southern army. In the end Ariel is free, Frederick and Miranda are bound to marry, Prospero returns to the plantation and Gator Man gets back the island.<br \/><br \/>Peter Fonda represents Gideon Prosper powerfully and convincingly while the character of Antony stays rather flat. It was no bad idea to perform the Tempest before the background of the civil war but perhaps the director has risked too much. In some parts the story seems constructed or comical. Gator Man for example does just appear without any explanation. That it needs a kidnapping to bring Prospero to his mind and that he loses confidence in his power shows that Bender tried to make Prospero more human but only made him a weak old man without his magic. Prospero's original authority and wisdom is not made clear.<br \/><br \/>-------------End of Part 1----------------------------","label":0,"label_text":"negative"}
{"text":"I keep waiting for Peter Fonda to start acting. For someone who comes from such a talented family, it's a mystery to me why Peter Fonda can only play Peter Fonda trying to play someone else. And, that's the good news in this disappointing dog of an adaptation of The Tempest. A string of loosely connected ideas that only suggest a relationship with the Bard's great play is what we're served. The setting is the Civil War and Prospero's (here Guideon's) evil brother looks like an 1890's melodrama villain, complete with Snidely Whiplash moustache. I kept waiting for him to go \"Uh ha hah!\" which would have been a high point in this dreary presentation. None of the supporting cast was memoriable and Peter Fonda's lack of expression and wooden body movements made the lackadaisical story drag on and on. <br \/><br \/>The Tempest is the Bard's statement about the rage of man's unjust treatment of man. The only believable character was the Gator man, the Caliban counterpart. The transferrence to the swamp had possibilities but the Civil War setting just didn't make it. All in all, a very disappointing production. I saw it on video and would advise, if you want a Willy Shakespeare fix, save your money on this one. Rent something else, like Branagh's Much Ado about Nothing, or Kevin Kline in Midsummer's Night Dream.","label":0,"label_text":"negative"}
{"text":"Shakespeare would have been outraged. The writers mutilated Shakespeare's amazing work. Ariel is the only believable acting performance. The African voodoo, secluded swamp, and \"Gator Man\" character make the movie a mockery of Shakespeare's true Tempest. <br \/><br \/>Don't waste your eye-sight on this movie.","label":0,"label_text":"negative"}
{"text":"I suppose I can see why critics give this film two out five stars, it isn't fantastic, but I think it is worth a look, from director Shawn Levy (Cheaper by the Dozen, Night at the Museum). Basically 14-year-old Jason Shepherd (Malcolm in the Middle's Frankie Muniz) is often lying to his parents and teachers, and his teacher warns him that if he doesn't do his creative writing, he will fail his whole semester and have to repeat the grade during summer. So he completes his work, but getting a lift from Hollywood producer Marty Wolf (Paul Giamatti), who hit him on the way to school, he manages to leave his paper with the story \"Big Fat Liar\" in the car. He finds out from a movie trailer that Marty stole his paper and is turning it into a major movie, so he and his best friend Kaylee (She's the Man's Amanda Bynes) are on a mission to prove Jason is for once telling the truth. Marty of course is too nasty and smug to give Jason's father Harry (Michael Bryan French) a phone call, and he evens burns the \"Big Fat Liar\" paper. So now Jason and Kaylee are determined to make Marty's life as hellish as possible, until he agrees to call Jason's Dad. They put blue dye in his swimming pool, and orange hair dye in his shampoo, and much more naughty pranks creating chaos for Marty's career. There is the obvious point when Jason looks like he wants to give up, but don't worry, all characters that despise Marty help out in the final operation, and with Jason's parents coming, he wants to finally prove his truthfulness, and boy does he deliver, big style. Also starring Amanda Detmer as Monty Kirkham, Lee Majors as Vince, Donald Adeosun Faison as Frank Jackson, Sandra Oh as Mrs. Phyllis Caldwell, Russell Hornsby as Marcus Duncan, Christine Tucci as Carol Shepherd and American Pie's John Cho as Dustin 'Dusty' Wong. Muniz is likable, Byrnes proves a very surprisingly talented support, and even though he is wasting his time and talent a little, Giamatti is great at being nasty. It is a kids film, so if it seems corny, cheesy or predictable, just keep that in mind, and try to enjoy the performances and slapstick. Okay!","label":0,"label_text":"negative"}
{"text":"Frankie Muniz plays Jason who is a high school student. His biggest problem is his life is built on small or big lies that puts him into trouble most times. However, he cannot escape from his teacher and he finishes his creative writing homework just before its deadline. While he is biking fast to hand his homework to the teacher, he crushes into a car. As he explains the situation to grumpy man(Giamatti) in the car, he gives him a lift to his school. But the problem is Jason leaves his homework in the car, the other way of saying this is Marty Wolf(Giamatti) steals it.<br \/><br \/>After a few months Jason goes to a movie and sees a trailer that takes him aback. Because the story of the movie is based on his homework. He tells that to his parents but of course they don't believe him. Especially his father uses words which insults him. Jason decides to go to LA and find Wolf to tell his father that Jason is not a liar. When Wolf refuses it, Jason takes action and ruins his life.<br \/><br \/>This is the short story of the Big Fat Liar. Well, as a kids movie it might be a light hearted one but there are some errors that even could would ask if that is possible. Such as, having such a small amount of money and going to LA with a friend to sort the problem out, having access to this cinema producer's highly protected house and office, setting up a telecommunications system overnight.Does it seem believable? It does not. Well this is a kids movie but kids are not that gullible.<br \/><br \/>Big Fat Liar offers some little pleasure to its target audience. Unfortunately, I am not a big fat liar to say that this is a good movie. ** out of *****","label":0,"label_text":"negative"}
{"text":"This movie just didn't do it for me. I like horror and splatter movies but this one has very little to do with horror. The effects are cheap and when they chop of one of her feet it looks so fake. The same goes for the other effects like the tongue torture and the gut sex. They could have spent of few extra bucks on the effects.<br \/><br \/>With lots of sex (with pixelization as in all Japanese movies) this is just a sick fetish porn and there seems to be a market for sick stuff like this. While bloodier, for me it fits in with titles like Squirmfest \/ Purge and the Genki series. These movies feature girls eating and playing with every fluid that comes out of your body, eating bugs and fish in a gross way and having sex with all kinds of weird animals, like toads, eels and... One look at the covers will tell horror fans to look elsewhere. No horror here,just sick and degrading sex scenes.<br \/><br \/>Horror fans should avoid this one and are better of checking out Guinea Pig2: Flowers of Flesh and Blood or even August Underground Mordum. While these are not great they at least offer a horror experience and Niku Daruma absolutely fails in that department.","label":0,"label_text":"negative"}
{"text":"Not near as well made as the \"Guinea Pig\" flicks it was inspired by (\"Flowers of Flesh and Blood\" or \"Devil's Experiment\") and not conveying any real philosophy, this video feature, which is barely feature length, adds hardcore sex (with mosaic censoring) to its inspiration. The special make-up effects, which include stomach slitting and disembowelment, are pretty good, if overlit. The amateur feel of the production is a distraction. It all looks cheap and lazy. The lighting is harsh and the sound and editing are sloppy. The simple story involves a porno actress who ends up starring in a real snuff movie. Just when she gets tired of being abused, the real abuse begins. In the film's hero scene, an actor cuts the woman's stomach open in graphic close-up, stuffs his member inside it, and proceeds to do his thing. I didn't find \"Psycho - The Snuff Reels\" shocking. On the contrary, I found it to be a desperate attempt by amateurs to one-up \"Guinea Pig\" and its bloody ilk. Interestingly, this was distributed by Aroma, a leading fetish producer.","label":0,"label_text":"negative"}
{"text":"just watched this \"film\" and it actually made me want to write my first comment on IMDb.com, even though i've been a user for more than 9 years. the reason that i watched this, is because i like splatter films and sometimes i like to test my limits and see what actually still shocks me. first of all, the gore in this film didn't shock me, not even the idea that someone came up with this and made it into a film - what really shocked me, is that there seems to be a market for this kind of crap. don't get me wrong - i'm all against censorship, but this film seems to me like it was made for some kind of fetish crowd that seems to get off on this type of sh*t.it didn't give you that same kind of disgust and guilt that one felt after watching films like \"august underground\". that film is terrible to watch, but at least you get the feeling that the filmmakers want to show you how disgusting violence is. in the case of \"niku daruma\", it seems like it was made strictly to arouse people. i prefer films that shock, because they are well done and thought through, like Gaspar Noe's films, or Takashi Miike's, or Funny Games or Man Bites Dog - those films will stick with you for a while. this film i will have forgotten by tomorrow, and the only thing that will stick with me, is the thought, that somewhere out there, there are people getting aroused by watching this sh*t. if you read this, please check yourself into the next hospital or shoot yourself - this of course does not apply to gore hounds, who just love splatter. you're cool! peace","label":0,"label_text":"negative"}
{"text":"i came across this film on the net by fluke and i was horrified by its content of vivid abuse violence and torture scenes. it was a relief to know it was not real after reading the comments. what dangerously sick animals of a person make something like this and for what purpose goes beyond belief. i was even more shocked to see people appraising the film in the comments section of this site. this is a extremely disturbing film indeed which could change your life forever. the people behind this should be bought to justice asap. today they shown a girl getting raped and butchered on screen tomorrow it could be a child. even its fake or not its very very deathly disturbing,nauseating indeed.","label":0,"label_text":"negative"}
{"text":"I usually enjoy watching Laurel and Hardy, but this is obviously one of the films they made while they were on their way to becoming a successful comedy team.<br \/><br \/>The plot is all too simple, and is mainly based on one joke; how strange kilts and Scotsmen are. And that's all. Okay, there are some other jokes, but I didn't find them very funny at all; they are outdated and (I guess) were not very entertaining when the movie was first released.<br \/><br \/>Still, the movie has got two of the most charming faces in history, and they make the best out of the awkward story (which I expect was filmed without a proper script) and the scenery is nice to look at. <br \/><br \/>In my opinion, watching this is only worthwhile for Laurel and Hardy fans, other people should stay away from it.","label":0,"label_text":"negative"}
{"text":"Exceptionally silly actioner with braindead leads in a story which would have suited a fill-in issue of Spiderman. The action sequences never really flow as they should, leaving some cool bits orphaned in a sea of sound and fury, signifying nothing. I really wonder how they'll release this one in the West. Sam Lee overacts like crazy, newcomer Edison Chan doesn't display any acting talent yet. The robot is clunky and not very impressive, and the CGI effects (though done by US sfx-people) are ridiculous, totally destroying any remaining suspension of disbelief. I am NOT looking forward to Gen-Z Cops...","label":0,"label_text":"negative"}
{"text":"This film is really a big piece of trash trying to make itself look like a Hollywood production.Poor story outline(stupid robot story)...ultra bad acting by untalented pop idols...and they are trying to\"FIGHT\"!!!My goodness...those miserable actors uses wires to make them look like they are \"good fighters\"...:(and I hate that arrogant Edison Chen...the worst actor I have ever seen!!!I will never touch his movies again.AVOID this movie at all costs!!!I wanted to give it a negative value out of ten...not even worth a 0\/10.","label":0,"label_text":"negative"}
{"text":"I somehow managed to make it all the way through this movie, but was dumbfounded by the complete lack of entertainment delivered. My friends and I are fans of HK film, but WOW. This movie has it all, and by all I mean everything a movie shouldn't have. Underdeveloped and stereotyped characters, way over-the-top overacting, cheesy special effects, talking robots, no less than 20 double-foot jumpkicks, impossible situations, unfunny \"gags\" and \"jokes\", elementary school premise, mindless killings, and too-long running time for the material. Throw in the fact that Gen-X Cops was a decent film and this movie becomes even harder to bear. Quite simply, if you're entertaining the idea of watching this film...don't.","label":0,"label_text":"negative"}
{"text":"I saw this movie on VHS some time ago (27 Jan 2003), just because of the name of Paul Rudd on the cover. I liked his performance in `The Object of My Affection' very much and I really expected a good work. However, I found this film a complete mess. The story has a very confused screenplay and the characters are not well developed. Further, the low-budget special effects do not help much. I do not know the previous generation of Gen-Y Cops, but this next generation is not good. I do not recall exactly why I gave this grade (and I do not intent to see this movie again), but my vote is four.<br \/><br \/>Title (Brazil) : `Gen-Y Cops A Nova Gera\u00e7\u00e3o' (`Gen-Y Cops The Next Generation')","label":0,"label_text":"negative"}
{"text":"This movie is over hyped!! I am sad to say that I manage to watch the first 15 minutes of this movie and anything beyond that, I will have to force myself real hard to sit down and watch the rest of the movie. It's totally stupid and very fake. The robot in the movie looks like a man wearing those steel suit and the acting is really bad especially the one playing the character Alien.He is totally annoying!! Don't waste your money watching this sequel to the popular Gen-X Cops. I'd rather sleep or spend my money on some other things rather than watching this movie. 1 out of 10. If possible,I'd give 0.","label":0,"label_text":"negative"}
{"text":"Her bit-part as a masseuse, in the lurid sequel to the original 'Emmannuelle', evidently gave someone the bright idea of putting a spanner in the works of the French soft-core series' gambit by inverting the Caucasian carnality and casting Javan stunner Gemser in a leading role in this, the rather tame first of a series of sexploiters that became increasingly depraved as sleazier directors took on in-name-only sequels.<br \/><br \/>Someone (and surely not the English-language over-haulers Warner?) was also anticipating an 'A Star Is Born' type meteoric rise out the results, judging by the way the actress is credited merely with the eponymous moniker of the on-screen heroine, albeit with a couple of consonants sacrificed as insurance against litigation.<br \/><br \/>Gemser's tenure in the series saw her as an 'intrepid' photographer, allowing of course for all manner of subsequent globe-trotting adventures. But, whilst she may well have been one the very most beautiful actresses on the screen at that time, any thespian talent that may have been there to discern becomes mired in the same sort of unfeasibly facile cogitation (\"I have to confess that since I've been in Africa, I find white skin less appealing...\") that was to be found in the French films.<br \/><br \/>And in this particular entry, much to the consternation of the raincoat brigade the essence of on-screen carnality is as much to be found in puerile symbolism (pumping engine pistons!) as it is in prosaic couplings - although naturally these include generous dollops of 'exploratory' lesbianism. Connoiseurs of kitsch are however guaranteed a continuous stream of aural delights, what with such epithets of ethnographic wisdom as \"I do nothing to be a perfect black, she does everything to be a perfect white\".","label":0,"label_text":"negative"}
{"text":"The success of the original French \"Emmanuelle\" series (I've only watched the first, which wasn't too bad considering) led to a spate of imitations; the Italian counterpart, which even changed the race of its heroine, was clearly less polished and more exploitative - descending more and more into vulgarity as the series went along. Incredibly, there were 16 \"Black Emanuelle\" films in total, with the heroine even having the spelling of her name changed to avoid copyright issues!! Still, Laura Gemser - the titular object of desire - became almost as much of an icon as the original Emmanuelle, Sylvia Kristel (although, personally, she's too skinny for my tastes)! Here she's even billed as \"Emanuelle\" rather than with her real name - with the director, likewise, becoming \"Albert Thomas\"! <br \/><br \/>In itself, the film offers little of interest: as a matter of fact, one would do best to approach it as a travelogue with some decent footage of the African wildlife. With respect to the sex scenes, I don't know how complete the version I watched was but, while there was a lot of nudity, none of it was very explicit - or even titillating (the scene that came closest, perhaps, was when Gemser - who works as a photographer - and her companion Karin Schubert turn the camera on each other, naturally sans clothes, in the middle of the jungle)! The film also features an artist made up to look like Salvador Dali but, mercifully perhaps, his scenes do not take much of the running time. The score by Nico Fidenco is typically bland 70s pop and, really, nothing to write home about.","label":0,"label_text":"negative"}
{"text":"When I was young, I'd get up early every Saturday morning not to watch cartoons but to turn on the local channel for what was called 'Kung Fu Theatre.' It wasn't as if these films were works of art. It wasn't as if these films all came from China, Japan, Korea, or any country in particular; if the story had to do with fighting \u0096 be it swordplay or fisticuffs \u0096 and if the fighting didn't resemble much of anything going on in any American gym class, then that was good enough. It wasn't as if they were really even very good. They were just great action flicks with incredibly over-dramatic music where the hero reaped his vengeance over a whole host of bad guys, and then the credits would roll.<br \/><br \/>\"Sword in the Moon\" is much like these films of my youth, arguably a bit of a thematic throwback given a welcome twist by muddying the characters up enough that it becomes increasingly difficult to tell the bad guys from the good.<br \/><br \/>Yun (Cho Jae Hyun) is known throughout the kingdom as 'the human butcher.' He kills quickly and mercilessly on behalf of the Chun Dynasty, the chief bodyguard of an Emperor who spared his life and the life of his men in exchange for his service. However, an equally merciless rebel and his lovely sidekick appear in the countryside and start murdering imperial ministers, and Yun agrees to find these rebels and kill them. His task becomes one of personal discovery when he learns that the two rebels are Choi (a friend from his past) and his former love, Shi Yeong.<br \/><br \/>Sadly, \"Sword\" doesn't have much to distinguish itself from other action films. Some stunning cinematography is nearly entirely wasted on shoddy editing with portions of the film put together so loosely its hard to believe that what inevitably made it to the film was what anyone intended. While the atmosphere and story tend to gravitate toward a dark mood, the tone is almost sacrificed to the never-ending parade of flashbacks as each of the main characters is given a healthy story arc. What should've been a quick and easy action film gets weighed down by far too much personal baggage, and the film suffers as a result.<br \/><br \/>I've read that this film marks Korea's first real foray into the world of art-house action pieces along the likes of \"Crouching Tiger, Hidden Dragon.\" Next time, I'd strongly suggest that the producers stick with a little more 'martial' and a little less 'art.'","label":0,"label_text":"negative"}
{"text":"I'M BOUT IT(1997)<br \/><br \/>Developed & published by No Limit Films<br \/><br \/>>>Pros: Absolutely none<br \/><br \/>>>Cons: I don't even know where to begin!<br \/><br \/>Plot summary: Master P plays a drug dealer that looks, talks, and acts more like a live-action cartoon character. That's all the plot I got out of this movie.<br \/><br \/>Review: I remember back when I was in the ninth grade during its release and everyone in my class praised this clown called Master P. This movie is so bad, it's not even funny. All the characters in this film are extremely tired stereotypes, the audio is only audible when music plays, and the movie looks like it was videotaped off a public access channel. Luckily, I didn't buy this film like all my other inner-city degenerate classmates.<br \/><br \/>My rating:1 out of 10<br \/><br \/>My verdict: Avoid this video like its a sexually-transmitted disease.","label":0,"label_text":"negative"}
{"text":"this is one of the more poorly made movies I've ever seen. One has to take anything by Truffaut seriously; it's not just some B-movie cranked out by hacks.<br \/><br \/>evidently Truffaut couldn't decide whether he was making a noir or a sentimental chick flick. and neither could Deneuve, whose dozen (?) character flip-flops are simply unbelievable -- not even badly acted; just not acted at all. Among other things, how a woman as beautiful as Deneuve could be a person such as Julie\/Marion is simply beyond anyone's ability to suspend disbelief; the role absolutely demands someone not so beautiful. Belmondo's acting also suffers although imho his character is not quite as unbelievable as Deneuve's. The clich\u00e9 ending (which I won't describe) is unfortunately all too appropriate for this complete mistake.","label":0,"label_text":"negative"}
{"text":"I'm trying to find something of value here. The best I can muster is that Truffaut wanted to make a movie as tedious, painful, puerile, annoying, illogical, and brainless as the experience of being in love. If that was his goal, then he succeeded, but the solution to his exercise is really a drag to watch.<br \/><br \/>There is one scene that screams for a spoof: Belmondo compares the features of Deneuve's face to the features in a landscape . All I could think the whole time was \"glacier,\" \"ice floe,\" \"two lonely fishermen wearing Army surplus on a frozen lake in Minnesota.\"<br \/><br \/>The only other point of interest was the resurrection of Buffoon's theory of climatic determinism. The tropics are presented as paradise, and things get progressively worse as they get colder, hell being Calvinist French Switzerland. That was kind of funny.","label":0,"label_text":"negative"}
{"text":"The first 1\/3 of this movie I loved and thought it was going to be one of Truffaut's best films. I loved the plot where a pen pal marries a man from half way around the world--sight unseen. Especially when this woman turns out to be a fraud and was responsible for the death of the REAL pen pal so she could take her place! She then cleaned out the husband's huge bank account and disappeared! I was really hooked and wanted to see more,...<br \/><br \/>And then, the movie fell apart and became just plain dumb! Despite her coming from New Caladonia (an island in the Pacific) and he from Reunion (an island in the Indian Ocean), when he goes on a trip to the South of France, he stumbles upon her almost immediately. Hmm,....odds are 187,000,000 to 1 but he finds her. Then, instead of either killing her or turning her over to the police, he forgives her--even when she acknowledges what she has done. Okay--this is tough to believe, but okay,...but then he helps to hide her from a private detective by murdering him!!!! No one is that stupid! Yes, the character Catherine Deneuve plays is quite beautiful but come on folks--this is just silly. Plus, if he only wanted her as a sex object, then why would he do this for a woman who is often frigid and completely selfish and evil.<br \/><br \/>This movie, due to it's very ridiculous plot, does not deserve such high ratings! Unless you are a die-hard Truffaut fan, try another film--even one of Truffaut's--just NOT this one.","label":0,"label_text":"negative"}
{"text":"Fran\u00e7ois Traffaut's \"Mississippi Siren\" had an unconvincing plot. The screenplay required too much elasticity in suspension of disbelief. The plot went at a glacial pace. It started off in an interesting setting but soon drifted onto the shoals of melodrama that lacked logic or intelligence. What were the critics thinking? This one is overrated even to be described as a loser. Even Catherine Deneuvue, who charmed in \"The Umbrellas of Cherbourg\" and \"Belle Doe Jour,\" managed to be simply annoying. <br \/><br \/>We rented this movie at the same time as we rented another Traffaut film. We watched this one first, and found it to be so bad that we sent the other one back unseen at the same time.","label":0,"label_text":"negative"}
{"text":"These days, writers, directors and producers are relying more and more on the \"surprise\" ending. The old art of bringing a movie to closure, taking all of the information we have learned through out the movie and bringing it to a nice complete ending, has been lost. Now what we have is a movie that, no matter how complex, detailed, or frivolous, can be wrapped up in 5 minutes. It was all in his\/her head. That explanation is the director's safety net. If all else fails, or if the writing wasn't that good, or if we ran out of money to complete the movie, we can always say \"it was all in his\/her head\" and end the movie that way. The audience will buy it because, well, none of us are psychologists, and none of us are suffering from schizophrenia (not that we know about) so we take the story and believe it. After all, the mind is a powerful thing. Some movies have pulled it off. But those movies are the reason why we are getting more and more of these crap endings. Every director\/writer now thinks they can pull it off because, well, Fight Club did it and it made a lot of money. So we get movies like The Machinist, Secret Window, Identity, and this movie (just to name a few).","label":0,"label_text":"negative"}
{"text":"Let me first start out by saying 1 out of 10 is too good for this movie. It's unfortunate that IMDb doesn't have tenths of a star... I watched this abortion of a movie in the middle of the night due to insomnia, and it was absolute garbage. The plot was horrible. The acting was horrible. The movie was utterly boring. \"malachi\" looked like the Shadow with Alec Baldwin (The Shadow is infinitely better than this as well) The character Eve was so undeveloped and 2 dimensional she didn't even grab my attention. I didn't even know her name was Eve. Don was interesting when he kept his mouth shut. The \"TWIST\" (if you can call it that) was laughable and pathetic. When it came, the movie had done such a horrid job of building suspense or attachment to any character that I simply thought \"Who gives a S***.\" The only thing that made me even lift an eyebrow about this movie was the fact the med. teacher was Dyson in Terminator 2 (Also a movie that was light years ahead of this motion picture massacre.) Anyone who was involved in this movie should be ashamed of themselves for wasting 90 minutes of countless people's time. It's no wonder no actor from this movie ever had a fruitful career. In summary.... This movie is so bad, I feel dirty and need a shower. Worst movie in history, Gigli was better, Prom Night (the remake) was better and dare I say it Saw IV was better...........","label":0,"label_text":"negative"}
{"text":"Breaking Dawn starts in a Californian college as Professor Simon (associate producer Joe Morton) tells his students that they have to perform an intensive six week study of a mental patient in Cape State Hospital as a crucial part of their education, fail & they will never become qualified Doctors. A bright, young, attractive & intelligent student named Eve (Kelly Overton) is given a particularly difficult patient to study. His name is Don Wake (James Haven) & is a convicted killer, he was found covered in blood besides the dead body of a woman (Diane Verona) & her young daughter (Jenette McCurdy). At first Don won't even look at Eve much less talk to her, but like the trooper she is Eve persists in trying to figure him out. Eventually Don begins to talk but what he says frightens Eve, he says that someone is watching her & mentions the name Malachay. Eve then begins to see a dark shadowy figure at her every turn, as Don churns out the conspiracy theories & bizarre statements Eve slowly begins to lose her mind as the line between fantasy & reality becomes more & more blurred. Is there something more to the supposed nonsense that Don talks other than being the insane ravings of a psychiatric patient...?<br \/><br \/>Written & directed by Mark Edwin Robinson I have nothing but negative feelings towards Breaking Dawn. Now, we all like a good twist ending, the sort of ending which catches us unawares, surprises us, works well with the rest of the film & stays in our memory like the cool twist endings to The Sixth Sense (1999) & Fight Club (1999) to name just two good examples & to a lesser extent the endings to films such as Scream (1996) where the identity of the killer comes a nice surprise & isn't that obvious. Then, of course, there are films whose endings spoil everything that has gone before & as an example lets take, oh I don't know lets say Breaking Dawn because I have never seen such an awful ending to a film, never. Breaking Dawn starts out as a decent psychological horror thriller with spooky things starting to happen to Eve, it's not the most action packed film ever by any stretch of the imagination but it holds ones interest, it's not the most absorbing film ever either but it is more than watchable & it's not that bad a film until the twist ending, I have to keep mentioning it because everything else up to that point (which was OK to be fair to it) suddenly becomes irrelevant. I am sure there are people out there who think they have this muddled mess of an ending figured out down to the last detail, all I can say is that no one will be able to explain this thing in a satisfactory way to me & as far as I'm concerned it doesn't make a bit of sense & never will. Breaking Dawn is crap & it's a waste of time watching it to be rewarded with the lamest ending in film history, it's as simple & straight forward as that.<br \/><br \/>Director Robinson doesn't half make a mess of what could have been a decent thriller, maybe he thought what he had shot would play out OK or maybe it was ruined in the editing room but I'd imagine it was more likely down to a rubbish script as he tries to tie all the absurdities together within the space of a few muddled minutes & give us all a happier than happy final shot. He builds the tension quite well during the first 80 odd minutes but it's all for nought at the end of the day.<br \/><br \/>Technically Breaking Dawn is fine & it is generally well made throughout. The acting is pretty good, Overton is nice & easy on the eyes & puts in a decent performance. Was it just me or did the guy who played Don look like John Morghen star of such Italian sleaze classics as Cannibal Apocalypse (1980), City of the Living Dead (1980), The House on the Edge of the Park (1980), Cannibal Ferox (1981), Stagefright (1987) & The Church (1989)? OK, maybe it was just me...<br \/><br \/>Breaking Dawn is rubbish, I hated it all because of the final few minutes. Don't get me wrong it wasn't exactly getting me excited up to that point but it was OK. Definitely one to avoid as far as I'm concerned although it seems to have it's fair share of positive comments on the IMDb...","label":0,"label_text":"negative"}
{"text":"From watching the trailer, the movie looked pretty interesting. The production of the movie is also pretty good--it looks like they had a good budget and doesn't look like a cheaply made movie. The acting ranges from good (Joe Morton as Professor Simon) to OK (Kelly Overton as Eve) to bad (James Haven as Don).<br \/><br \/>The actual content and plot of the movie is weak. The movie starts out like it could become interesting and ends with a poorly executed, disappointingly boring, twist. Watching the first 10 minutes and last 5 minutes of the movie would have made this movie OK but everything in between makes this an absolutely boring movie to watch. It's as though they made a short movie then tried to force it to be over an hour long by stuffing the middle with an hour of filler material.<br \/><br \/>If you want to waste a good hour and half of your life, watch this movie. Otherwise, stay away from this extremely boring movie.","label":0,"label_text":"negative"}
{"text":"I cant explain what a load of rubbish this film is. Like really i cant. its just that bad.<br \/><br \/>plot=crap acting=crap budget=so low its laughable<br \/><br \/>Jesus, its like the only good thing in this movie is the fact the main character was fairly hot.<br \/><br \/>The only people i feel, that think this movie is good are the ones who took part in the film. I'm sure they are not the ones who funded it because there was no money put into this. (HAHAhaha to the bit where there heads get shaved)<br \/><br \/>This movie has already wasted too much of my life so i am not going to waste anymore time writing my review for it.","label":0,"label_text":"negative"}
{"text":"The opening of \"The Jungle\" promises us a safari adventure with a science fiction element, but mostly what we get is a travelogue with lots of stock footage and padding (and the odd leopard attack). The movie is leisurely when you want it to be gripping, and tries to inject interest into the proceedings with badly staged matches between various wild animals (I had no idea that lions and wild boars were natural enemies in the wild, did you? I thought the big cats stuck to hunting herbivores, but apparently the producers knew better). <br \/><br \/>As for the actors: Cesar does his usual great job of rocking the mustache, and Marie Windsor is reasonably believable as the progressively thinking rajah's daughter (nice eyebrows, btw!). However, Rod Cameron is barely watchable as the hunter returning as the sole survivor of his expedition. I'm sure he was in demand in his day, but here he comes off as a Rent-A-Center Bogart : rough looking, but with none of Bogey's range or timing. He spends the movie going back and forth from stoic anger to angry stoicism, and any time the screenplay attempts to crank up some romantic sparks between himself and Windsor, you just have to laugh. That crabbed, knobby face isn't a good vehicle for tenderness. <br \/><br \/>The screenplay is not entirely without merit, although it does make some odd choices. Early in the first act, the screenplay makes a point of spending several moments where the heroes decide to bring along the obligatory clever young boy and monkey mascot, but then basically ignore them until ***SPOILER*** the monkey somehow gets hold of a live hand grenade during the mammoth scene and accidentally tosses near Windsor. This is so Cameron can prove his bravery by diving on it and saving her life at the cost of his own.***END SPOILER. It's possible that the Indian version of this movie (which I understand ran better than 2 1\/2 hours), might have given the kid and the monkey more to do. <br \/><br \/>Another thing that makes the film show its age **SPOILER**is the issue of the woolly mammoths (the plot device that sets the safari into motion in the first place). When they finally appear, the way the scene is filmed, it's obvious that the \"mammoths\" (obviously elephants draped in shag carpeting) aren't really \"attacking\" anyone, or even moving all that fast, and yet Cameron immediately sets to trying to wipe them out with hand grenades. These days, the idea of destroying the last known specimens of a species thought to be extinct would be unthinkable, especially when all they seem to do is roll through the jungle at a nice walking pace.***END OF SPOILER***<br \/><br \/>So IMO, four stars, which is pretty good for a Robert Lippert production (normally Lippert hack jobs rate two or three stars at best). It's not a train wreck of a film, or anything; plus, it seems to mean well,with the rajah's daughter arguing for amelioration of the most repressive aspect of the \"traditional ways\" and the elements of \"mixed race\" romance that was pretty progressive in 1952. And there's some nice scenery and exotic spectacle. See it if someone offers to show it to you for free, but don't expect much except an interesting historical chapter of early fantasy cinema.","label":0,"label_text":"negative"}
{"text":"What do you do with all the material that does not make the final edit of a film? You might keep it aside in case a director's cut or extended version is released one day. You might sell some it as stock footage to be used in a part of another film. You might just bin it. Or you might collect it, accumulating more and more from each film you make and then use it to make another film, disregarding coherence or any sense. Throw a very primitive skeleton of a narrative into it and line up a number opportunities (nay, excuses) to slot in your celluloid cast-offs. Excuse the abjectly nonsensical nature of the plot by framing it all in the mind of a horror film director and you've got yourself an awful film. This can all be done with just a few days shooting. And idiots like me will waste two hours of their life watching it. And then come on here and try to warn others away. The whole chain of events is one big waste of time.","label":0,"label_text":"negative"}
{"text":"Starts off with Fulci playing a version of himself, writing down some ideas for how people could die. Followed by a fake-looking cat eating what is presumably a brain. The copy I watched was dubbed in English, which I always hate, but I was particularly disappointed not to get to hear Fulci in his own voice.<br \/><br \/>Fulci is in a sort of feverish state working on his latest horror movie. His stomach turns when he sees things that resemble effects from his movie, and he starts to hallucinate that he is witnessing acts of horror. He visits a psychiatrist, who hypnotizes him and unfortunately he does not have his improved mental health in mind. I was reminded of the psychiatrist played by David Cronenberg in Clive Barker's Nightbreed (1990). The shrink in this one is played by David L. Thompson, who is pretty bad. Probably a real life friend of Fulci's, he has a big toothy grin when he kills people, though this may be Fulci's black humor at work which I thought was pretty poor too.<br \/><br \/>The movie is composed of a lot of clips from Fulci's movies, either as if Fulci is on the set directing them, watching recordings on TVs, or witnessing the acts. I've never been too much of a fan of clip shows in TV series, and I also think things like Charles Band's Full Moon Entertainment cutting their old films down and putting three such cuts together as new anthologies are pretty lame. I guess they need to make money?<br \/><br \/>The shrink in Cat in the Brain makes reference to the theory that violence in movies begets violence in real life. One of Fulci's co-workers talks about having a documentary crew follow Fulci to see what his life is like. Lots of self-referential stuff like this.<br \/><br \/>In the end, some of the characters sail away on a boat named \"Perversion.\"","label":0,"label_text":"negative"}
{"text":"Mr. Bean is just a bunch of unfunny slapstick humour. It is the most shallow humour TV series ever made in history. The scenes are often disgusting and the horrible canned laughter sends chills through the spine. Mr. bean is a selfish and rude character and one can only sympathies how pathetic he is. It is incredible that such a TV series of low quality can be sustained for 5 years. It is a complete waste of time to watch even 1 episode and one can't help but to express disgust and pity why Rowen had portrayed himself as such a 2-dimensional, unfunny and ridiculous character. Or pity yourself why you had even bother to watch an episode. Watching this is an aggravating experience.","label":0,"label_text":"negative"}
{"text":"This one kind of is like an earlier movie from 1987 \"Masters of the Universe\" based on the cartoon \"He-man\". Basically, you have a great old world and they for some reason have to have nearly all the action of the movie take place on modern earth. Well I guess it is not so modern earth now and that it is an ancient world now of strangeness and a den of good times gone by. Well I guess I can figure why they did in fact place nearly all the movie in modern times in this and that movie. To save money on costumes and sets. It is a lot easier to recreate what is going on in the present than a strange world like that of Eternia in He-man or an ancient world with cults and strange pyramids, sacrifices and strange creatures that hug you to death. This movie is forgettable and not very entertaining, your first clue that it is not going to be the best movie in the world is that Robert Z'Dar is in it. The only thing this one has going for it is the animals which are not as prevalent in this one as they were in the last. Marc Singer is back and it is sad to seem him in this state, the guy was a fairly good actor reduced to trying to make a sequel to a movie that really did not need one, and even if it did it came five years to late.","label":0,"label_text":"negative"}
{"text":"If you are ever in the mood for a truly terrible film, it would be hard to find something that could even compare to this. I have spent a lot of time watching a lot of terrible movies just for the sheer joy I get from it, and man, this is one of the worst. This movie was so bad, I had to buy the third Beastermaster online. That one wasn't as bad, which is amazing since it was straight to video. This is one of those films that is hard to comprehend how it was made in the first place. I mean, someone had to actually have read the script (or many scripts, I'm sure they made several drafts) and said \"Yeah, that's it. Here's some money.\" Actually, they probably just wanted to make a Beastmaster 2 before they even had a script, then went with whatever they had. Ack, horrible. So, if you are a fan of really bad movies, watch this one. It is a true classic, and film doesn't get much worse than this. And if it does, please let me know.","label":0,"label_text":"negative"}
{"text":"I love the first and third Beastmasters, but this one was an abomination. It was almost as horrible as 'The Never Ending Story 3', for the same reasons. They took a fascinating fantasy world of Barbarian tribes, farming villages, witches, supernatural creatures, and a cult of religious fanatics using a pyramid; and thought it would be funny to mix in our materialistic pop-culture world of rock & roll, sushi (I think thats what it was), and flashy sports cars. These two worlds do not belong together. I do not want to see a bunch of ancient barbarian looking people dancing to some rock song on the car radio. I have a sense of humor, but this is just stupid. This is what Hollywood does to good fantasy movies when they run out of ideas. Don't give up though, the Eye of Braxus is much, much better. That one I gave a 10. This one, Portal of Time, I give a 1. Believe me, I don't always give such extremely high or low ratings. I just tend to comment only such movies.","label":0,"label_text":"negative"}
{"text":"Truly flatulent script, and I was very disappointed with Marc Singer for agreeing to be in it.<br \/><br \/>I actually walked out of the theater about 15-20 minutes into it, and demanded my money back. I have actually walked out of a movie only 3 times in my life (I am 43 years old) and this is the only one that made me mad enough to demand my ticket price back. If I could have, I would have gotten a refund on the popcorn, too. This was a truly lousy movie, and there is no excuse.<br \/><br \/>For one thing, how does someone who was raised as a pre-tech barbarian learn to DRIVE A CAR? IN California!!!? (Driving a car is a somewhat tricky skill, and in California, even tricker...I should know, I live there.)","label":0,"label_text":"negative"}
{"text":"This is the greatest example I can think of to prove the theory that when Hollywood runs out of good ideas, they make an awful sequel and ruin the first one. Now don't get me wrong, I absolutely love the first Beastmaster; I even liked the third one pretty good, but this movie is atrocious. I am a huge fantasy\/sword & sorcery movie fan and I hated to see such a terrible sequel made to such a classic as the first Beastmaster. So why do I hate this movie so much? Well, where do I begin? First of all, the whole idea of the movie is ridiculous. Dar and his evil older brother Arklon(who was nowhere mentioned in the first movie..Huh?) cross over into our world via a handy dimensional time-portal gate. Ya see, Earth just happens to be on the same parallel interdimentional plane as Dar's world. Whereas with the first movie, you're led to think the movie just takes place in the past, but with this one you're shown it's a completely whole other world altogether...that's just one of the many things I hated about this sequel. It didn't work with \"Masters of the Universe\", and it sure doesn't work here either! Movies like this should take place and stay in their own time-line and their usual surroundings. For Christ's sake, what's next? Hercules in New York...er, uh..bad example! Moving on...<br \/><br \/>Arklon's after a device called a neutron detonator to use as a threat against his enemies to rule his own kingdom. So, it's up to Dar, his ferrets,his eagle,and his tiger(not a spray-painted one this time) to go off and save the world...but along the way they have the help of a young, cool, and hip Senator's daughter who gets caught up in this whole mess and she show's Dar around L.A., takes him for a joyride in her BMW, and helps get him out of tight situations here and there. How convenient right? And speaking of convenient, I found it awfully convenient and easy for Arklon to sneak into a highly guarded military base and get away with a stolen, highly destructive nuclear weapon...even with half the U.S. Army and L.A.P.D. after him....waaaaay to easy, even for an evil barbarian sorcerer from another world. There are sooo many plot holes in this I don't know where to begin; like why did Arklon go to the L.A. zoo for at the end of the movie?!? He absolutely has no reason whatsoever to go there; and wouldn't that be like the last place you'd lure your greatest enemy who just so happens to have the handy ability TO CONTROL ANIMALS?<br \/><br \/>And don't you just love these kinds of movies where the police are portrayed as total idiots and even with half a dozen cops firing at one guy, they still don't manage to hit him? The police in this movie belong in the \"Police Academy\" series! They are about as useful in this movie as reading glasses are for the blind! Even the title of the movie makes no sense: \"Beastmaster 2 : Through the Portal of Time\"...they never actually went through a \"time\" portal because the movie isn't set in the future of Dar's world, it's set in a parallel world along ours in the astral plane, so they NEVER actually go through time, only a dimensional world along theirs; so NO actual time-travel is involved at all! This movie tries to come off as funny and it does...not because of the humor, but because it's just so bad...and that's putting it mildly. The acting, dialogue, plot, characters, and ending are all so cheesy it's hilarious. What more can I expect from the guy that brought us \"Return of the Swampthing\"(another bad sequel)? Sorely missed here is Don Coscarelli's wonderful directing and serious feel of the first one!! Avoid this stinking piece of garbage like the bubonic plague and stick which the first one and maybe the third one if there's nothing better on T.V.","label":0,"label_text":"negative"}
{"text":"This time The Beastmaster(Marc Singer) returns only to face off a new enemy Arklon(Wings Hauser) however due to an annoying teenager(Kari Wuher) they are transported to the future where they then duke it out. Lots of (lame) fish out of water jokes ensue. You honestly don't get sequels this rotten to the core. Beastmaster 2 is a painful movie to behold. The references and \"hipness\" date the film badly (This was made in 1991) and really who wants to see The Beastmaster in the present times? Also of note is Wings Hauser who's embarrassing performance is easily the film's best asset. Singer looks awkward, Wuher is irritating and the whole 1991 slang just makes the movie downright unwatchable. This is easily one of the worst movies ever made.<br \/><br \/>1\/2* out of 4-(Awful)","label":0,"label_text":"negative"}
{"text":"Although the story is good and portrayals what I expected of Sam Elliot my DVD copy contained almost unbearable synchronization problems. The dialogue was almost 3 seconds behind the lip movement throughout the whole film.<br \/><br \/>I would therefore be very careful in purchasing any DVD of the film without checking for the problem.<br \/><br \/>I would also follow the recommended censors classifications particularly in relation to language and drug usage.<br \/><br \/>This film could become a silent classic cop movie and with the above cautionary notes I can recommend it to prospective viewers","label":0,"label_text":"negative"}
{"text":"I just finished watching Dog Watch. I thought parts of the movie were hokey with more than a few implausibilities. The acting wasn't too bad and the plot wasn't bad. BUT, as the saying goes, the devil was in the details.<br \/><br \/>Some examples:<br \/><br \/>1) The bleed-through on Charlie Falon's (Sam Elliott) bandage was shown to be coming from the back of his hand while it was his knuckles that were bleeding.<br \/><br \/>2) Would a detective dispose of his murder victim from a very well-lighted area? This seemed very silly to me.<br \/><br \/>I am not unusually picky about a movie but, in my humble opinion, this one is definitely NOT recommended by me.","label":0,"label_text":"negative"}
{"text":"I made it about 8 minutes into \"Steel Frontier\" before I turned it off. Then, glutton for punishment that I am, I watched some more the next day. Today I had to iron a pile of clothes, so I decided to finish the movie, and that was its own punishment. Here's what I don't understand: Robert Rodriguez and Shane Carruth each spent $7,000 on their debut features and created two remarkable movies. Yet here we have two directors with arguably way more money, and they churn out a huge, steaming pile of crap. Let me see if I can figure out the logic: \"It's 'Road Warrior' but it's like a future Western. We'll get the cheapest 'actors' we can find, we'll have my mentally challenged cousin write the script, and we'll spend the budget on a bunch of explosions. We can't lose!\"<br \/><br \/>Seriously. I don't think even the MST3K guys could improve this. But if you insist on watching it, I recommend getting very drunk first.","label":0,"label_text":"negative"}
{"text":"As other reviewers have noted, this movie is a cross between (i.e. stolen from) stories we have seen before. Specifically, this looks like Clint Eastwood in High Plains Drifter inserted into Mad Max. Remove Clint's cigar, and replace with a cigarette; remove his horse and give him a high-tech motorcycle, and voil\u00e0, an updated drifter. In this movie, the \"hero\" is even more blatantly a \"Savior\" than High Plains Drifter. Now our hero has long brown hair, suffers a wound to his left side, and his entry into town is preceded by a plea for \"salvation\" by the surviving townspeople--a pretty transparent reference to a \"Second Coming.\" I watched the movie on a hot, humid morning. Sleep was impossible and upon arising at 4:30 am, there was nothing else on TV. So the movie served its purpose. While unoriginal, with characters that are almost comic caricatures, the movie is still somewhat entertaining...at least at 4:30 in the morning.","label":0,"label_text":"negative"}
{"text":"If you take the films, Mad Max, Beyond Thunderdome, and the movie Steel Dawn with Patrick Swayze, you will have a pretty good idea what the film is about. The only problems is, that the film lacks the production values of either, and represent mainly cheap copy of the former two. True, the film has plenty of action, but asks the viewer to suspend belief. No one can shoot a 50 Caliber Machine gun by holding it in his hand - and miss everything to boot, nor can you shoot at a group of people with an automatic weapon and miss the whole bunch. There is also a problem with poor editing, when the school bus flips over, it is easy enough to see the cannon used to do the job. And the lady driving the truck through it is superfluous, since she had more than enough time to stop the truck. If you are interested only in mindless action and violence then the movie is easy enough to watch. But don't expect anything on paar with Thunderdome, or even the somewhat cheap and tacky Steel Dawn.","label":0,"label_text":"negative"}
{"text":"I know that Trey Parker and Matt Stone really hate celebrities and spoof them in every single episode of South Park (if not showing them, then mentioning them) and they love to mock and joke and make fun of themselves too, but I felt this mockumentary went too far.<br \/><br \/>For one thing, the most common running theme in the \"documentary\" is that they're episodes are meaningless pieces of crap they put out just for the money. Obviously, that's completely untrue if you even bother to watch any episode, and the constant \"You know, I learned something today...\"'s said at the end of almost every episode by the main characters. The creators are also depicted as pompous, arrogant asses who only care about money, including a supposed-to-be-funny-but-isn't scene involving Isaac Hayes delivering lines for Chef (over the phone) and Trey Parker yelling and screaming at him for sucking and hanging up. I guess it's supposed to be funny, but the pretension in it just really made it... cringe.<br \/><br \/>The way they interview employees working for Trey and Matt shows the duo as tyrants who push their employees to the limit, all just for money, in the end. Completely untrue, obviously, and all a joke, but it's just not funny. It's disturbing, even though it's just a joke.","label":0,"label_text":"negative"}
{"text":"Some spoilers**** A Soap has some wonderful moments to recommend it. When Charlotte and Veronica get close to intimacy is a beautiful, low key, truly erotic scene. I also loved the music score and the soft, muted cinematography. I'm not clear if the curious stop and start structure of the film comes from it being digested originally in serialized form (the announcer describing the action in sections is quite annoying). My biggest problem with this film is its rather absurd depiction of a transwomen and her life. Of course, she has to be shown as a sexworker (what else), scatterbrained, impractical, absurdly frilly\/girly, completely hopeless when it comes to dressing and incapable of making any interpersonal attachments in the world. Moreover, she's always shown with two days growth of beard (for some bizarre reason) as if to emphasize how tawdry her life is. And she's waiting to get gender reassignment surgery when she seemingly has done nothing else to forward her transitioning. In truth, the character resembles a drag queen, not someone in the midst of transitioning.<br \/><br \/>These are typical fantasies of people from the outside who really aren't connected to transpeople. The film's fetishization of GRS surgery is a way of objectifying people who are going through transition. Not impressed with this aspect of the film in the least. At the very least, why not have the character played by someone who really is transgender... I thought the male actor portraying Veronica was okay but no better than that. Much better was the woman portraying Charlotte, a very complex character full of energy, self-loathing, desire and contradictions. If she was so fascinated by someone with female energy, a Charlotte could go out to a women's bar in two seconds and find it. Yes, she was drawn to Veronica but more as an abstract idea of someone with male\/female characteristics (a gentle touch but with a good punch), not as a unique person. Yes, what A Soap says about love is often lovely and moving, but that doesn't mean an already stereotyped minority has to be stereotyped some more in the process.<br \/><br \/>This film also proves that Danes are lousy dancers. For such a promising premise (better executed in a film like \"Different For Girls\") the final film is a letdown.","label":0,"label_text":"negative"}
{"text":"I am so disappointed. After waiting for 3 years for repeats\/the DVD of the original masterpiece series \"Darkplace\" i couldn't wait for this series. The first episode just ended and I am appalled. Everything that was great about Darkplace has been erased here, pretty much. Worst introduction: canned laughter. this takes the original point of it away and just renders it nearly unwatchable. (one joke about Garth's eyes fertilizing the audience was good... the rest i can hardly remember...) it feels like a poor quality \"Knowing Me, Knowing You.\" I hope this improves as the series goes on, otherwise i shall be seriously disappointed. back to \"Darkplace...\"<br \/><br \/>\"You are the most compassionate man I ever known. And i know God...\"","label":0,"label_text":"negative"}
{"text":"Okay now this movie is a piece of work. It's full of stupid jesus refrences and dialougue that would render most human biengs to question whether or not they should be wattching movies at all. Big names like Roddy Piper, and David Carradine draw you in but, take it from me, this movie sucks. The story is incomprehensible, and lacking completley in intellegence. The sets, veihicles, and costumes come of as a cross beetween bablon five, and a bondage flick. I'm sure theres porn with better dialougue.","label":0,"label_text":"negative"}
{"text":"I say \"flick\" because this doesn't deserve the appellation \"movie\", and certainly not \"film\". I regret paying for the rental, and although I've never walked out on a movie before, this would have been it, had I seen it in a theatre. A society living underground in the future (oooh, THAT'S original), lots of burning barrel drums, unexplained ambient light shining through windows, an ungrateful woman and her shock-muted son...the list goes on and on. C. Thomas Howell affects the husky voice of the stereotypical loner; you know like Eastwood's been done to death. He needs special sunglasses to remember his wife and child, yet in the flashbacks, he's the same age! Talk about a poor memory! I stared incredulously when the little boy Abe randomly pushes a code into a door and it opens! No tension, pithy religious (what religion?) under\/overtones...saddest of all: I expected better from Roddy Piper;<br \/><br \/>Quite possibly the worst movie experience in my life.","label":0,"label_text":"negative"}
{"text":"First of all, let me start by saying that I have been a devoted follower of C Thomas Howell's career ever since \"The Outsiders\" and \"The Hitcher\". He was an up and coming star in the 1980s - with hits such as \"Soul Man\" also. The future was bright for this young actor and he had the potential to go on from there and really assert himself in Hollywood. Put it this way - Tom Cruise had a bit part in \"The Outsiders\" while Howell had the lead. Look at Cruise today !!! But picking material like this drivel will only denigrate Howell's career even more - if that was possible. Why does he pick stuff like this? A small part in a major movie would be of more benefit to him than this rubbish.<br \/><br \/>Essentially the story here takes place in a post-apocalyptic world where everybody lives underground where chaos reigns. Howell is a Shepherd - protecting the flock of various religious leaders by killing off any undesirables. He's a hit-man in other words.<br \/><br \/>The sets are so bad, they wouldn't look out of place on a Thunderbirds episode. The use of slow-motion needlessly repeats itself throughout the movie but is well backed up by bad acting (and bad is a kind word here), no continuity, scenes that are thrown in for no reason whatsoever, vehicles that looked like they were made from a Corn Flakes box and a directorial style that bordered on stupidity. Oh yeah, and the storyline was pathetic too.<br \/><br \/>I hate writing bad reviews about films - especially those in which I really like the star - but this film is so bad I don't believe for one second that anyone could have been proud of it. I am not a filmmaker nor am I a director but I would hide my head in the sand if I'd spent whatever amount of money and time on this movie.<br \/><br \/>In short - this was a monumental waste of time and energy and I would not recommend anyone to EVER see this film. It came free with a DVD player I bought but I still turned the thing off halfway through because I was embarrassed for Howell. Come on C - give yourself some credit and wrestle yourself away from these non-hit wonders and try to knuckle down and get a good part - however small.<br \/><br \/>1\/10 - and only because there is no setting for 0\/10.","label":0,"label_text":"negative"}
{"text":"Planet Earth has suffered a terrible environmental disaster so humanity now survives underground split in to different religious cults . What caused the catastrophe ? I have no idea ? why is humanity split in to different ecclesiastical factions ? I have no idea . Since the surface of the Earth can no longer support human life how are the humans able to grow crops in order to feed the population ? I have no idea . What sort of producer thought this screenplay deserved to receive funding ? I have no idea <br \/><br \/>SHEPHERD is one of these films that creeps up late at night on cable channels . The sort of film where you consult the IMBb to see if it has any merits . The number of people who've commentated on SHEPHERD on this page hasn't yet reached double figures and this is a film that was released nine years ago . Perhaps the people who have never seen it are the lucky ones ? <br \/><br \/>As for the rest of the plot it's very routine . Grumpy former cop Boris Dakota whose wife and child died several years previously meets a woman and her child and it's up to him to save their lives , almost like a futuristic western . Throw in a former wrestler who now runs the God channel , a fascist Christian bloke who's trying to snuff out Boris , a ventriloquist , some T&A for the sake of it and you've got a mess of a film . I guess after seeing this Neil Marshall's DOOMSDAY is possibly a masterwork of cinema in comparison","label":0,"label_text":"negative"}
{"text":"If \"B\" movies, tired and corny scripts, and golf carts dressed up as some sort of futuristic mode of transport are your sort of entertainment, you'll probably enjoy this. Otherwise, forget it. The topless newsreader, though completely irrelevant, did give a few seconds of amusement.","label":0,"label_text":"negative"}
{"text":"I have NEVER fallen asleep whilst watching a movie before.<br \/><br \/>I did with this one.<br \/><br \/>Avoid at all costs, give your time and money to a worthy cause instead.","label":0,"label_text":"negative"}
{"text":"This is the story of a maniac cop who, for some reason, has it in for a young college stud and his mates. After they report him to his supervisor who in turns suspends him pending psychiatric evaluation, he finds an opportunity to psychology torture them when, on a bet, the kids hack into a department store's security and unlock the door. Only, they get locked in the store, along with the weirdo. Murder and mayhem are afoot, and the kids are running around trying to survive until morning when they may be able to escape.<br \/><br \/>'Dangerous Game' would have been a successful cat-and-mouse psycho thriller probably if it was set in a different location. The thought of psychotic cop chasing around a bunch of innocent teenagers in a department store just didn't work. Especially when he comes face-to-face with his flinching prey quite frequently and yet, does nothing serious quite often. There was no real confrontation as would be sufficient for this kind of story, and may've worked better if say, for example, the teens were loose in the neighborhood and left to fend for themselves against this weirdo (especially if that took a few days while he makes them increasingly paranoid...although granted, even that is clich\u00e9d).<br \/><br \/>What a shame, too, that it could not have been a better thriller, considering a funky cast of young Australian characters. Even a light hearted adventure despite the madness of the villain interspersed through the picture might have even made it a more satisfying picture. Instead, it started out fresh, and sure did have plenty of action sequences, but wound up verging on the ridiculous.","label":0,"label_text":"negative"}
{"text":"The Man with the Golden Arm (the movie) is a decent career vehicle for Frank Sinatra, but fails abysmally as a good adaptation of a fantastic book. You always hear about how books are \"changed\" when they are made into films- things are cut out, dumbed down, etc. Well, you can't even say they \"changed\" anything with the movie- they just told a completely different story. The characters and setting are the same sure- but not the ambiguous characterization, the depth of the men and women of Polish Chicago in the book. As for the setting, it's become merely a play stage, complete with the unnecessary \"supporting role\" players walking all too busilly down the claustrophobic, interior exterior streets. The movie is a dumbed-down, completely different take on Frankie Machine and drug addiction. When this happens, Zosh, Frankie, Sparrow, all lose their psychological edge. Frankie's drumming, a modest dream in the book, becomes his full passion in the movie (probably because Sinatra is a musician). And drug addiction is treated as shlock, exploitavely. The acting is decent, especially the snakelike Louie, who is more menacing in the movie than the book. But it's just a shame this kind of movie can be heralded as a classic alongside the book it is \"based upon,\" the real story of Frankie Machine. The movie just goes to show Hollywood can' get anything right without dumbing it down and adding a happy ending. In this case, they just changed it completely, cheapening an important and realistic story into Hollywood fluff. I'm sure as hell biased because I read the book first, so I can't really treat the movie honestly by knowing how good the book is. I actually thought about turning the movie off (and I never do that), just so I wouldn't get its silly plot confused with the beauty of the book. But this is an overrated film, and while it's not so bad, the book should come first, as it was the first. And it should have remained the only story of Division Street and Frankie Machine.","label":0,"label_text":"negative"}
{"text":"Despite the fact that this was a Made-For-TV movie (and an obvious one at that: ie., cheap looking), CLASS WARFARE left me wishing I could get my money back, and considering this lame production was partially funded through Canadian dollars, I might just be entitled.<br \/><br \/>What made me sit through it in the first place was seeing actress Lindsey McKeon, who I've watched for the last couple years in her role as \"goody-goody\" Mara Lewis on the soap-opera GUIDING LIGHT, taking a turn at playing \"the bad girl\" for a change. <br \/><br \/>Surprisingly she does quite well, as Kristen, a spoiled rich-b*tch who suddenly finds herself dirt-poor, but with a conniving streak, and a twist of fate, that will possibly change her fortunes back around. The twist of fate is provided in the character of Richard (Robin Dunne), a socially-radical outcast who discovers that he has just gone from having nothing to winning $23 million on a lottery ticket. Now, put Richard, Kristen, her jock-boyfriend Jason (Wade Carpenter), and their camcorder-obsessed mutual buddy Graham (Dave McGowan) together for the weekend in a remote cabin, cut off from the world by storms, and just guess what unfolds.<br \/><br \/>The film suffers from congesting both the story and characters'personas and motives too much. Everyone is pretty one-dimensional and it doesn't take a rocket-scientist to figure out that some things, and some people, are going to go very bad, very quickly. I don't think this is that original a plot and it doesn't go out of it's way to make itself anything more. The acting is OK, McKeon is spot-on as the manipulative female lead, and Dunne is very good, perhaps a little too good at times, but no one else is worth writing home about. The only other real credit I can give the film is the one twist I didn't see coming towards the end (not the very end though, that one is so obvious it hurts). Regardless, I sat through all of it and lived to tell the tale so I can't say it was a complete write-off. <br \/><br \/>4\/10. A \"something-to-watch-when-nothing-else-is-on\" type movie.","label":0,"label_text":"negative"}
{"text":"I just watched this movie on Bravo! and it was absolutely horrible. It has the plot of a Shannon Tweed movie without the nudity. The premise was interesting enough, a winning lottery ticket in a secluded area and people who have reasons why they want the money. The characters were trite as were the observations on human nature and greed.<br \/><br \/>For a movie called Class Warfare it had very little to do with class differences other than the first 20 minutes and the predictable ending. This movie could have done a lot better if there had been more characters with motivations to get the ticket and was a \"who done it?\"<br \/><br \/>The acting wasn't fantastic but it's hard to seem believable with such a terrible script. Lindsey McKeon is very cute and I'd like to see what she could do in a better production with a better script. She's probably the only reason why I sat through the whole movie.<br \/><br \/>","label":0,"label_text":"negative"}
{"text":"Clifton Webb is one of my favorites. However, Mister Scoutmaster is not one of his best. His patented curmudgeon role seems forced and even unpleasant rather than funny. The film itself is overflowing with mawkish sentimentality. In addition, the viewer is presented with numerous ham-handed references to religious faith and U.S. patriotism that come off as over-reverent rather than genuine. Clifton Webb does his best with a poor script. Edmund Gwenn plays yet another jovial clergyman and is given nothing to do. The child actor lead is played by a talentless child who displays a flat affect throughout the entire film. His sole claim to fame as a performer evidently is a bullfrog-like low voice unusual for someone of his age. However, once you've heard it, you've heard it and you don't need to hear it again. Unfortunately, he is in the majority of the film's scenes. I find this child so irritating that I fast forward whenever he shows up. Since he has a lot of scenes in this film, this means that I fast forward through a lot of the film. There were and are so many talented child actors; it's a pity this film doesn't have any of them in it. Still, Clifton Webb in the traditional broad-brimmed hat and shorts is a sight worth seeing.","label":0,"label_text":"negative"}
{"text":"As a physicist, talk about blackholes and cosmology gets my heart racing. However I found this presentation too slow and not packed with enough information for the interested layman (who is most likely to see it). If you have more than a passing curiosity in this sort of stuff, go to the library and check out some books. You will find they explain current scientific cosmologies with far more detail while at the same time filling you with more of a sense of wonder than this movie does. Also to set the record straight: Hawking is NOT considered the \"greatest mind\" or the world's \"smartest person\" as commonly asserted even among the user reviews here at the IMDb. Hawking himself has commented that \"It is rubbish. It is just media hype. They needed somebody to fill the role model of disabled genius. At least I'm disabled.\" To be fair, he is probably a genius but among history's greatest scientists, people like Einstein, Newton, Gauss, and many others easily are even more highly regarded. This is not to disrespect Hawking who is a undoubtedly a great scientist but rather not to disrespect others who have done even more than he has. Anyhow, see the movie if you are truly into science. But if not, I think it would be boring for you.","label":0,"label_text":"negative"}
{"text":"You'd hardly know that a year later MGM put Norma Shearer in THE DIVORCEE which glows with MGM technical know how. How far they came in one year. CHENEY is a very stagey early talkie. The camera hardly moves. Shearer is her usual charming self and Rathbone does well in a romantic leading role. They are all very careful to speak clearly and slowly into the microphone source which does mitigate against a naturally flowing dramatic scene, but the play is a sturdy and fun warhorse so one can enjoy oneself if one's expectations are not too high. Oh, by the way, the plot involves a ring of upper class jewel thieves who infiltrate themselves into society to prey on their victims. There are some clever twists in the script and true love conquers all. An Oscar nom for Best Screenplay Adaptation.","label":0,"label_text":"negative"}
{"text":"I found this early talkie difficult to watch and I'm a Norma Shearer fan! It's not her fault, but the primitive production values of this film would cause any viewer to become bored. 90% of the movie is filmed with \"medium shots,\" and it's very similar to watching a dull play.","label":0,"label_text":"negative"}
{"text":"This version is very painful to watch. All of the acting is very stilted but especially that of Norma Shearer who is still acting as though she were in a silent movie instead of a talkie. Check out the 1937 version with Joan Crawford, Robert Montgomery and William Powell which is much more entertaining.","label":0,"label_text":"negative"}
{"text":"I saw this movie as part of a Billy Graham program. The church I attend was part of a community wide outreach to present God and Christianity to our community (Hartford, Ct. USA). I was one of the counselors who helped attendees (who were invited to come forward and make whatever kind of religious profession they wanted...and to follow up on them after the movie. As such, it did what it was supposed to do, and I personally found it to be a medium to strengthen my faith in God.I also found it to be very helpful to those I counseled. I especially like the work of Kim Darby in this movie. And the parents (the Wintons?) were , in a way, a little overdrawn....no one says to their child if they think that he or she may be the parent of an illegitimate child something like the Wintons did \"oh, no, no, not thaaat.\" That isn't exactly what they said, but the sympaathetic audience I saw had a laugh at whatever it was they did say, and also at the son's emphatic \"No, MOm, not me.\" Don Berghuis","label":0,"label_text":"negative"}
{"text":"It's exactly what the title tells you...an island inhabited by fishmen. Shipwrecked doctor Claudio Cassinelli and crew land on the island, they're either picked off by the fishmen or roped into working for treasure hunting lunatic Richard Johnson. Cassinelli discovers that Johnson, who believes he's found the lost city of Atlantis, has been keeping disgraced scientist Joseph Cotten and his daughter Barbara Bach hostage for 15 years so the fishmen can uncover a treasure trove beneath the sea. Cotten, of course, is a complete madman. Bach and Cassinelli have great chemistry. This insanity was directed by Sergio Martino and is not, surprisingly, without merit. It's fast paced, reasonably well acted and the fishmen look pretty convincing (though it's unlikely anyone could prove that these things DON'T look like actual fishmen). There's an excellent music score by Luciano Michelini.","label":0,"label_text":"negative"}
{"text":"Yes, the video cover of this movie made me want to watch this film as a child. It was called \"Screamers\" on this particular cover with the tagline \"Men turned inside out!\". It even featured this warped looking skeleton on the cover as well that made all sorts of cool gory images run through my mind. Perhaps some sort of movie about some strange virus that caused a person's flesh to burn off, maybe a movie about undead zombies that are more bloody looking than what you usually get, a science experiment gone incredibly wrong and now strange men with the flesh dripping off their bones go on the rampage. Yes, all these thoughts ran through my mind, one that did not was fish guys on some island with virtually no gore and all bore. This movie is really more like the Island of Dr. Moreau than anything else and quite frankly that movie bored me too, it is way to much scientist and not enough killing for my tastes. These films are to much figure stuff out and not enough blood for my tastes. Yes I know, I have strange tastes, but I can not help it, I like my horror movies either really bloody or fast moving and exciting this movie is really neither.","label":0,"label_text":"negative"}
{"text":"OK by the time you read this I MIGHT have stopped crying. This movie was so horrible as to be quite vexing. The creatures are kinda cute, but the only really good thing about the movie was the growing attachment among the prisoners and their guard after getting marooned on this daffy island. Even seeing Barbara Bach with her hair all riffled was no payoff for buying this sterling bit of poop. She goes about with a whispery I've-never-used-my-voice-before breathiness that just don't wash when one is screaming bloody murder. (Hey the leading man was cute too but I'm still not assuaged.) This is a cry-into-your-beer ripoff of the good ole Island of Dr. Moreau. Poor Richard Johnson, who was surely born for better things, is just unrelievedly bad as the bad guy. I mean, HOW bad can a BAD guy BE? (Ask Richard Johnson). Joseph Cotten tries hard not to look embarrassed as he staggers through his cameo appearance. In the name of all that's holy, don't rent this darned bomb.","label":0,"label_text":"negative"}
{"text":"I watched this movie only because I was under the impression that I was going to be treated to a cheesy horror flick. I mean, look at the tag line: \"They're men turned inside out! And worse... they're still alive!\" Does that not scream cheesy horror movie to you? And the then there's the title itself-- \"Screamers.\" What a perfectly apt title for a horror movie, I thought! Unfortunately, I wasn't aware that the real title was, properly translated, \"The Island of the Fishmen.\"<br \/><br \/>So, about an hour into watching this I realized that this was not a cheesy horror movie at all-- it was a cheesy \"adventure\" story about slimy fish-men from Atlantis. \"Men turned inside out\"? No. There was nothing of the sort. I was grossly disappointed.<br \/><br \/>Damn you, misleading taglines! I want those 81 minutes of my life back!","label":0,"label_text":"negative"}
{"text":"I think that you can not imagine how these people really work...!! Before I came to the studios to watch the guys work there, I actually thought quite the same as you do. But since I saw and did the work the guys on that TV-show have to do, I have to say that they really do deserve respect for what they are doing all day long. That really is no easy work. And also the actors, which in your eyes may be terribly bad, are really great people and a lot of them really can act! I don't think that the material given to them can really show that, as I think this material isn't very good. But THEY are truly good! So I don't think that you, before you haven't seen these guys doing there work, can judge over them! And I shouldn't have judged over them as well before I met them, but I did and am now terribly ashamed of it. So please, do not allow yourself to judge over these great people unless you haven't seen them doing there job.","label":0,"label_text":"negative"}
{"text":"I think its safe to say that if you only really watch box office standard films or any premium production don't bother with this film as you will hate it. If you are an overly critical film buff don't bother either. If you love science fiction films and don't care what capacity you get a glimpse of the future in then you'll be mildly entertained. It is very obvious that the budget for this was super super low but what they have done with the money is worth a pat on the back. Some of the burning fire scenes were pretty bad and the evacuation scenes were terrible but it is quite obvious that they had some good support from a computer perspective as the planet scenes and the alien images were quite inventive. The dialog is down right hilarious but acting not altogether poor. As for the story well, I'm not too sure what actually happened at all to tell you the truth.","label":0,"label_text":"negative"}
{"text":"This movie is proof you can't just go to a Redbox and read descriptions of films and pick one and give it a try.<br \/><br \/>While I'll give 'em great credit for having produced a film with halfway-decent special effects on such a low budget, and at least a halfway decent script and story line... unfortunately, it was only just that: halfway decent.<br \/><br \/>If you like movies where things aren't all neatly wrapped up, and don't mind low-budget effects, you might like this film. Honestly, it wasn't really my cup of tea. I should've just gone to bed rather than spend my time watching.<br \/><br \/>For a better science-fiction movie produced on an even LOWER budget (!) have a look at \"Primer.\"","label":0,"label_text":"negative"}
{"text":"It is OK movie if it would be done by high school kids for their friends. It is way below limits be called \"professional\". There isn't plot, no actors' play and visual looks like you see it through the plastic film. I was so glad that I have FF button on my remote, 32x worked really well. I understand that everyone need to start somewhere, but it shouldn't be reason to bring it to the public. If you have concerns about quality and budget - \"Open water\" was made on $60000 and more than half went to the guy who provided the security in the ocean and trained sharks. And that movie looks 100 times more professional and it was an event in the indy film-making.","label":0,"label_text":"negative"}
{"text":"I was excited about this movie after reading other reviews. What a disappointment! There are so many ways that this movie is bad. The computer graphics were lacking to say the least. I found the acting stiff and unbelievable. Watch the sand as the lost \"e-pods\" (what an original name!)are found. Where did all the tracks come from? I immediately recognized portions similar to other movies, ie Alien, Pitch Black. Come on,one huge ship to transport one prisoner? And what is with the prisoner? Does he speak, can he speak? I kept waiting for something to tie the bits of the story together, but it never came. If this movie was made on a low budget, it shows. The only part of the movie I liked was when it finally ended. I don't mean that I liked the ending, I didn't. I just liked the fact that it was over. A trip to the dentist would have been more enjoyable. In my opinion. don't waste your time on this one.","label":0,"label_text":"negative"}
{"text":"Going to need to take a deep breath for this one...<br \/><br \/>Terrible special effects that tried to reach far beyond the limitations of the budget. Blatant and unashamed plagiarism of other sci-fi movies (like Pitch Black). Terrible acting. Endless slow motion scenes of characters walking aimlessly across sand dunes. Meandering dialogue that does nothing to further the story. Characters wearing turtle neck sweaters on a desert planet with two suns. A \"cargo\" ship staffed by a camouflage-wearing crew of gun-toting soldiers (why exactly would you need forest-camouflage in space anyway?). Some of the worst casting choices in the history of no-budget film-making - a steroid swollen \"captain\" who comes across more like a muscle-beach jock than a trustworthy commander, and a \"convict\" who looks and acts about as dangerous as a bunny rabbit. 70 minutes in length, 35 of which could have been trimmed out if the director had any concept of \"compression of time through editing\"...<br \/><br \/>I won't go on. Suffice it to say that while some components of this awful movie can (and should) be forgiven due to it's low budget; the bad conception, laughable plot holes, and snore-inducing script are unforgivable on *any* budget. The end result is a tedious, dull, waste of time. Sorry guys, I hate to be so harsh on an amateur film, but you've no excuse for turning out this kind of work.","label":0,"label_text":"negative"}
{"text":"Even with it's low budget this movie could have been worth watching if there was a story to tell here. It started out pretty good, and fairly engaging and believable. The actors and characters were interesting although there wasn't much character development. My favorite scene was when they were all eating their rations. Some seemed to hate it, and some seemed to think it wasn't too bad. The story starts out very airtight. And then... <br \/><br \/>And then it dipped into a little horror which is usually a death sentence for most sci fi. Suddenly no scientific basis for any of the goings on. No real believable end game for the villain? No real explanation of what's going on. Generally if a movie has to use the F word for every other word it usually spirals down from there too. I still get offended believe it or not. I often wonder what inspires people to make bad sci fi? Isn't there a universe of fantastically good stories out there? Don't people feel like they are wasting their time and everyone else's when they put out stuff like this. Why do we get so much mediocre sci fi like this? No female actors\/characters either? None at all? This had the makings to be another \"Predator\" but alas fell far far short. <br \/><br \/>My final comment - poor editing and finally too low a budget to build a real campfire? What gives? <br \/><br \/>My advice for any low budget sci fi movie production companies out there. Make sure you got a good story before you start, and edit out bad special effects - it's better we see nothing than something that looks fake or ridiculously fuzzy.","label":0,"label_text":"negative"}
{"text":"I really didn't like this film~!!!! it was boring and didn't interest me that much at all.. i'm more of an action girl, and it had NONE. i went and rented this movie because of the other comment that was left.. but was totally mislead! don't get this movie unless you like the dessert and plenty of boredom. i just really didn't like the movie. it wasn't my style, but it could be yours.. you would just have to watch the previews or something but it's my recommendation if you're a girl.. don't get this movie! This Scandinavian production draws on some of the observational strategies of Godfrey Reggio's Koyaanisqatsi, allowing us to reflect on patterns and phenomena of human and natural existence from both intimate and sweeping viewpoints. this just isn't for me!","label":0,"label_text":"negative"}
{"text":"I've got 10 plus year old computer games with better special effects! Plot is choppy and very predictable. Most of the actors seem like extras with no experience! Everyone has Scottish accents. It's like watching a crew of 'Scotties' from Star Trek without the personality or charm. Needless scenes of people putting up tents! Tents with all of the supposedly high tech equipment! Actors looking like they were not sure the camera was on them. Nothing to make you care if these people survive or not! Looks like it was made in someone's backyard and garage using low end equipment! Nothing seems original or even slightly entertaining. Do not waste your time!","label":0,"label_text":"negative"}
{"text":"This movie was awful, plain and simple! The animation scenes had absolutely terrible graphics. It was VERY clear to see that this film had about the budget of my grocery bill!! The acting was just as bad.. I've seen better acting in pornographic films. I would seriously like the hour and twenty minutes of my life back. In fact, I registered on IMDb just so that other people don't get sucked into watching this like I did. Don't get me wrong though, I love sci-fi films! This one seemed more like the intro to a video game :( I'm glad I only spent a dollar to see this one! The story line reminded me of the movie pitch black, A prisoner on a ship in outer space escapes. Oh my goodness.. what are we gonna do??? I would not even let this play in the background of my house while I was cleaning! Bottom line here, you can do better.","label":0,"label_text":"negative"}
{"text":"I pride myself in being able to sit through everything. I think \"if I've paid the rental fee, then I'm going to at least watch it\". I have found the exception to this rule- The Planet. I don't know what the exchange rate is, but reading through the other comments I can only guess that \u00a38000 must be around $150. I'll date myself but this movie reminds me of the old Steve Reeves movies of the 50's. He was a bodybuilder turned actor. He was in these really awful Italian, dubbed movies that starred Reeves as Hercules or some other muscle bound hero. As a kid watching them you couldn't quite articulate why these movies stunk- you just knew they did. Mike Mitchell IS the new Steve Reeves. That's it.. that's what this really was- a new telling of an old Italian \"Spaghetti Sand and Sandals\" movie. And, I kid you not- where was Reeves born? Glasgow, Montana. This movie isn't so bad that it's kind of fun to watch- it's just plain bad.","label":0,"label_text":"negative"}
{"text":"I went through great efforts to get this movie after reading the comments on this site. I really don't have time to write reviews but I felt this was my duty as a sci-fi horror buff. This is only the second review I have written. The other was for Dracula 3000. Now to the point. This movie sucked. Plain and simple. I kept wondering if I was watching the same movie as those who wrote all those \"lovely\" comments. I have seen movies with bad effects, bad acting, bad sound, you name it and I've seen it. But this really sucked. I don't care how much it costs or didn't cost to make, movies like this and Dracula 3000 should be banned and the whole cast and crew arrested and jailed for time murder. By the way, Did I mention that this movie sucked. I mean really sucked. The plot was non exist and the acting was weak. It seems like the writer saw Pitch Black and got upset because he didn't think of a plot like that first so he decided to make his own ripped off version. But instead, the suck factor took over and possessed him. DON'T WATCH THIS. You'll have more fun if you pull down your pants and sit on burning coals.","label":0,"label_text":"negative"}
{"text":"I really did not want to write a harsh review of this movie because I genuinely appreciate how hard it is to make any kind of movie on an incredibly low budget, let alone attempt something as ambitious as a sci-fi.<br \/><br \/>However this movie is truly awful. The acting is among some of the worst I have ever had to endure and as a fan of low budget movies that is a pretty serious accusation to make. There are plenty of aspiring actors out there who would work on a deferred payment scheme if they believed in the movie and what the director was trying to achieve. I'm sure the actors did their best as did everybody else involved in this production, but it simply was not good enough to pull off something of this magnitude.<br \/><br \/>Then there is the dialogue. Very poor indeed. There is no excuse for that. I got the impression the script was hastily written on the back of a beer mat after some epic boozing session. I hesitate to use the word 'laughable' but that's exactly what the script is. I had no empathy with any of the characters. Indeed they grated on me with the result that on more than one occasion I wanted to thump a couple of them Mr Stirton has overstretched himself by taking on too many roles. Clint Eastwood he is not. Again, there are talented people out there willing to work on deferment if they believe in the project.<br \/><br \/>Much has been made of the special effects in this movie. For the money, they are exceptional, if somewhat overused. It is like someone said \"I have after effects and boy am I gonna use it\". Whoever did the CG work was among the most talented of this crew.<br \/><br \/>Quite simply the money was not available to make as ambitious a movie as this attempts to be. Kudos for attempting it, but unfortunately it fails to reach its heady goals in far too many ways.<br \/><br \/>I salute everyone involved with its production, I really do, but for their next effort they either need to get a better producer or lower their sights to something more manageable.<br \/><br \/>In conclusion I cannot recommend this effort to anyone other than the most enthusiastic of film students or habitual insomniacs. If you want to watch a true masterpiece of low budget sci-fi films try the student made \"Dark Star\" by a certain Mr John Carpenter.","label":0,"label_text":"negative"}
[truncated: 33,295,893 more chars]
